# Supplementary material for: Characteristics of the Fungal Communities and Co-occurrence Networks in Hazelnut Tree Root Endospheres and Rhizosphere Soil
Source: Front Plant Sci. 2021 Dec 8;12:749871. doi: 10.3389/fpls.2021.749871 (PMC8692873; doi:10.3389/fpls.2021.749871)
Supplement: Supplementary Table 1 — Fungi community diversities indices. [file Table_1.XLSX]

## Sheet: Sheet1
Table S1 Fungi community diversities indices of the root and its surrounding soil of different Hazelnut species.
Samples	Shannon index	Richness index	Evenness index	Coverage index
PZG	2.33±0.43c	152.00±13.53c	0.04±0.0130ab	0.9989±0.0003a
PZT	4.13±0.17a	560.33±48.19a	0.05±0.0068a	0.9945±0.0004b
CZG	1.51±0.32d	117.33±36.30c	0.03±0.0223ab	0.9990±0.0002a
CZT	3.55±0.22ab	471.33±39.02ab	0.03±0.0082ab	0.9949±0.0006b
OZG	1.90±0.25cd	106.33±36.96c	0.05±0.0232ab	0.9991±0.0003a
OZT	3.63±0.19ab	458.00±69.20b	0.03±0.0030ab	0.9953±0.0010b
ZJG	1.32±0.70d	106.67±29.69c	0.02±0.0074b	0.9989±0.0003a
ZJT	3.40±0.42b	485.33±96.65ab	0.03±0.0091b	0.9944±0.0011b
These values are the means ± standard deviations (n = 3). The same letter indicates no significant difference (LSD test, P < 0.05). N: no cover; L: living cover; A: 0-20 cm; B: 20-40 cm.
