# Supplementary material for: Characteristics of the Fungal Communities and Co-occurrence Networks in Hazelnut Tree Root Endospheres and Rhizosphere Soil
Source: Front Plant Sci. 2021 Dec 8;12:749871. doi: 10.3389/fpls.2021.749871 (PMC8692873; doi:10.3389/fpls.2021.749871)
Supplement: Supplementary Table 2 — Functional features of fungal communities in four hazelnut species. [file Table_2.XLSX]

## Sheet: Sheet1
OTU ID	CZG1	CZG2	CZG3	CZT1	CZT2	CZT3	OZG1	OZG2	OZG3	OZT1	OZT2	OZT3	PZG1	PZG2	PZG3	PZT1	PZT2	PZT3	ZJG1	ZJG2	ZJG3	ZJT1	ZJT2	ZJT3	Taxonomy d	Taxonomy k	Taxonomy p	Taxonomy c	Taxonomy o	Taxonomy f	Taxonomy g	Taxonomy s	Trophic Mode	Guild	Confidence	Growth Morphology	Trait	Notes	Citation/Source
OTU936	0	0	0	0	0	0	0	0	0	0	0	0	0	0	0	0	0	0	27234	3059	14305	1653	0	0	d__Eukaryota	k__Fungi	p__Ascomycota	c__Pezizomycetes	o__Pezizales	f__Tuberaceae	g__Tuber	s__Tuber_sp	Symbiotroph	Ectomycorrhizal	Highly Probable	Gasteroid	Hypogeous	Common name - true truffle	Rinaldi AC, et al. 2008. Fungal Diversity 33:1-45; Tedersoo L, et al. 2010. Mycorrhiza 20:217-263; http://mycorrhizas.info/ecmf.html
OTU3421	52	22708	3251	83	1	1521	1	0	0	0	0	0	0	0	0	0	0	0	0	0	0	0	0	0	d__Eukaryota	k__Fungi	p__Basidiomycota	c__Agaricomycetes	o__Thelephorales	f__Thelephoraceae	g__unclassified_f__Thelephoraceae	s__Thelephoraceae_sp	Saprotroph-Symbiotroph	Ectomycorrhizal-Undefined Saprotroph	Probable	Clavarioid	-	On the ground, on soil, a few on wood. At least some speices ectomycorrhizal (Cannon & Kirk 2007)	Cannon PF, Kirk PM. 2007. Fungal Families of the World. CAB International, Cambridge
OTU979	6657	10	5812	10	37	36	2121	710	633	128	119	96	392	1858	378	314	270	178	8	157	3919	105	2	42	d__Eukaryota	k__Fungi	p__Ascomycota	c__Sordariomycetes	o__Hypocreales	f__Nectriaceae	g__Dactylonectria	s__unclassified_g__Dactylonectria	Saprotroph	Undefined Saprotroph	Possible	Microfungus	-	-	Sterkenburg E, et al. 2015. New Phytologist 207:1145-1158
OTU1753	1	2	1	0	1	11	14341	1924	7349	2	31	11	14	1	11	2	0	0	7	52	95	2	2	0	d__Eukaryota	k__Fungi	p__Ascomycota	c__Dothideomycetes	o__Pleosporales	f__Pleomassariaceae	g__unclassified_f__Pleomassariaceae	s__Pleomassariaceae_sp	Pathotroph-Saprotroph	Plant Pathogen-Plant Saprotroph	Probable	Microfungus	-	Saprobic or necrotrophic on wood, bark and herbaceous material (Cannon & Kirk 2007)	Cannon PF, Kirk PM. 2007. Fungal Families of the World. CAB International, Cambridge
OTU315	72	1169	55	11	4	55	1	83	0	14	79	32	1027	5052	14928	329	27	92	0	9	0	134	65	0	d__Eukaryota	k__Fungi	p__Ascomycota	c__Leotiomycetes	o__Helotiales	f__Myxotrichaceae	g__Oidiodendron	s__Oidiodendron_maius	Pathotroph-Symbiotroph	Ericoid Mycorrhizal	Probable	Dark Septate Endophyte	-	-	Newsham 2011. New Phytologist 190:783-793 (as DSE)
OTU3336	2	1	0	2267	975	2189	2	5	0	2537	3981	5471	0	0	0	973	970	631	1	47	180	321	341	2288	d__Eukaryota	k__Fungi	p__Ascomycota	c__Sordariomycetes	o__Microascales	f__Microascaceae	g__Cephalotrichum	s__Cephalotrichum_nanum	Saprotroph	Undefined Saprotroph	Probable	-	-	-	http://www.apsnet.org/publications/commonnames/Pages/default.aspx
OTU3986	0	0	0	0	0	0	6	1935	2149	0	0	0	2	0	990	0	0	0	48	17063	84	0	0	0	d__Eukaryota	k__Fungi	p__Ascomycota	c__Pezizomycetes	o__Pezizales	f__Tuberaceae	g__Tuber	s__Tuber_indicum	Symbiotroph	Ectomycorrhizal	Highly Probable	Gasteroid	Hypogeous	Common name - true truffle	Rinaldi AC, et al. 2008. Fungal Diversity 33:1-45; Tedersoo L, et al. 2010. Mycorrhiza 20:217-263; http://mycorrhizas.info/ecmf.html
OTU2894	0	11	0	1189	1685	2300	2	18	0	3305	2972	1821	102	4	6	2662	1345	1727	3	0	2	687	374	1659	d__Eukaryota	k__Fungi	p__Basidiomycota	c__Tremellomycetes	o__Filobasidiales	f__Piskurozymaceae	g__Solicoccozyma	s__Solicoccozyma_aeria	-	-	-	-	-	Unassigned	-
OTU304	17904	27	70	0	0	3698	0	0	0	0	0	0	0	0	0	30	0	0	0	0	0	1	0	3	d__Eukaryota	k__Fungi	p__Ascomycota	c__Pezizomycetes	o__Pezizales	f__Tuberaceae	g__Tuber	s__Tuber_huidongense	Symbiotroph	Ectomycorrhizal	Highly Probable	Gasteroid	Hypogeous	Common name - true truffle	Rinaldi AC, et al. 2008. Fungal Diversity 33:1-45; Tedersoo L, et al. 2010. Mycorrhiza 20:217-263; http://mycorrhizas.info/ecmf.html
OTU573	4	27	1	2481	182	520	19	136	5	5639	2322	1730	584	229	166	1262	1953	686	3	6	11	1254	725	904	d__Eukaryota	k__Fungi	p__Basidiomycota	c__Tremellomycetes	o__Cystofilobasidiales	f__Mrakiaceae	g__Tausonia	s__Tausonia_pullulans	-	-	-	-	-	Unassigned	-
OTU1785	0	35	4	397	2094	3219	10	4	2	1204	1617	2065	9	1	64	1175	1311	1533	0	13	10	836	279	3754	d__Eukaryota	k__Fungi	p__Mortierellomycota	c__Mortierellomycetes	o__Mortierellales	f__Mortierellaceae	g__Mortierella	s__Mortierella_elongata	Saprotroph-Symbiotroph	Endophyte-Litter Saprotroph-Soil Saprotroph-Undefined Saprotroph	Possible	Microfungus	-	Saprobic in soil and thus frequenctly isolated from soil and material contaminated with soil such as hay or rotten silage and spoil tips (Cannon & Kirk 2007)	Cannon PF, Kirk PM. 2007. Fungal Families of the World. CAB International, Cambridge; Purahong W, et al. 2016. Molecular Ecology 25:4059-4074
OTU1155	896	114	134	867	1867	984	510	274	99	771	1003	1100	302	19	89	1684	3750	2109	92	0	192	590	123	655	d__Eukaryota	k__Fungi	p__Ascomycota	c__Sordariomycetes	o__Hypocreales	f__Nectriaceae	g__Fusarium	s__unclassified_g__Fusarium	Pathotroph-Saprotroph-Symbiotroph	Animal Pathogen-Endophyte-Lichen Parasite-Plant Pathogen-Soil Saprotroph-Wood Saprotroph	Possible	Microfungus	-	Likely opportunistic human pathogen (Irinyi et al. 2015)	Duncan CG, Eslyn WE. 1966. Mycologia 58:642-664; Seehann G, et al. 1975. List of Fungi in Soft-Rot Tissue Tests. Institute fur Holzbiologie und Holzschutz, Bundesforschungsanstalt fur Forst - und Holzwirtshaft, Hamburg - Lohbrugge, Germany; Costa IPMW, et al. 2012. Mycotaxon 119:26; Tedersoo L, et al. 2014. Science 346:1256688; Irinyi L, et al. 2015. Medical Mycology 53:313-337; Schroers et al. 2…
OTU2383	0	0	0	0	0	0	0	0	0	0	0	0	8617	9409	6	0	0	0	0	0	0	0	0	0	d__Eukaryota	k__Fungi	p__Basidiomycota	c__Agaricomycetes	o__Russulales	f__Russulaceae	g__Russula	s__Russula_pectinatoides	Symbiotroph	Ectomycorrhizal	Highly Probable	Agaricoid	-	-	Rinaldi AC, et al. 2008. Fungal Diversity 33:1-45; Tedersoo L, et al. 2010. Mycorrhiza 20:217-263; http://mycorrhizas.info/ecmf.html
OTU3889	0	0	0	74	170	194	0	2	0	2682	1416	4487	1	0	0	575	399	236	0	1	0	148	822	4673	d__Eukaryota	k__Fungi	p__Ascomycota	c__Sordariomycetes	o__Sordariales	f__Chaetomiaceae	g__Chaetomium	s__unclassified_g__Chaetomium	Pathotroph-Saprotroph-Symbiotroph	Animal Pathogen-Dung Saprotroph-Endophyte-Epiphyte-Plant Saprotroph-Wood Saprotroph	Possible	Microfungus	Soft Rot	Saprobic, acting as key decay organisms of plant materials and plant-derived commodities (Cannon & Kirk 2007); Epiphyte detection method-culture (Massimo et al. 2015); Endophyte detection method-culture (Busby et al. 2016, David et al. 2016); Likely opportunistic human pathogen (Irinyi et al. 2015)	Seehann G, et al. 1975. List of Fungi in Soft-Rot Tissue Tests. Institute fur Holzbiologie und Holzschutz, Bundesforschungsanstalt fur Forst - und Holzwirtshaft, Hamburg - Lohbrugge, Germany; Cannon PF, Kirk PM. 2007. Fungal Families of the World. CAB International, Cambridge; Bills GF, et al. 2013. Current Opinion in microbiology, 16:549-565; Tedersoo L, et al. 2014. Science 346:1256688; Irinyi …
OTU1714	1798	2232	5	14	7	3	25	7734	2898	6	2	13	16	3	0	0	1	1	19	12	3	0	0	30	d__Eukaryota	k__Fungi	p__Ascomycota	c__Dothideomycetes	o__Pleosporales	f__Melanommataceae	g__unclassified_f__Melanommataceae	s__Melanommataceae_sp	Saprotroph	Wood Saprotroph	Probable	Microfungus	-	Saprobic on wood and bark (Cannon & Kirk 2007)	Cannon PF, Kirk PM. 2007. Fungal Families of the World. CAB International, Cambridge
OTU1633	0	9	0	336	4669	772	0	3	0	1299	1463	985	0	0	2	1062	573	962	0	13	1	830	69	1254	d__Eukaryota	k__Fungi	p__Mortierellomycota	c__Mortierellomycetes	o__Mortierellales	f__Mortierellaceae	g__Mortierella	s__Mortierella_alpina	Saprotroph-Symbiotroph	Endophyte-Litter Saprotroph-Soil Saprotroph-Undefined Saprotroph	Possible	Microfungus	-	Saprobic in soil and thus frequenctly isolated from soil and material contaminated with soil such as hay or rotten silage and spoil tips (Cannon & Kirk 2007)	Cannon PF, Kirk PM. 2007. Fungal Families of the World. CAB International, Cambridge; Purahong W, et al. 2016. Molecular Ecology 25:4059-4074
OTU1770	0	0	0	0	0	0	8249	27	4890	452	0	2	0	0	0	342	0	0	1	3	10	0	0	26	d__Eukaryota	k__Fungi	p__Ascomycota	c__Pezizomycetes	o__Pezizales	f__Tuberaceae	g__Tuber	s__unclassified_g__Tuber	Symbiotroph	Ectomycorrhizal	Highly Probable	Gasteroid	Hypogeous	Common name - true truffle	Rinaldi AC, et al. 2008. Fungal Diversity 33:1-45; Tedersoo L, et al. 2010. Mycorrhiza 20:217-263; http://mycorrhizas.info/ecmf.html
OTU1715	0	0	1	0	0	0	15	12374	8	0	1	0	3	0	0	0	0	0	0	0	0	0	0	0	d__Eukaryota	k__Fungi	p__Ascomycota	c__Dothideomycetes	o__Pleosporales	f__Lophiostomataceae	g__Lophiostoma	s__unclassified_g__Lophiostoma	Saprotroph	Undefined Saprotroph	Probable	-	-	-	Tedersoo L, et al. 2014. Science 346:1256688
OTU2730	2	28	9	1135	2706	2088	3	4	32	510	711	446	0	0	3	1337	829	660	0	3	1	718	34	1016	d__Eukaryota	k__Fungi	p__Ascomycota	c__Sordariomycetes	o__Hypocreales	f__Bionectriaceae	g__Paracylindrocarpon	s__Paracylindrocarpon_aloicola	Saprotroph	Undefined Saprotroph	Possible	Microfungus	-	-	Sterkenburg E, et al. 2015. New Phytologist 207:1145-1158
OTU2153	3	1	0	4023	52	192	3	156	2	600	86	244	4162	40	166	1196	65	484	0	3	2	145	65	40	d__Eukaryota	k__Fungi	p__Basidiomycota	c__Tremellomycetes	o__Tremellales	f__Bulleribasidiaceae	g__Vishniacozyma	s__Vishniacozyma_sp	Pathotroph-Saprotroph-Symbiotroph	Fungal Parasite-Undefined Saprotroph	Possible	Tremelloid-Yeast	-	The order contains both teleomorphic and anamorphic species, most of the latter being yeasts	Sterkenburg E, et al. 2015. New Phytologist 207:1145-1158
OTU678	3	149	4299	7068	0	3	0	0	0	0	0	0	0	0	0	0	0	3	0	0	0	0	0	1	d__Eukaryota	k__Fungi	p__Basidiomycota	c__Agaricomycetes	o__Agaricales	f__Hymenogastraceae	g__Hymenogaster	s__unclassified_g__Hymenogaster	Symbiotroph	Ectomycorrhizal	Possible	Gasteroid	Hypogeous	Common name - false truffle	Rinaldi AC, et al. 2008. Fungal Diversity 33:1-45 (ECM/(not ECM); Tedersoo L, et al. 2010. Mycorrhiza 20:217-263 (sensu stricto); http://mycorrhizas.info/ecmf.html (ECM/(not ECM)
OTU330	0	0	11363	0	0	0	0	0	0	0	0	0	0	0	0	0	0	0	0	0	0	0	0	0	d__Eukaryota	k__Fungi	p__Ascomycota	c__Leotiomycetes	o__Helotiales	f__Dermateaceae	g__unclassified_f__Dermateaceae	s__unclassified_f__Dermateaceae	Pathotroph-Saprotroph	Plant Pathogen-Plant Saprotroph	Probable	Microfungus	-	Saprobic or parasitic on herbaceous and woody material (Cannon & Kirk 2007)	Cannon PF, Kirk PM. 2007. Fungal Families of the World. CAB International, Cambridge
OTU3786	4	95	1999	222	0	2	0	0	1	2	1	0	0	0	0	0	636	2	0	13	0	1	7891	9	d__Eukaryota	k__Fungi	p__Basidiomycota	c__Agaricomycetes	o__Thelephorales	f__Thelephoraceae	g__Tomentella	s__Tomentella_ellisii	Symbiotroph	Ectomycorrhizal	Highly Probable	Corticioid	-	-	Rinaldi AC, et al. 2008. Fungal Diversity 33:1-45; Tedersoo L, et al. 2010. Mycorrhiza 20:217-263; http://mycorrhizas.info/ecmf.html
OTU3422	9	2	202	340	1375	185	0	51	0	332	1035	663	13	0	6	544	1497	372	6	1	0	1263	2527	358	d__Eukaryota	k__Fungi	p__Ascomycota	c__Eurotiomycetes	o__Eurotiales	f__Aspergillaceae	g__Penicillium	s__Penicillium_simplicissimum	Saprotroph	Undefined Saprotroph	Possible	Microfungus	-	-	Sterkenburg E, et al. 2015. New Phytologist 207:1145-1158
OTU985	69	52	0	201	215	964	1265	24	20	420	475	992	92	32	312	623	431	230	56	47	441	107	53	625	d__Eukaryota	k__Fungi	p__Ascomycota	c__Sordariomycetes	o__Hypocreales	f__Nectriaceae	g__Neonectria	s__Neonectria_candida	Pathotroph	Plant Pathogen	Probable	-	-	-	Tedersoo L, et al. 2014. Science 346:1256688
OTU1767	0	0	0	0	0	21	0	85	6999	0	3	0	3	0	0	0	0	1	0	0	0	0	0	0	d__Eukaryota	k__Fungi	p__Basidiomycota	c__Agaricomycetes	o__Agaricales	f__Tricholomataceae	g__Hemimycena	s__unclassified_g__Hemimycena	Saprotroph	Undefined Saprotroph	Probable	-	-	-	Tedersoo L, et al. 2014. Science 346:1256688
OTU3093	0	0	0	0	0	0	1	0	0	0	0	0	0	1	0	0	0	0	1514	3078	2196	1	3	0	d__Eukaryota	k__Fungi	p__Ascomycota	c__Pezizomycetes	o__Pezizales	f__Tuberaceae	g__Tuber	s__Tuber_liaotongense	Symbiotroph	Ectomycorrhizal	Highly Probable	Gasteroid	Hypogeous	Common name - true truffle	Rinaldi AC, et al. 2008. Fungal Diversity 33:1-45; Tedersoo L, et al. 2010. Mycorrhiza 20:217-263; http://mycorrhizas.info/ecmf.html
OTU3903	3	2	0	509	733	600	2	0	0	815	1302	618	0	1	3	597	359	594	0	0	1	98	28	428	d__Eukaryota	k__Fungi	p__Ascomycota	c__Sordariomycetes	o__Sordariales	f__Chaetomiaceae	g__Chaetomium	s__Chaetomium_sphaerale	Pathotroph-Saprotroph-Symbiotroph	Animal Pathogen-Dung Saprotroph-Endophyte-Epiphyte-Plant Saprotroph-Wood Saprotroph	Possible	Microfungus	Soft Rot	Saprobic, acting as key decay organisms of plant materials and plant-derived commodities (Cannon & Kirk 2007); Epiphyte detection method-culture (Massimo et al. 2015); Endophyte detection method-culture (Busby et al. 2016, David et al. 2016); Likely opportunistic human pathogen (Irinyi et al. 2015)	Seehann G, et al. 1975. List of Fungi in Soft-Rot Tissue Tests. Institute fur Holzbiologie und Holzschutz, Bundesforschungsanstalt fur Forst - und Holzwirtshaft, Hamburg - Lohbrugge, Germany; Cannon PF, Kirk PM. 2007. Fungal Families of the World. CAB International, Cambridge; Bills GF, et al. 2013. Current Opinion in microbiology, 16:549-565; Tedersoo L, et al. 2014. Science 346:1256688; Irinyi …
OTU3001	25	14	2	21	0	9	0	0	0	0	0	0	179	13	37	26	55	945	0	0	5338	0	1	0	d__Eukaryota	k__Fungi	p__Ascomycota	c__Leotiomycetes	o__Helotiales	f__Helotiales_fam_Incertae_sedis	g__Coleophoma	s__Coleophoma_sp	Saprotroph	Undefined Saprotroph	Probable	-	-	-	Tedersoo L, et al. 2014. Science 346:1256688
OTU1033	2	19	1	409	684	496	6	54	6	194	542	213	33	1	6	1060	269	799	0	4	6	101	46	1699	d__Eukaryota	k__Fungi	p__Mortierellomycota	c__Mortierellomycetes	o__Mortierellales	f__Mortierellaceae	g__Mortierella	s__Mortierella_elongata	Saprotroph-Symbiotroph	Endophyte-Litter Saprotroph-Soil Saprotroph-Undefined Saprotroph	Possible	Microfungus	-	Saprobic in soil and thus frequenctly isolated from soil and material contaminated with soil such as hay or rotten silage and spoil tips (Cannon & Kirk 2007)	Cannon PF, Kirk PM. 2007. Fungal Families of the World. CAB International, Cambridge; Purahong W, et al. 2016. Molecular Ecology 25:4059-4074
OTU3159	0	0	0	0	0	2	1	0	0	5	9	0	0	0	0	57	0	10	0	3	0	6427	2	84	d__Eukaryota	k__Fungi	p__Mortierellomycota	c__Mortierellomycetes	o__Mortierellales	f__Mortierellaceae	g__Mortierella	s__unclassified_g__Mortierella	Saprotroph-Symbiotroph	Endophyte-Litter Saprotroph-Soil Saprotroph-Undefined Saprotroph	Possible	Microfungus	-	Saprobic in soil and thus frequenctly isolated from soil and material contaminated with soil such as hay or rotten silage and spoil tips (Cannon & Kirk 2007)	Cannon PF, Kirk PM. 2007. Fungal Families of the World. CAB International, Cambridge; Purahong W, et al. 2016. Molecular Ecology 25:4059-4074
OTU1473	0	0	0	47	95	132	9	1	0	316	442	98	4	8	29	1075	613	351	0	0	54	91	24	2816	d__Eukaryota	k__Fungi	p__Ascomycota	c__Sordariomycetes	o__Sordariales	f__Chaetomiaceae	g__Trichocladium	s__Trichocladium_asperum	Saprotroph	Undefined Saprotroph	Probable	-	-	-	Tedersoo L, et al. 2014. Science 346:1256688
OTU2393	0	0	0	0	1	0	0	110	3	0	0	0	1	5998	0	0	1	0	0	0	0	0	0	0	d__Eukaryota	k__Fungi	p__Ascomycota	c__Sordariomycetes	o__unclassified_c__Sordariomycetes	f__unclassified_c__Sordariomycetes	g__unclassified_c__Sordariomycetes	s__unclassified_c__Sordariomycetes	-	-	-	-	-	Unassigned	-
OTU85	0	0	1	23	31	132	0	0	0	95	65	19	0	0	0	5	77	145	0	0	1	119	4402	262	d__Eukaryota	k__Fungi	p__Ascomycota	c__Sordariomycetes	o__Microascales	f__Microascaceae	g__unclassified_f__Microascaceae	s__unclassified_f__Microascaceae	Pathotroph-Saprotroph-Symbiotroph	Animal Pathogen-Endophyte-Plant Pathogen-Undefined Saprotroph	Possible	Microfungus	-	Saprobic in soil or rotting vegetation, some species heat-tolerant and associatated with silage and compost, a few associated with humans and animals (Cannon & Kirk 2007)	Cannon PF, Kirk PM. 2007. Fungal Families of the World. CAB International, Cambridge
OTU2464	258	2	4	206	42	43	1	0	2	7	219	169	0	0	0	3034	307	614	0	7	2	333	15	43	d__Eukaryota	k__Fungi	p__Ascomycota	c__Sordariomycetes	o__Chaetosphaeriales	f__Chaetosphaeriaceae	g__Gonytrichum	s__Gonytrichum_macrocladum_var._terricola	Saprotroph	Undefined Saprotroph	Probable	-	-	-	Tedersoo L, et al. 2014. Science 346:1256688
OTU477	9	40	73	15	0	188	0	0	0	0	0	0	1525	147	2578	0	301	16	0	0	0	0	0	1	d__Eukaryota	k__Fungi	p__Ascomycota	c__Pezizomycetes	o__Pezizales	f__Tuberaceae	g__Tuber	s__Tuber_sp	Symbiotroph	Ectomycorrhizal	Highly Probable	Gasteroid	Hypogeous	Common name - true truffle	Rinaldi AC, et al. 2008. Fungal Diversity 33:1-45; Tedersoo L, et al. 2010. Mycorrhiza 20:217-263; http://mycorrhizas.info/ecmf.html
OTU2765	37	16	1	6	7	68	1842	787	95	24	17	18	22	5	119	35	28	787	20	440	194	5	6	10	d__Eukaryota	k__Fungi	p__Ascomycota	c__Dothideomycetes	o__Tubeufiales	f__Tubeufiaceae	g__Titaea	s__Titaea_maxilliformis	Saprotroph	Undefined Saprotroph	Probable	-	-	-	Tedersoo L, et al. 2014. Science 346:1256688
OTU3647	0	0	0	7	12	45	0	0	0	33	23	8	0	0	0	0	20	68	0	0	0	87	3851	98	d__Eukaryota	k__Fungi	p__Ascomycota	c__Sordariomycetes	o__Microascales	f__Microascaceae	g__Lophotrichus	s__Lophotrichus_sp	Saprotroph	Undefined Saprotroph	Probable	-	-	-	Tedersoo L, et al. 2014. Science 346:1256688
OTU1807	5	47	24	188	157	245	13	41	2	140	123	91	1561	21	232	338	232	493	0	4	1	79	29	26	d__Eukaryota	k__Fungi	p__Ascomycota	c__Dothideomycetes	o__Pleosporales	f__Didymellaceae	g__Didymella	s__Didymella_heteroderae	Pathotroph-Saprotroph	Animal Pathogen-Plant Pathogen-Undefined Saprotroph	Probable	Microfungus	-	-	Tedersoo L, et al. 2014. Science 346:1256688 (doi:10.1126/science.1256688)
OTU2647	0	0	8	73	21	17	0	2	0	45	45	203	0	0	0	13	548	15	6	0	0	649	2366	30	d__Eukaryota	k__Fungi	p__Ascomycota	c__Eurotiomycetes	o__Eurotiales	f__Aspergillaceae	g__Penicillium	s__Penicillium_simplicissimum	Saprotroph	Undefined Saprotroph	Possible	Microfungus	-	-	Sterkenburg E, et al. 2015. New Phytologist 207:1145-1158
OTU483	1	0	0	53	63	413	3	3	2	826	173	324	2	0	4	447	86	1350	0	0	0	161	99	24	d__Eukaryota	k__Fungi	p__Ascomycota	c__Dothideomycetes	o__Capnodiales	f__Mycosphaerellaceae	g__Sphaerulina	s__Sphaerulina_sp	Symbiotroph	Lichenized	Highly Probable	Thallus	-	-	Esslinger TL. 2014. North Dakota State University (http://www.ndsu.edu/pubweb/~esslinge/chcklst/chcklst7.htm)
OTU1824	0	4	1	52	98	519	0	0	1	205	307	125	8	0	0	194	147	138	1	0	0	2104	8	43	d__Eukaryota	k__Fungi	p__Ascomycota	c__Sordariomycetes	o__Hypocreales	f__Bionectriaceae	g__Clonostachys	s__Clonostachys_sp	Pathotroph	Plant Pathogen	Probable	-	-	-	Tedersoo L, et al. 2014. Science 346:1256688
OTU548	42	93	19	114	3631	4	0	0	0	0	0	0	0	0	0	0	1	28	0	0	0	0	0	0	d__Eukaryota	k__Fungi	p__Basidiomycota	c__Agaricomycetes	o__Boletales	f__Sclerodermataceae	g__Scleroderma	s__Scleroderma_sp	Symbiotroph	Ectomycorrhizal	Highly Probable	Gasteroid	-	Common name - puffball	Rinaldi AC, et al. 2008. Fungal Diversity 33:1-45; Tedersoo L, et al. 2010. Mycorrhiza 20:217-263; http://mycorrhizas.info/ecmf.html
OTU3101	1	2	0	7	0	0	0	0	0	0	6	0	2	2	0	1	0	0	0	3595	0	0	0	0	d__Eukaryota	k__Fungi	p__Ascomycota	c__Dothideomycetes	o__Pleosporales	f__Lentitheciaceae	g__Poaceascoma	s__unclassified_g__Poaceascoma	-	-	-	-	-	Unassigned	-
OTU1234	0	0	0	0	0	0	0	2	1	0	0	0	13	0	3436	0	0	0	0	5	0	0	0	0	d__Eukaryota	k__Fungi	p__Ascomycota	c__Pezizomycetes	o__Pezizales	f__Tuberaceae	g__Tuber	s__unclassified_g__Tuber	Symbiotroph	Ectomycorrhizal	Highly Probable	Gasteroid	Hypogeous	Common name - true truffle	Rinaldi AC, et al. 2008. Fungal Diversity 33:1-45; Tedersoo L, et al. 2010. Mycorrhiza 20:217-263; http://mycorrhizas.info/ecmf.html
OTU587	0	1	0	110	496	175	0	0	0	177	113	162	4	0	11	793	1096	211	0	0	0	4	1	58	d__Eukaryota	k__Fungi	p__Ascomycota	c__Sordariomycetes	o__Sordariales	f__Chaetomiaceae	g__Humicola	s__Humicola_nigrescens	Saprotroph	Undefined Saprotroph-Wood Saprotroph	Probable	-	Soft Rot	-	Seehann G, et al. 1975. List of Fungi in Soft-Rot Tissue Tests. Institute fur Holzbiologie und Holzschutz, Bundesforschungsanstalt fur Forst - und Holzwirtshaft, Hamburg - Lohbrugge, Germany; Costa IPMW, et al. 2012. Mycotaxon 119:26; Tedersoo L, et al. 2014. Science 346:1256688
OTU1768	0	1	1	0	0	0	199	4	3196	3	0	0	1	1	0	0	0	2	0	2	1	0	1	0	d__Eukaryota	k__Fungi	p__Ascomycota	c__Sordariomycetes	o__unclassified_c__Sordariomycetes	f__unclassified_c__Sordariomycetes	g__unclassified_c__Sordariomycetes	s__unclassified_c__Sordariomycetes	-	-	-	-	-	Unassigned	-
OTU2290	0	0	0	6	1	2	0	91	0	0	4	2	3066	0	62	85	9	42	0	1	3	23	10	2	d__Eukaryota	k__Fungi	p__Basidiomycota	c__Tremellomycetes	o__Filobasidiales	f__Filobasidiaceae	g__Filobasidium	s__Filobasidium_sp	Saprotroph	Undefined Saprotroph	Highly Probable	Facultative Yeast	-	-	Kurtzman CP, et al. (eds.) 2011. The Yeasts, a Taxonomic Study. Fifth Edition. Vols 1-3. Elsevier, San Diego
OTU996	11	3	1	302	523	334	1	0	0	233	263	147	0	1	0	464	300	675	1	0	0	29	5	104	d__Eukaryota	k__Fungi	p__Ascomycota	c__Sordariomycetes	o__Sordariales	f__Chaetomiaceae	g__Chaetomium	s__Chaetomium_sp	Pathotroph-Saprotroph-Symbiotroph	Animal Pathogen-Dung Saprotroph-Endophyte-Epiphyte-Plant Saprotroph-Wood Saprotroph	Possible	Microfungus	Soft Rot	Saprobic, acting as key decay organisms of plant materials and plant-derived commodities (Cannon & Kirk 2007); Epiphyte detection method-culture (Massimo et al. 2015); Endophyte detection method-culture (Busby et al. 2016, David et al. 2016); Likely opportunistic human pathogen (Irinyi et al. 2015)	Seehann G, et al. 1975. List of Fungi in Soft-Rot Tissue Tests. Institute fur Holzbiologie und Holzschutz, Bundesforschungsanstalt fur Forst - und Holzwirtshaft, Hamburg - Lohbrugge, Germany; Cannon PF, Kirk PM. 2007. Fungal Families of the World. CAB International, Cambridge; Bills GF, et al. 2013. Current Opinion in microbiology, 16:549-565; Tedersoo L, et al. 2014. Science 346:1256688; Irinyi …
OTU1203	34	49	18	125	437	90	98	35	17	160	416	407	4	1	0	151	675	149	3	28	31	123	45	200	d__Eukaryota	k__Fungi	p__Ascomycota	c__Leotiomycetes	o__Thelebolales	f__Pseudeurotiaceae	g__Pseudogymnoascus	s__Pseudogymnoascus_sp	Pathotroph-Saprotroph-Symbiotroph	Animal Pathogen-Soil Saprotroph	Possible	-	-	It is important to note that the majority of species that comprise this genus, including the White-Nose Bat Syndrome causing Pseudogymnoascus destructans, were once placed in the genus Geomyces (see Minnis & Lindner 2013),and including Pseudogymnoascus panorum (as Geomyces panorum) that had been widely applied to a number of isolates from cold places, including those found in soil, on living root…	Minnis AM, Lindner DL. 2013. Fungal Biology 117:638-649; Tedersoo L, et al. 2014. Science 346:1256688
OTU2194	0	7	0	183	388	188	0	0	0	210	481	303	0	0	0	282	267	226	0	1	1	183	53	457	d__Eukaryota	k__Fungi	p__Ascomycota	c__Eurotiomycetes	o__Eurotiales	f__Trichocomaceae	g__Sagenomella	s__Sagenomella_oligospora	Saprotroph	Undefined Saprotroph	Probable	-	-	-	Tedersoo L, et al. 2014. Science 346:1256688
OTU2397	0	0	0	0	0	0	0	0	0	0	0	0	2	0	3167	0	0	0	0	0	0	0	0	0	d__Eukaryota	k__Fungi	p__Basidiomycota	c__Agaricomycetes	o__Thelephorales	f__Thelephoraceae	g__Tomentella	s__Tomentella_sp	Symbiotroph	Ectomycorrhizal	Highly Probable	Corticioid	-	-	Rinaldi AC, et al. 2008. Fungal Diversity 33:1-45; Tedersoo L, et al. 2010. Mycorrhiza 20:217-263; http://mycorrhizas.info/ecmf.html
OTU334	0	809	1894	26	0	0	0	0	0	0	0	0	0	0	0	0	0	0	0	0	0	0	0	0	d__Eukaryota	k__Fungi	p__Ascomycota	c__Leotiomycetes	o__Helotiales	f__Leotiaceae	g__Pezoloma	s__Pezoloma_sp	Pathotroph-Saprotroph-Symbiotroph	Bryophyte Parasite-Ectomycorrhizal-Ericoid Mycorrhizal-Undefined Saprotroph-Wood Saprotroph	Possible	Microfungus; Dark Septate Microfungus	-	Syn.: Hymenoscyphus among other (see e.g., Pezoloma ericae)	Korf RP. 1999. Mycotaxon 73:493-497; Baral and Krieglsteiner 2006. Acta Mycologica 41:11-20 (as a bryophyte parasite); Huhtinen et al. 2010. Nova Hedwigia 90:413-431, Bent et al. 2011. Applied and Environmental Microbiology 77:3351-3359 (as ectomycorrhizae); Tedersoo L, et al. 2014. Science 346:1256688 (as saprotroph)
OTU1802	2	0	0	137	83	167	0	0	1	335	94	42	8	0	2	153	518	870	0	4	14	189	81	17	d__Eukaryota	k__Fungi	p__Ascomycota	c__Sordariomycetes	o__Hypocreales	f__Nectriaceae	g__Gibberella	s__Gibberella_intricans	Pathotroph	Plant Pathogen	Probable	-	-	-	Tedersoo L, et al. 2014. Science 346:1256688
OTU3501	0	0	0	166	89	82	0	0	0	238	221	431	0	0	0	265	217	439	0	0	0	118	379	20	d__Eukaryota	k__Fungi	p__Ascomycota	c__Eurotiomycetes	o__Eurotiales	f__Aspergillaceae	g__Aspergillus	s__Aspergillus_chlamydosporus	Saprotroph	Undefined Saprotroph	Possible	Microfungus	-	-	Sterkenburg E, et al. 2015. New Phytologist 207:1145-1158
OTU2381	0	0	0	0	0	0	0	0	0	0	0	0	104	2039	0	0	0	0	2	0	0	0	477	7	d__Eukaryota	k__Fungi	p__Ascomycota	c__Pezizomycetes	o__Pezizales	f__Tuberaceae	g__Tuber	s__Tuber_liaotongense	Symbiotroph	Ectomycorrhizal	Highly Probable	Gasteroid	Hypogeous	Common name - true truffle	Rinaldi AC, et al. 2008. Fungal Diversity 33:1-45; Tedersoo L, et al. 2010. Mycorrhiza 20:217-263; http://mycorrhizas.info/ecmf.html
OTU515	1	0	0	1093	4	14	0	21	0	61	14	24	1094	2	74	124	2	27	0	0	1	23	17	12	d__Eukaryota	k__Fungi	p__Basidiomycota	c__Tremellomycetes	o__Tremellales	f__Bulleribasidiaceae	g__Vishniacozyma	s__Vishniacozyma_carnescens	Pathotroph-Saprotroph-Symbiotroph	Fungal Parasite-Undefined Saprotroph	Possible	Tremelloid-Yeast	-	The order contains both teleomorphic and anamorphic species, most of the latter being yeasts	Sterkenburg E, et al. 2015. New Phytologist 207:1145-1158
OTU2371	0	0	0	0	0	0	40	0	660	5	3	125	0	1434	2	91	135	53	1	5	3	12	0	9	d__Eukaryota	k__Fungi	p__Ascomycota	c__Sordariomycetes	o__Hypocreales	f__Nectriaceae	g__Volutella	s__Volutella_sp	Pathotroph	Plant Pathogen	Probable	-	-	-	Tedersoo L, et al. 2014. Science 346:1256688 (doi:10.1126/science.1256688)
OTU2343	6	13	1	65	4	38	5	99	1	57	16	20	1184	10	52	183	108	290	2	28	2	170	103	25	d__Eukaryota	k__Fungi	p__Ascomycota	c__Dothideomycetes	o__Capnodiales	f__Cladosporiaceae	g__Cladosporium	s__Cladosporium_delicatulum	Pathotroph-Saprotroph-Symbiotroph	Animal Pathogen-Endophyte-Lichen Parasite-Plant Pathogen-Wood Saprotroph	Possible	Microfungus	-	-	Seehann G, et al. 1975. List of Fungi in Soft-Rot Tissue Tests. Institute fur Holzbiologie und Holzschutz, Bundesforschungsanstalt fur Forst - und Holzwirtshaft, Hamburg - Lohbrugge, Germany; Lawrey JD, Diederich P. 2016. URL: http://www.lichenicolous.net [24 May 2017]; http://www.apsnet.org/publications/commonnames/Pages/default.aspx
OTU3881	0	0	0	9	104	93	1	3	2	73	83	139	0	0	1	18	105	47	0	0	1425	12	58	247	d__Eukaryota	k__Fungi	p__Ascomycota	c__Sordariomycetes	o__Sordariales	f__Lasiosphaeriaceae	g__Schizothecium	s__Schizothecium_sp	Saprotroph	Dung Saprotroph	Highly Probable	-	-	-	Bills GF, et al. 2013. Current Opinion in microbiology, 16:549-565; Tedersoo L, et al. 2014. Science 346:1256688
OTU1474	0	0	0	137	402	123	0	0	0	232	471	261	0	1	0	268	52	352	0	0	0	7	6	65	d__Eukaryota	k__Fungi	p__Ascomycota	c__Sordariomycetes	o__Sordariales	f__Sordariales_fam_Incertae_sedis	g__Staphylotrichum	s__unclassified_g__Staphylotrichum	Saprotroph	Undefined Saprotroph	Probable	-	-	-	Tedersoo L, et al. 2014. Science 346:1256688
OTU1014	0	0	0	29	0	253	0	0	0	166	0	35	0	0	0	126	1213	51	0	0	0	15	0	436	d__Eukaryota	k__Fungi	p__Ascomycota	c__Sordariomycetes	o__Sordariales	f__Lasiosphaeriaceae	g__unclassified_f__Lasiosphaeriaceae	s__unclassified_f__Lasiosphaeriaceae	Saprotroph	Undefined Saprotroph	Probable	Microfungus	-	Saprobes found dung, soil and rotting vegetation (Cannon & Kirk 2007)	Cannon PF, Kirk PM. 2007. Fungal Families of the World. CAB International, Cambridge
OTU2078	0	0	0	0	0	0	10	1268	12	0	16	11	0	897	0	0	2	0	0	0	0	0	0	0	d__Eukaryota	k__Fungi	p__Ascomycota	c__Pezizomycetes	o__Pezizales	f__Pezizaceae	g__unclassified_f__Pezizaceae	s__Pezizaceae_sp	Saprotroph-Symbiotroph	Dung Saprotroph-Ectomycorrhizal-Litter Saprotroph-Undefined Saprotroph	Possible	Pezizoid	-	Saprobic or ectomycorrhizal, on or in soil, leafmould etc., some species associated with dung or fire sites (Cannon & Kirk 2007)	Cannon PF, Kirk PM. 2007. Fungal Families of the World. CAB International, Cambridge
OTU2526	15	17	1	300	203	194	2	23	5	99	124	206	46	2	1	169	237	161	12	0	51	123	42	68	d__Eukaryota	k__Fungi	p__Ascomycota	c__Sordariomycetes	o__Hypocreales	f__Nectriaceae	g__Neocosmospora	s__Neocosmospora_rubicola	Saprotroph	Undefined Saprotroph	Probable	-	-	-	Tedersoo L, et al. 2014. Science 346:1256688
OTU2949	0	0	0	4	5	15	0	0	0	4	0	0	1	0	0	146	2	1620	0	0	0	118	140	0	d__Eukaryota	k__Fungi	p__Ascomycota	c__Dothideomycetes	o__Capnodiales	f__Mycosphaerellaceae	g__Ramularia	s__unclassified_g__Ramularia	Pathotroph	Plant Pathogen	Probable	Microfungus	-	-	Tedersoo L, et al. 2014. Science 346:1256688
OTU1084	3	2	0	38	115	152	0	1	1	221	771	244	0	0	0	143	65	122	0	0	1	30	34	107	d__Eukaryota	k__Fungi	p__Ascomycota	c__Sordariomycetes	o__Glomerellales	f__Plectosphaerellaceae	g__Gibellulopsis	s__Gibellulopsis_nigrescens	Pathotroph	Plant Pathogen	Probable	-	-	-	Tedersoo L, et al. 2014. Science 346:1256688
OTU1344	1	12	0	206	8	50	1	21	1	496	238	118	68	13	16	144	304	46	1	2	1	89	48	94	d__Eukaryota	k__Fungi	p__Basidiomycota	c__Tremellomycetes	o__Cystofilobasidiales	f__Mrakiaceae	g__Tausonia	s__Tausonia_pullulans	-	-	-	-	-	Unassigned	-
OTU3398	22	5	1	144	27	37	117	129	137	36	34	11	392	470	242	36	25	26	5	0	1	31	7	7	d__Eukaryota	k__Fungi	p__Ascomycota	c__Eurotiomycetes	o__Chaetothyriales	f__Herpotrichiellaceae	g__Exophiala	s__Exophiala_equina	Pathotroph-Saprotroph	Animal Pathogen-Undefined Saprotroph	Probable	Facultative Yeast	-	-	Tedersoo L, et al. 2014. Science 346:1256688, Nagy GL, et al. 2014. Nature Communications 5:4471
OTU3161	0	0	0	0	0	0	0	0	0	0	0	0	0	0	0	0	0	0	0	1	0	1450	315	13	d__Eukaryota	k__Fungi	p__Ascomycota	c__Sordariomycetes	o__Hypoceales	f__Amplistromataceae	g__unclassified_f__Amplistromataceae	s__unclassified_f__Amplistromataceae	-	-	-	-	-	Unassigned	-
OTU967	0	0	0	0	0	0	0	0	0	0	0	0	423	1145	16	3	0	3	0	1	0	0	0	0	d__Eukaryota	k__Fungi	p__Ascomycota	c__Eurotiomycetes	o__Chaetothyriales	f__Herpotrichiellaceae	g__unclassified_f__Herpotrichiellaceae	s__unclassified_f__Herpotrichiellaceae	Pathotroph-Saprotroph	Animal Pathogen-Fungal Parasite-Undefined Saprotroph	Probable	Facultative Yeast-Microfungus	-	Mostly saprobic on plants or other fungi, isolated from soil etc., and from medical sources (Cannon & Kirk 2007)	Cannon PF, Kirk PM. 2007. Fungal Families of the World. CAB International, Cambridge
OTU1208	0	0	0	2	202	31	0	0	0	96	437	58	0	0	0	105	21	401	0	0	0	48	1	163	d__Eukaryota	k__Fungi	p__Mortierellomycota	c__Mortierellomycetes	o__Mortierellales	f__Mortierellaceae	g__Mortierella	s__Mortierella_alpina	Saprotroph-Symbiotroph	Endophyte-Litter Saprotroph-Soil Saprotroph-Undefined Saprotroph	Possible	Microfungus	-	Saprobic in soil and thus frequenctly isolated from soil and material contaminated with soil such as hay or rotten silage and spoil tips (Cannon & Kirk 2007)	Cannon PF, Kirk PM. 2007. Fungal Families of the World. CAB International, Cambridge; Purahong W, et al. 2016. Molecular Ecology 25:4059-4074
OTU3123	0	1	0	19	44	49	0	10	0	17	43	32	7	0	2	118	181	46	0	14	0	36	31	874	d__Eukaryota	k__Fungi	p__Mortierellomycota	c__Mortierellomycetes	o__Mortierellales	f__Mortierellaceae	g__Mortierella	s__Mortierella_gamsii	Saprotroph-Symbiotroph	Endophyte-Litter Saprotroph-Soil Saprotroph-Undefined Saprotroph	Possible	Microfungus	-	Saprobic in soil and thus frequenctly isolated from soil and material contaminated with soil such as hay or rotten silage and spoil tips (Cannon & Kirk 2007)	Cannon PF, Kirk PM. 2007. Fungal Families of the World. CAB International, Cambridge; Purahong W, et al. 2016. Molecular Ecology 25:4059-4074
OTU524	0	10	0	132	320	851	1	0	0	41	25	15	0	0	0	79	27	4	0	0	0	0	0	1	d__Eukaryota	k__Fungi	p__Basidiomycota	c__Tremellomycetes	o__Holtermanniales	f__Holtermanniales_fam_Incertae_sedis	g__Holtermanniella	s__Holtermanniella_sp	-	-	-	-	-	Unassigned	-
OTU887	1	17	1	1	97	0	0	0	0	0	0	0	1144	0	114	2	2	91	0	0	0	0	0	0	d__Eukaryota	k__Fungi	p__Ascomycota	c__Pezizomycetes	o__Pezizales	f__Pezizaceae	g__Peziza	s__Peziza_ostracoderma	Saprotroph-Symbiotroph	Dung Saprotroph-Ectomycorrhizal-Litter Saprotroph-Undefined Saprotroph	Possible	Pezizoid	-	Saprobic or ectomycorrhizal, on or in soil, leafmould etc., some species associated with dung or fire sites (Cannon & Kirk 2007)	Cannon PF, Kirk PM. 2007. Fungal Families of the World. CAB International, Cambridge; Rinaldi AC, et al. 2008. Fungal Diversity 33:1-45; Tedersoo L, et al. 2010. Mycorrhiza 20:217-263 (pro parte)
OTU3221	1	30	7	819	7	5	0	2	0	12	41	20	0	2	0	14	154	27	0	6	0	211	59	27	d__Eukaryota	k__Fungi	p__Ascomycota	c__Sordariomycetes	o__Hypocreales	f__Hypocreaceae	g__Trichoderma	s__unclassified_g__Trichoderma	Saprotroph	Undefined Saprotroph	Possible	Microfungus	-	-	Sterkenburg E, et al. 2015. New Phytologist 207:1145-1158
OTU2324	0	0	0	143	105	109	0	0	0	81	110	109	45	8	14	152	96	206	0	0	0	133	16	75	d__Eukaryota	k__Fungi	p__Ascomycota	c__Sordariomycetes	o__Hypocreales	f__Nectriaceae	g__Fusicolla	s__Fusicolla_aquaeductuum	Saprotroph	Undefined Saprotroph	Possible	Microfungus	-	-	Sterkenburg E, et al. 2015. New Phytologist 207:1145-1158
OTU285	22	24	0	90	96	237	13	42	2	91	51	110	6	1	3	68	301	103	1	6	7	17	6	21	d__Eukaryota	k__Fungi	p__Ascomycota	c__Sordariomycetes	o__Hypocreales	f__Nectriaceae	g__Neocosmospora	s__Neocosmospora_rubicola	Saprotroph	Undefined Saprotroph	Probable	-	-	-	Tedersoo L, et al. 2014. Science 346:1256688
OTU2342	0	0	27	0	0	0	0	0	0	0	0	0	576	0	650	0	0	0	0	0	0	0	0	0	d__Eukaryota	k__Fungi	p__Basidiomycota	c__Agaricomycetes	o__Agaricales	f__Tricholomataceae	g__Flagelloscypha	s__Flagelloscypha_sp	Saprotroph	Undefined Saprotroph	Probable	-	-	-	Tedersoo L, et al. 2014. Science 346:1256688
OTU3590	0	4	0	4	6	30	0	3	6	148	178	483	0	2	5	5	10	14	0	6	0	10	277	35	d__Eukaryota	k__Fungi	p__Mortierellomycota	c__Mortierellomycetes	o__Mortierellales	f__Mortierellaceae	g__Mortierella	s__Mortierella_hyalina	Saprotroph-Symbiotroph	Endophyte-Litter Saprotroph-Soil Saprotroph-Undefined Saprotroph	Possible	Microfungus	-	Saprobic in soil and thus frequenctly isolated from soil and material contaminated with soil such as hay or rotten silage and spoil tips (Cannon & Kirk 2007)	Cannon PF, Kirk PM. 2007. Fungal Families of the World. CAB International, Cambridge; Purahong W, et al. 2016. Molecular Ecology 25:4059-4074
OTU3007	0	1	0	61	30	65	0	1	1	51	119	50	188	55	86	104	141	31	0	0	0	51	23	152	d__Eukaryota	k__Fungi	p__Ascomycota	c__Sordariomycetes	o__Hypocreales	f__Nectriaceae	g__Gibberella	s__Gibberella_avenacea	Pathotroph	Plant Pathogen	Probable	-	-	-	Tedersoo L, et al. 2014. Science 346:1256688
OTU2938	0	0	0	0	0	0	0	0	0	0	0	0	148	0	260	0	0	775	0	0	0	0	0	0	d__Eukaryota	k__Fungi	p__Basidiomycota	c__Agaricomycetes	o__Agaricales	f__Cortinariaceae	g__Protoglossum	s__Protoglossum_niveum	Symbiotroph	Ectomycorrhizal	Highly Probable	-	-	-	Tedersoo L, et al. 2010. Mycorrhiza 20:217-263; http://mycorrhizas.info/ecmf.html
OTU2670	0	0	0	0	0	0	0	0	0	0	0	0	0	0	0	0	1108	0	0	0	0	1	5	0	d__Eukaryota	k__Fungi	p__Rozellomycota	c__unclassified_p__Rozellomycota	o__unclassified_p__Rozellomycota	f__unclassified_p__Rozellomycota	g__unclassified_p__Rozellomycota	s__Rozellomycota_sp	-	-	-	-	-	Unassigned	-
OTU2645	0	6	0	217	7	16	0	0	0	57	42	45	0	0	5	15	563	16	0	0	0	53	65	3	d__Eukaryota	k__Fungi	p__Ascomycota	c__Eurotiomycetes	o__Eurotiales	f__Aspergillaceae	g__Phialosimplex	s__unclassified_g__Phialosimplex	Saprotroph	Undefined Saprotroph	Probable	-	-	-	Tedersoo L, et al. 2014. Science 346:1256688
OTU877	7	16	37	32	167	3	0	0	0	0	0	0	58	48	342	0	1	0	80	15	67	11	200	0	d__Eukaryota	k__Fungi	p__Basidiomycota	c__Agaricomycetes	o__Agaricales	f__Hymenogastraceae	g__Hebeloma	s__Hebeloma_hiemale	Symbiotroph	Ectomycorrhizal	Highly Probable	Agaricoid	-	-	Rinaldi AC, et al. 2008. Fungal Diversity 33:1-45; Tedersoo L, et al. 2010. Mycorrhiza 20:217-263; http://mycorrhizas.info/ecmf.html
OTU3027	0	0	0	12	75	8	0	36	0	28	75	66	21	3	21	128	81	523	0	0	0	2	0	3	d__Eukaryota	k__Fungi	p__Ascomycota	c__Eurotiomycetes	o__Eurotiales	f__Aspergillaceae	g__Penicillium	s__unclassified_g__Penicillium	Saprotroph	Undefined Saprotroph	Possible	Microfungus	-	-	Sterkenburg E, et al. 2015. New Phytologist 207:1145-1158
OTU1800	0	0	0	25	25	116	0	0	0	31	11	9	3	178	1	256	109	310	0	0	0	1	3	1	d__Eukaryota	k__Fungi	p__Ascomycota	c__Sordariomycetes	o__Hypocreales	f__Hypocreaceae	g__Monocillium	s__Monocillium_mucidum	Saprotroph	Undefined Saprotroph	Probable	-	-	-	Tedersoo L, et al. 2014. Science 346:1256688
OTU2179	0	0	0	5	89	7	0	1	0	134	221	488	0	0	2	29	41	20	0	0	0	10	2	26	d__Eukaryota	k__Fungi	p__Ascomycota	c__Eurotiomycetes	o__Eurotiales	f__Aspergillaceae	g__Penicillium	s__unclassified_g__Penicillium	Saprotroph	Undefined Saprotroph	Possible	Microfungus	-	-	Sterkenburg E, et al. 2015. New Phytologist 207:1145-1158
OTU391	6	456	87	202	3	5	0	0	0	1	1	0	0	0	0	0	6	2	2	91	0	70	125	1	d__Eukaryota	k__Fungi	p__Ascomycota	c__Sordariomycetes	o__Sordariales	f__Cephalothecaceae	g__Phialemonium	s__Phialemonium_inflatum	Saprotroph	Undefined Saprotroph	Probable	-	-	-	Tedersoo L, et al. 2014. Science 346:1256688
OTU3176	0	0	0	0	1	4	0	0	0	23	5	1	0	0	0	1	0	8	0	1	0	833	75	51	d__Eukaryota	k__Fungi	p__Ascomycota	c__Leotiomycetes	o__Helotiales	f__unclassified_o__Helotiales	g__unclassified_o__Helotiales	s__unclassified_o__Helotiales	-	-	-	-	-	Unassigned	-
OTU1805	0	4	191	14	161	17	0	5	0	102	173	171	0	0	0	10	20	17	0	0	0	23	8	40	d__Eukaryota	k__Fungi	p__Mortierellomycota	c__Mortierellomycetes	o__Mortierellales	f__Mortierellaceae	g__Mortierella	s__Mortierella_antarctica	Saprotroph-Symbiotroph	Endophyte-Litter Saprotroph-Soil Saprotroph-Undefined Saprotroph	Possible	Microfungus	-	Saprobic in soil and thus frequenctly isolated from soil and material contaminated with soil such as hay or rotten silage and spoil tips (Cannon & Kirk 2007)	Cannon PF, Kirk PM. 2007. Fungal Families of the World. CAB International, Cambridge; Purahong W, et al. 2016. Molecular Ecology 25:4059-4074
OTU461	0	2	1	33	95	77	3	0	0	212	86	83	0	0	0	57	38	80	0	0	0	10	2	76	d__Eukaryota	k__Fungi	p__Ascomycota	c__Sordariomycetes	o__Chaetosphaeriales	f__Chaetosphaeriaceae	g__Chaetosphaeria	s__Chaetosphaeria_vermicularioides	Saprotroph-Symbiotroph	Endophyte-Litter Saprotroph-Wood Saprotroph	Probable	-	-	-	Réblová M et al. 2006. Mycological Research 110:104-109; Tedersoo L, et al. 2014. Science 346:1256688
OTU3106	1	4	3	3	4	2	2	3	129	2	11	10	114	0	0	17	3	15	6	505	2	7	0	8	d__Eukaryota	k__Fungi	p__Ascomycota	c__Sordariomycetes	o__Xylariales	f__unclassified_o__Xylariales	g__unclassified_o__Xylariales	s__unclassified_o__Xylariales	-	-	-	-	-	Unassigned	-
OTU3513	0	0	0	0	0	0	0	0	0	0	0	0	0	0	0	0	0	0	0	2	0	795	30	5	d__Eukaryota	k__Fungi	p__Ascomycota	c__Leotiomycetes	o__Thelebolales	f__Pseudeurotiaceae	g__Leuconeurospora	s__Leuconeurospora_sp	Saprotroph	Undefined Saprotroph	Probable	-	-	-	Tedersoo L, et al. 2014. Science 346:1256688
OTU3636	0	12	0	89	31	93	0	1	0	57	25	16	0	0	0	44	95	281	1	0	2	48	10	1	d__Eukaryota	k__Fungi	p__Ascomycota	c__Sordariomycetes	o__Hypocreales	f__Nectriaceae	g__Gibberella	s__Gibberella_intricans	Pathotroph	Plant Pathogen	Probable	-	-	-	Tedersoo L, et al. 2014. Science 346:1256688
OTU3008	1	0	0	8	0	16	0	2	0	0	1	0	2	0	677	2	1	0	0	4	47	9	8	3	d__Eukaryota	k__Fungi	p__Ascomycota	c__Dothideomycetes	o__Pleosporales	f__Phaeosphaeriaceae	g__Paraphoma	s__Paraphoma_radicina	Pathotroph-Saprotroph	Fungal Parasite-Plant Pathogen-Plant Saprotroph	Probable	Microfungus	-	Necrotrophic or saprobic on a wide range of plants, especially monocotyledons; a few species parasitic on other fungi (Cannon & Kirk 2007)	Cannon PF, Kirk PM. 2007. Fungal Families of the World. CAB International, Cambridge
OTU2535	0	0	0	4	32	153	0	0	2	154	90	136	0	0	0	77	19	81	0	0	0	7	0	23	d__Eukaryota	k__Fungi	p__Ascomycota	c__Sordariomycetes	o__Hypocreales	f__Hypocreales_fam_Incertae_sedis	g__Acremonium	s__Acremonium_persicinum	Pathogen-Saprotroph-Symbiotroph	Animal Pathogen-Endophyte-Fungal Parasite-Plant Pathogen-Wood Saprotroph	Possible	Microfungus	Soft Rot	Endophyte detection method-culture (Hanada et al. 2010, Del Olmo-Ruiz & Arnold 2014); Likely opportunistic human pathogen (Irinyi et al. 2015)	Duncan CG, Eslyn WE. 1966. Mycologia 58:642-64; Nilsson T. 1973. Studies on wood degradation and cellulolytic activity of microfungi. No. 104; Worrall JJ, et al. 1997. Mycologia 89: 199-219; Hanada RE, et al. 2010. Fungal Biology 114:901-910; Del Olmo-Ruiz M, Arnold AE. 2014. Mycologia 106:8-21; Tedersoo L, et al. 2014. Science 346:1256688; Irinyi L, et al. 2015. Medical Mycology 53:313-337
OTU531	0	0	0	8	63	18	1	0	0	117	88	377	0	0	0	18	9	30	1	0	0	4	6	23	d__Eukaryota	k__Fungi	p__Ascomycota	c__Eurotiomycetes	o__Onygenales	f__Gymnoascaceae	g__Leucothecium	s__Leucothecium_emdenii	Saprotroph	Undefined Saprotroph	Probable	-	-	-	Tedersoo L, et al. 2014. Science 346:1256688
OTU1031	19	86	0	60	46	12	54	104	9	31	55	86	5	0	0	15	49	13	2	1	5	24	44	14	d__Eukaryota	k__Fungi	p__Ascomycota	c__Leotiomycetes	o__Thelebolales	f__Pseudeurotiaceae	g__Pseudogymnoascus	s__Pseudogymnoascus_sp	Pathotroph-Saprotroph-Symbiotroph	Animal Pathogen-Soil Saprotroph	Possible	-	-	It is important to note that the majority of species that comprise this genus, including the White-Nose Bat Syndrome causing Pseudogymnoascus destructans, were once placed in the genus Geomyces (see Minnis & Lindner 2013),and including Pseudogymnoascus panorum (as Geomyces panorum) that had been widely applied to a number of isolates from cold places, including those found in soil, on living root…	Minnis AM, Lindner DL. 2013. Fungal Biology 117:638-649; Tedersoo L, et al. 2014. Science 346:1256688
OTU540	0	0	0	9	46	17	0	0	0	41	341	66	0	0	0	38	17	35	0	0	0	6	2	109	d__Eukaryota	k__Fungi	p__Ascomycota	c__Sordariomycetes	o__Sordariales	f__Chaetomiaceae	g__unclassified_f__Chaetomiaceae	s__unclassified_f__Chaetomiaceae	Pathotroph-Saprotroph-Symbiotroph	Animal Pathogen-Dung Saprotroph-Endophyte-Epiphyte-Plant Saprotroph-Wood Saprotroph	Possible	Microfungus	Soft Rot	Saprobic, acting as key decay organisms of plant materials and plant-derived commodities (Cannon & Kirk 2007); Epiphyte detection method-culture (Massimo et al. 2015); Endophyte detection method-culture (Busby et al. 2016, David et al. 2016); Likely opportunistic human pathogen (Irinyi et al. 2015)	Seehann G, et al. 1975. List of Fungi in Soft-Rot Tissue Tests. Institute fur Holzbiologie und Holzschutz, Bundesforschungsanstalt fur Forst - und Holzwirtshaft, Hamburg - Lohbrugge, Germany; Cannon PF, Kirk PM. 2007. Fungal Families of the World. CAB International, Cambridge; Bills GF, et al. 2013. Current Opinion in microbiology, 16:549-565; Tedersoo L, et al. 2014. Science 346:1256688; Irinyi …
OTU1481	0	0	12	0	0	5	0	0	96	30	23	18	436	1	1	4	3	74	0	0	0	8	0	0	d__Eukaryota	k__Fungi	p__Ascomycota	c__Sordariomycetes	o__Sordariales	f__Lasiosphaeriaceae	g__Apodus	s__Apodus_deciduus	Saprotroph	Undefined Saprotroph	Probable	-	-	-	Tedersoo L, et al. 2014. Science 346:1256688
OTU2429	0	0	0	10	60	21	0	0	0	273	61	76	0	0	0	65	25	31	0	1	0	7	3	65	d__Eukaryota	k__Fungi	p__Zoopagomycota	c__Zoopagomycetes	o__Zoopagales	f__Piptocephalidaceae	g__Syncephalis	s__Syncephalis_sp	Pathotroph	Fungal Parasite	Probable	-	-	-	Tedersoo L, et al. 2014. Science 346:1256688
OTU2336	67	2	0	1	0	5	0	589	0	5	1	0	0	0	0	0	0	0	0	0	0	0	0	0	d__Eukaryota	k__Fungi	p__Ascomycota	c__Leotiomycetes	o__Helotiales	f__Dermateaceae	g__Laetinaevia	s__Laetinaevia_carneoflavida	Pathotroph-Saprotroph	Plant Pathogen-Plant Saprotroph	Probable	Microfungus	-	Saprobic or parasitic on herbaceous and woody material (Cannon & Kirk 2007)	Cannon PF, Kirk PM. 2007. Fungal Families of the World. CAB International, Cambridge
OTU1330	2	7	1	19	14	24	3	14	7	13	2	12	225	8	26	45	49	79	0	15	7	67	11	4	d__Eukaryota	k__Fungi	p__Ascomycota	c__Dothideomycetes	o__Pleosporales	f__Pleosporaceae	g__Alternaria	s__unclassified_g__Alternaria	Pathotroph-Saprotroph-Symbiotroph	Animal Pathogen-Endophyte-Plant Pathogen-Wood Saprotroph	Possible	Microfungus	Soft Rot	-	Duncan CG, Eslyn WE. 1966. Mycologia 58:642-664; Seehann G, et al. 1975. List of Fungi in Soft-Rot Tissue Tests. Institute fur Holzbiologie und Holzschutz, Bundesforschungsanstalt fur Forst - und Holzwirtshaft, Hamburg - Lohbrugge, Germany; Tedersoo L, et al. 2014. Science 346:125688
OTU1773	9	0	4	0	0	3	180	7	15	0	0	1	0	55	0	0	30	1	55	182	106	0	0	0	d__Eukaryota	k__Fungi	p__Basidiomycota	c__Agaricomycetes	o__Sebacinales	f__unclassified_o__Sebacinales	g__unclassified_o__Sebacinales	s__unclassified_o__Sebacinales	-	-	-	-	-	Unassigned	-
OTU3234	0	0	0	0	0	1	0	1	0	0	0	1	0	0	0	0	0	0	0	0	0	586	54	3	d__Eukaryota	k__Fungi	p__Ascomycota	c__Saccharomycetes	o__Saccharomycetales	f__Lipomycetaceae	g__unclassified_f__Lipomycetaceae	s__Lipomycetaceae_sp	Saprotroph	Undefined Saprotroph	Possible	Yeast	-	-	Sterkenburg E, et al. 2015. New Phytologist 207:1145-1158
OTU306	636	1	0	0	0	0	0	0	0	0	0	0	0	0	0	0	0	0	0	0	0	0	0	0	d__Eukaryota	k__Fungi	p__Ascomycota	c__Leotiomycetes	o__Helotiales	f__Dermateaceae	g__Pezicula	s__unclassified_g__Pezicula	Pathotroph-Saprotroph	Endophyte-Plant Pathogen-Undefined Saprotroph	Probable	-	-	Most species in Pezicula are only known as saprobes or harmless endophytes, and occasionally as weak plant pathogens.	Chen C, et al. 2015. Fungal Biology 10.1016/j.funbio.2015.09.013; Tedersoo L, et al. 2014. Science 346:1256688
OTU683	0	628	4	4	1	0	0	0	0	0	0	0	0	0	0	0	0	0	0	0	0	0	0	0	d__Eukaryota	k__Fungi	p__Basidiomycota	c__Agaricomycetes	o__Trechisporales	f__unclassified_o__Trechisporales	g__unclassified_o__Trechisporales	s__Trechisporales_sp	-	-	-	-	-	Unassigned	-
OTU490	0	0	0	0	628	0	0	0	0	0	0	0	0	0	0	1	2	2	0	0	0	0	0	3	d__Eukaryota	k__Fungi	p__Basidiomycota	c__Agaricomycetes	o__Thelephorales	f__Thelephoraceae	g__Tomentella	s__unclassified_g__Tomentella	Symbiotroph	Ectomycorrhizal	Highly Probable	Corticioid	-	-	Rinaldi AC, et al. 2008. Fungal Diversity 33:1-45; Tedersoo L, et al. 2010. Mycorrhiza 20:217-263; http://mycorrhizas.info/ecmf.html
OTU3136	0	0	0	0	0	3	0	0	0	0	0	0	0	0	0	0	2	2	0	0	0	571	23	17	d__Eukaryota	k__Fungi	p__Ascomycota	c__Leotiomycetes	o__Helotiales	f__unclassified_o__Helotiales	g__unclassified_o__Helotiales	s__unclassified_o__Helotiales	-	-	-	-	-	Unassigned	-
OTU1146	0	0	0	0	5	1	0	0	0	19	3	1	0	0	0	6	2	4	10	0	552	1	0	9	d__Eukaryota	k__Fungi	p__Ascomycota	c__Sordariomycetes	o__Sordariales	f__Lasiosphaeriaceae	g__Schizothecium	s__Schizothecium_inaequale	Saprotroph	Dung Saprotroph	Highly Probable	-	-	-	Bills GF, et al. 2013. Current Opinion in microbiology, 16:549-565; Tedersoo L, et al. 2014. Science 346:1256688
OTU3095	0	0	0	0	0	0	0	190	0	0	0	0	0	0	0	0	0	0	358	10	45	0	0	0	d__Eukaryota	k__Fungi	p__Basidiomycota	c__Agaricomycetes	o__Agaricales	f__Tricholomataceae	g__Flagelloscypha	s__Flagelloscypha_sp	Saprotroph	Undefined Saprotroph	Probable	-	-	-	Tedersoo L, et al. 2014. Science 346:1256688
OTU694	0	0	0	11	10	25	0	0	0	83	8	7	0	0	0	367	20	66	0	0	0	0	0	6	d__Eukaryota	k__Fungi	p__Ascomycota	c__Sordariomycetes	o__Hypocreales	f__Niessliaceae	g__Eucasphaeria	s__Eucasphaeria_capensis	Saprotroph	Undefined Saprotroph	Probable	-	-	-	Tedersoo L, et al. 2014. Science 346:1256688
OTU2555	1	0	0	7	12	199	0	0	0	14	1	9	16	0	3	95	44	184	1	0	0	9	4	1	d__Eukaryota	k__Fungi	p__Ascomycota	c__Dothideomycetes	o__Capnodiales	f__Mycosphaerellaceae	g__Cercospora	s__unclassified_g__Cercospora	Pathotroph-Saprotroph	Plant Pathogen-Undefined Saprotroph	Probable	Microfungus	-	Biotrophic, necrotrophic or saprobic on various plant tissues (Cannon & Kirk 2007)	Cannon PF, Kirk PM. 2007. Fungal Families of the World. CAB International, Cambridge
OTU1477	0	0	0	26	145	58	0	0	0	28	106	51	2	0	0	44	17	43	0	0	0	7	7	39	d__Eukaryota	k__Fungi	p__Ascomycota	c__Sordariomycetes	o__Xylariales	f__Microdochiaceae	g__Microdochium	s__unclassified_g__Microdochium	Pathotroph-Symbiotroph	Endophyte-Plant Pathogen	Possible	Dark Septate Endophyte	-	-	Tedersoo L, et al. 2014. Science 346:1256688 (as plant pathogen); Mandyam et al. 2012. Mycorrhiza 22:109-119 (as DSE).
OTU2841	0	0	0	15	42	49	0	0	0	67	88	66	0	0	0	37	59	27	0	0	0	11	21	91	d__Eukaryota	k__Fungi	p__Mortierellomycota	c__Mortierellomycetes	o__Mortierellales	f__Mortierellaceae	g__Mortierella	s__Mortierella_sp	Saprotroph-Symbiotroph	Endophyte-Litter Saprotroph-Soil Saprotroph-Undefined Saprotroph	Possible	Microfungus	-	Saprobic in soil and thus frequenctly isolated from soil and material contaminated with soil such as hay or rotten silage and spoil tips (Cannon & Kirk 2007)	Cannon PF, Kirk PM. 2007. Fungal Families of the World. CAB International, Cambridge; Purahong W, et al. 2016. Molecular Ecology 25:4059-4074
OTU1437	1	7	0	0	2	344	0	0	0	0	0	0	0	0	0	18	2	0	4	75	29	41	3	0	d__Eukaryota	k__Fungi	p__Ascomycota	c__Leotiomycetes	o__Helotiales	f__Helotiales_fam_Incertae_sedis	g__Cadophora	s__Cadophora_melinii	Symbiotroph	Endophyte	Highly Probable	Microfungus	-	Dark Septate Endophyte, known from plant roots.	Tedersoo L, et al. 2010. Mycorrhiza 20:217-263; Newsham 2011. New Phytologist 190:783-793 (as DSE)
OTU2640	0	0	0	22	14	76	0	0	0	59	97	144	0	0	0	67	13	17	0	0	0	0	1	1	d__Eukaryota	k__Fungi	p__Ascomycota	c__Sordariomycetes	o__Microascales	f__Microascaceae	g__Microascus	s__Microascus_brevicaulis	Pathotroph-Saprotroph-Symbiotroph	Animal Pathogen-Endophyte-Plant Pathogen-Undefined Saprotroph	Possible	Microfungus	-	Saprobic in soil or rotting vegetation, some species heat-tolerant and associatated with silage and compost, a few associated with humans and animals (Cannon & Kirk 2007)	Cannon PF, Kirk PM. 2007. Fungal Families of the World. CAB International, Cambridge
OTU2683	0	0	0	0	0	8	4	0	0	0	15	0	0	0	0	4	414	9	0	0	0	36	7	0	d__Eukaryota	k__Fungi	p__Ascomycota	c__Dothideomycetes	o__Pleosporales	f__Sporormiaceae	g__unclassified_f__Sporormiaceae	s__unclassified_f__Sporormiaceae	Saprotroph	Dung Saprotroph-Plant Saprotroph	Probable	Microfungus	-	Saprobic, associated with dung and rotting vegetation (Cannon & Kirk 2007)	Cannon PF, Kirk PM. 2007. Fungal Families of the World. CAB International, Cambridge
OTU486	0	6	0	34	25	81	0	0	0	317	0	0	0	0	0	19	0	0	0	0	0	0	0	0	d__Eukaryota	k__Fungi	p__Ascomycota	c__Pezizomycetes	o__Pezizales	f__Pyronemataceae	g__unclassified_f__Pyronemataceae	s__unclassified_f__Pyronemataceae	Saprotroph-Symbiotroph	Dung Saprotroph-Ectomycorrhizal-Soil Saprotroph-Wood Saprotroph	Possible	Gasteroid-Pezizoid	-	Saprobic on soil, dung or rotten wood or mycorrhizal, some species hypogeous, others associated with fire sites (Cannon & Kirk 2007)	Cannon PF, Kirk PM. 2007. Fungal Families of the World. CAB International, Cambridge
OTU1470	1	2	0	28	2	38	0	4	9	47	61	19	34	0	14	7	41	76	0	6	1	66	16	2	d__Eukaryota	k__Fungi	p__Ascomycota	c__Dothideomycetes	o__Pleosporales	f__Didymellaceae	g__Epicoccum	s__Epicoccum_nigrum	Pathotroph-Saprotroph	Animal Pathogen-Plant Pathogen-Undefined Saprotroph	Possible	Microfungus	-	-	Tedersoo L, et al. 2014. Science 346:1256688 (doi:10.1126/science.1256688)
OTU337	46	0	23	0	1	2	0	1	0	0	0	0	0	0	0	1	29	3	59	162	142	0	0	0	d__Eukaryota	k__Fungi	p__Basidiomycota	c__Agaricomycetes	o__Sebacinales	f__unclassified_o__Sebacinales	g__unclassified_o__Sebacinales	s__unclassified_o__Sebacinales	-	-	-	-	-	Unassigned	-
OTU2432	0	0	0	0	1	0	0	0	0	0	0	0	0	0	0	280	8	20	0	0	0	0	12	135	d__Eukaryota	k__Fungi	p__Rozellomycota	c__unclassified_p__Rozellomycota	o__unclassified_p__Rozellomycota	f__unclassified_p__Rozellomycota	g__unclassified_p__Rozellomycota	s__Rozellomycota_sp	-	-	-	-	-	Unassigned	-
OTU2286	0	15	0	2	0	1	0	0	0	9	92	43	0	0	0	27	2	10	0	0	0	25	2	227	d__Eukaryota	k__Fungi	p__Ascomycota	c__Sordariomycetes	o__Microascales	f__Microascaceae	g__unclassified_f__Microascaceae	s__unclassified_f__Microascaceae	Pathotroph-Saprotroph-Symbiotroph	Animal Pathogen-Endophyte-Plant Pathogen-Undefined Saprotroph	Possible	Microfungus	-	Saprobic in soil or rotting vegetation, some species heat-tolerant and associatated with silage and compost, a few associated with humans and animals (Cannon & Kirk 2007)	Cannon PF, Kirk PM. 2007. Fungal Families of the World. CAB International, Cambridge
OTU2771	0	0	0	10	1	23	0	2	0	21	23	12	33	0	9	35	14	7	0	0	0	21	8	226	d__Eukaryota	k__Fungi	p__Ascomycota	c__Dothideomycetes	o__Pleosporales	f__Didymellaceae	g__Phoma	s__Phoma_multirostrata	Pathotroph-Saprotroph-Symbiotroph	Endophyte-Dung Saprotroph-Lichen Parasite-Litter Saprotroph-Plant Pathogen-Soil Saprotroph-Wood Saprotroph	Possible	Microfungus	Soft Rot	-	Richardson MJ. 1972. Transactions of the British Mycological Society 58:37-48; Seehann G, et al. 1975. List of Fungi in Soft-Rot Tissue Tests. Institute fur Holzbiologie und Holzschutz, Bundesforschungsanstalt fur Forst - und Holzwirtshaft, Hamburg - Lohbrugge, Germany; de Gruyter J, et al. 2010. Mycologia. 102:1066-1081; Costa IPMW, et al. 2012. Mycotaxon 119:26; Tedersoo L, et al. 2014. Science…
OTU476	59	3	0	19	14	9	10	5	1	24	8	3	5	3	95	0	14	4	28	109	8	9	1	8	d__Eukaryota	k__Fungi	p__Ascomycota	c__Dothideomycetes	o__Pleosporales	f__Leptosphaeriaceae	g__Leptosphaeria	s__Leptosphaeria_sclerotioides	Pathotroph	Plant Pathogen	Probable	-	-	-	Tedersoo L, et al. 2014. Science 346:1256688
OTU3641	0	0	0	22	49	27	0	0	0	31	54	86	1	0	0	29	27	29	0	0	1	10	6	66	d__Eukaryota	k__Fungi	p__Ascomycota	c__Dothideomycetes	o__Pleosporales	f__Cucurbitariaceae	g__Pyrenochaetopsis	s__Pyrenochaetopsis_decipiens	Pathotroph-Saprotroph-Symbiotroph	Endophyte-Lichen Parasite-Undefined Saprotroph	Possible	Microfungus	-	-	Tedersoo L, et al. 2014. Science 346:1256688; Massimo NC, et al. 2015. Microbial Ecology 70:61-76; Lawrey JD, Diederich P. 2016. URL: http://www.lichenicolous.net [24 May 2017]
OTU96	0	0	0	20	28	140	0	0	0	9	39	6	0	0	0	33	30	93	0	0	0	1	1	36	d__Eukaryota	k__Fungi	p__Ascomycota	c__Sordariomycetes	o__Glomerellales	f__Plectosphaerellaceae	g__Chordomyces	s__Chordomyces_antarcticus	Pathotroph-Saprotroph-Symbiotroph	Animal Pathogen-Endophyte-Fungal Parasite-Plant Pathogen=Wood Saprotroph	Possible	Microfungus	-	-	Duncan CG, Eslyn WE. 1966. Mycologia 58:642-64; Nilsson T. 1973. Studies on wood degradation and cellulolytic activity of microfungi. No. 104; Worrall JJ, et al. 1997. Mycologia 89: 199-219; Hanada RE, et al. 2010. Fungal Biology 114:901-910; Del Olmo-Ruiz M, Arnold AE. 2014. Mycologia 106:8-21; Tedersoo L, et al. 2014. Science 346:1256688 (doi:10.1126/science.1256688); Irinyi L, et al. 2015. Med…
OTU2157	0	3	0	14	67	19	0	2	0	29	29	95	0	0	0	28	27	1	0	0	0	2	28	86	d__Eukaryota	k__Fungi	p__Ascomycota	c__Pezizomycetes	o__Pezizales	f__Pyronemataceae	g__Pseudombrophila	s__Pseudombrophila_hepatica	Saprotroph	Undefined Saprotroph	Probable	-	-	-	Tedersoo L, et al. 2014. Science 346:1256688
OTU3129	0	0	0	47	6	20	0	0	0	46	108	45	0	0	0	4	51	14	0	0	0	57	15	14	d__Eukaryota	k__Fungi	p__Ascomycota	c__Sordariomycetes	o__Sordariales	f__Chaetomiaceae	g__Chaetomium	s__Chaetomium_grande	Pathotroph-Saprotroph-Symbiotroph	Animal Pathogen-Dung Saprotroph-Endophyte-Epiphyte-Plant Saprotroph-Wood Saprotroph	Possible	Microfungus	Soft Rot	Saprobic, acting as key decay organisms of plant materials and plant-derived commodities (Cannon & Kirk 2007); Epiphyte detection method-culture (Massimo et al. 2015); Endophyte detection method-culture (Busby et al. 2016, David et al. 2016); Likely opportunistic human pathogen (Irinyi et al. 2015)	Seehann G, et al. 1975. List of Fungi in Soft-Rot Tissue Tests. Institute fur Holzbiologie und Holzschutz, Bundesforschungsanstalt fur Forst - und Holzwirtshaft, Hamburg - Lohbrugge, Germany; Cannon PF, Kirk PM. 2007. Fungal Families of the World. CAB International, Cambridge; Bills GF, et al. 2013. Current Opinion in microbiology, 16:549-565; Tedersoo L, et al. 2014. Science 346:1256688; Irinyi …
OTU2346	0	0	0	15	0	7	0	0	0	1	0	5	352	0	10	11	14	2	0	3	0	4	1	0	d__Eukaryota	k__Fungi	p__Basidiomycota	c__Tremellomycetes	o__Tremellales	f__Rhynchogastremataceae	g__Papiliotrema	s__Papiliotrema_flavescens	Pathotroph-Saprotroph-Symbiotroph	Fungal Parasite-Undefined Saprotroph	Possible	Tremelloid-Yeast	-	The order contains both teleomorphic and anamorphic species, most of the latter being yeasts	Sterkenburg E, et al. 2015. New Phytologist 207:1145-1158
OTU1723	0	1	0	0	0	0	62	315	44	0	0	0	0	0	0	0	0	0	1	0	0	0	0	0	d__Eukaryota	k__Fungi	p__Basidiomycota	c__Agaricomycetes	o__unclassified_c__Agaricomycetes	f__unclassified_c__Agaricomycetes	g__unclassified_c__Agaricomycetes	s__unclassified_c__Agaricomycetes	-	-	-	-	-	Unassigned	-
OTU3013	0	0	0	23	15	20	0	0	0	20	17	7	0	0	0	27	128	128	0	0	0	28	6	3	d__Eukaryota	k__Fungi	p__Ascomycota	c__Sordariomycetes	o__Hypocreales	f__Nectriaceae	g__Fusarium	s__unclassified_g__Fusarium	Pathotroph-Saprotroph-Symbiotroph	Animal Pathogen-Endophyte-Lichen Parasite-Plant Pathogen-Soil Saprotroph-Wood Saprotroph	Possible	Microfungus	-	Likely opportunistic human pathogen (Irinyi et al. 2015)	Duncan CG, Eslyn WE. 1966. Mycologia 58:642-664; Seehann G, et al. 1975. List of Fungi in Soft-Rot Tissue Tests. Institute fur Holzbiologie und Holzschutz, Bundesforschungsanstalt fur Forst - und Holzwirtshaft, Hamburg - Lohbrugge, Germany; Costa IPMW, et al. 2012. Mycotaxon 119:26; Tedersoo L, et al. 2014. Science 346:1256688; Irinyi L, et al. 2015. Medical Mycology 53:313-337; Schroers et al. 2…
OTU298	386	0	4	0	0	30	0	0	0	0	0	0	0	0	0	0	0	0	0	0	0	0	0	0	d__Eukaryota	k__Fungi	p__Basidiomycota	c__Agaricomycetes	o__Sebacinales	f__Sebacinaceae	g__Sebacina	s__Sebacina_sp	Symbiotroph	Ectomycorrhizal-Orchid Mycorrhizal-Root Associated Biotroph	Possible	-	-	-	Rinaldi AC, et al. 2008. Fungal Diversity 33:1-45; Tedersoo L, et al. 2010. Mycorrhiza 20:217-263 (pro parte); http://mycorrhizas.info/ecmf.html; Weiss et al. doi: 10.1111/nph.13977 (many guilds)
OTU1775	0	4	2	2	0	3	1	5	158	0	0	0	184	16	40	0	3	0	0	0	0	0	0	0	d__Eukaryota	k__Fungi	p__Ascomycota	c__Eurotiomycetes	o__Chaetothyriales	f__Herpotrichiellaceae	g__Cladophialophora	s__Cladophialophora_chaetospira	Saprotroph	Undefined Saprotroph	Probable	Facultative Yeast	-	-	James TY, et al. 2006. Nature 443:818-822
OTU2734	0	0	0	0	0	2	0	0	0	0	0	0	0	0	0	0	3	0	0	0	0	0	3	408	d__Eukaryota	k__Fungi	p__Ascomycota	c__Sordariomycetes	o__Sordariales	f__Chaetomiaceae	g__unclassified_f__Chaetomiaceae	s__unclassified_f__Chaetomiaceae	Pathotroph-Saprotroph-Symbiotroph	Animal Pathogen-Dung Saprotroph-Endophyte-Epiphyte-Plant Saprotroph-Wood Saprotroph	Possible	Microfungus	Soft Rot	Saprobic, acting as key decay organisms of plant materials and plant-derived commodities (Cannon & Kirk 2007); Epiphyte detection method-culture (Massimo et al. 2015); Endophyte detection method-culture (Busby et al. 2016, David et al. 2016); Likely opportunistic human pathogen (Irinyi et al. 2015)	Seehann G, et al. 1975. List of Fungi in Soft-Rot Tissue Tests. Institute fur Holzbiologie und Holzschutz, Bundesforschungsanstalt fur Forst - und Holzwirtshaft, Hamburg - Lohbrugge, Germany; Cannon PF, Kirk PM. 2007. Fungal Families of the World. CAB International, Cambridge; Bills GF, et al. 2013. Current Opinion in microbiology, 16:549-565; Tedersoo L, et al. 2014. Science 346:1256688; Irinyi …
OTU123	0	4	0	2	7	3	0	3	0	36	107	55	0	0	0	26	26	65	0	0	0	34	5	42	d__Eukaryota	k__Fungi	p__Mortierellomycota	c__Mortierellomycetes	o__Mortierellales	f__Mortierellaceae	g__Mortierella	s__Mortierella_alpina	Saprotroph-Symbiotroph	Endophyte-Litter Saprotroph-Soil Saprotroph-Undefined Saprotroph	Possible	Microfungus	-	Saprobic in soil and thus frequenctly isolated from soil and material contaminated with soil such as hay or rotten silage and spoil tips (Cannon & Kirk 2007)	Cannon PF, Kirk PM. 2007. Fungal Families of the World. CAB International, Cambridge; Purahong W, et al. 2016. Molecular Ecology 25:4059-4074
OTU3052	0	14	0	23	56	64	0	0	0	12	3	0	11	1	7	12	27	155	0	0	0	23	3	0	d__Eukaryota	k__Fungi	p__Ascomycota	c__Sordariomycetes	o__Glomerellales	f__unclassified_o__Glomerellales	g__unclassified_o__Glomerellales	s__unclassified_o__Glomerellales	-	-	-	-	-	Unassigned	-
OTU2385	125	0	53	1	0	0	45	12	22	2	3	0	0	32	9	5	3	1	0	7	81	1	0	0	d__Eukaryota	k__Fungi	p__Ascomycota	c__Sordariomycetes	o__Hypocreales	f__Nectriaceae	g__Dactylonectria	s__unclassified_g__Dactylonectria	Saprotroph	Undefined Saprotroph	Possible	Microfungus	-	-	Sterkenburg E, et al. 2015. New Phytologist 207:1145-1158
OTU1777	0	0	0	32	36	20	0	0	0	59	23	117	0	0	0	41	13	27	0	0	0	6	3	16	d__Eukaryota	k__Fungi	p__Ascomycota	c__Sordariomycetes	o__Hypocreales	f__Clavicipitaceae	g__Metarhizium	s__Metarhizium_marquandii	Pathotroph	Animal Pathogen	Probable	-	-	-	Tedersoo L, et al. 2014. Science 346:1256688
OTU3620	0	0	0	28	4	14	0	52	0	1	2	4	0	0	2	0	0	1	0	0	0	180	95	7	d__Eukaryota	k__Fungi	p__Basidiomycota	c__Tremellomycetes	o__Holtermanniales	f__Holtermanniales_fam_Incertae_sedis	g__Holtermanniella	s__Holtermanniella_sp	-	-	-	-	-	Unassigned	-
OTU2631	0	0	0	0	0	10	0	0	0	0	0	0	0	0	0	0	341	0	0	0	0	1	24	0	d__Eukaryota	k__Fungi	p__Chytridiomycota	c__unclassified_p__Chytridiomycota	o__unclassified_p__Chytridiomycota	f__unclassified_p__Chytridiomycota	g__unclassified_p__Chytridiomycota	s__unclassified_p__Chytridiomycota	-	-	-	-	-	Unassigned	-
OTU2311	15	1	4	18	29	27	3	0	2	10	28	18	0	3	1	49	83	40	2	0	2	17	3	12	d__Eukaryota	k__Fungi	p__Ascomycota	c__Sordariomycetes	o__Hypocreales	f__Nectriaceae	g__Fusarium	s__Fusarium_concentricum	Pathotroph-Saprotroph-Symbiotroph	Animal Pathogen-Endophyte-Lichen Parasite-Plant Pathogen-Soil Saprotroph-Wood Saprotroph	Possible	Microfungus	-	Likely opportunistic human pathogen (Irinyi et al. 2015)	Duncan CG, Eslyn WE. 1966. Mycologia 58:642-664; Seehann G, et al. 1975. List of Fungi in Soft-Rot Tissue Tests. Institute fur Holzbiologie und Holzschutz, Bundesforschungsanstalt fur Forst - und Holzwirtshaft, Hamburg - Lohbrugge, Germany; Costa IPMW, et al. 2012. Mycotaxon 119:26; Tedersoo L, et al. 2014. Science 346:1256688; Irinyi L, et al. 2015. Medical Mycology 53:313-337; Schroers et al. 2…
OTU303	334	0	0	0	0	0	0	0	0	0	0	0	7	7	15	2	2	0	0	0	0	0	0	0	d__Eukaryota	k__Fungi	p__Ascomycota	c__Sordariomycetes	o__Chaetosphaeriales	f__Chaetosphaeriaceae	g__Dictyochaeta	s__Dictyochaeta_sp	Saprotroph	Undefined Saprotroph	Probable	-	-	-	Tedersoo L, et al. 2014. Science 346:1256688
OTU3111	0	0	0	2	4	0	0	0	4	2	5	2	0	0	0	1	1	0	153	163	18	3	2	4	d__Eukaryota	k__Fungi	p__Ascomycota	c__Sordariomycetes	o__Branch06	f__unclassified_o__Branch06	g__unclassified_o__Branch06	s__Branch06_sp	-	-	-	-	-	Unassigned	-
OTU806	54	5	4	7	0	289	0	0	0	0	0	0	0	0	0	0	0	0	0	0	0	0	0	0	d__Eukaryota	k__Fungi	p__Basidiomycota	c__Agaricomycetes	o__Agaricales	f__Cortinariaceae	g__Protoglossum	s__Protoglossum_niveum	Symbiotroph	Ectomycorrhizal	Highly Probable	-	-	-	Tedersoo L, et al. 2010. Mycorrhiza 20:217-263; http://mycorrhizas.info/ecmf.html
OTU63	0	12	0	14	0	0	0	1	0	12	18	44	0	3	9	56	2	14	0	0	0	0	153	16	d__Eukaryota	k__Fungi	p__Mortierellomycota	c__Mortierellomycetes	o__Mortierellales	f__Mortierellaceae	g__Mortierella	s__Mortierella_indohii	Saprotroph-Symbiotroph	Endophyte-Litter Saprotroph-Soil Saprotroph-Undefined Saprotroph	Possible	Microfungus	-	Saprobic in soil and thus frequenctly isolated from soil and material contaminated with soil such as hay or rotten silage and spoil tips (Cannon & Kirk 2007)	Cannon PF, Kirk PM. 2007. Fungal Families of the World. CAB International, Cambridge; Purahong W, et al. 2016. Molecular Ecology 25:4059-4074
OTU2370	0	0	0	0	0	0	110	0	4	29	38	7	0	151	0	1	0	4	0	0	0	0	0	1	d__Eukaryota	k__Fungi	p__Ascomycota	c__Sordariomycetes	o__Sordariales	f__Lasiosphaeriaceae	g__Apodus	s__unclassified_g__Apodus	Saprotroph	Undefined Saprotroph	Probable	-	-	-	Tedersoo L, et al. 2014. Science 346:1256688
OTU902	0	52	3	252	0	37	0	0	0	0	0	0	0	0	0	0	0	0	0	0	0	0	0	1	d__Eukaryota	k__Fungi	p__Basidiomycota	c__Agaricomycetes	o__Thelephorales	f__Thelephoraceae	g__Tomentella	s__Tomentella_ellisii	Symbiotroph	Ectomycorrhizal	Highly Probable	Corticioid	-	-	Rinaldi AC, et al. 2008. Fungal Diversity 33:1-45; Tedersoo L, et al. 2010. Mycorrhiza 20:217-263; http://mycorrhizas.info/ecmf.html
OTU362	0	7	85	65	3	1	1	0	1	3	2	27	0	6	0	0	4	6	0	0	1	99	23	3	d__Eukaryota	k__Fungi	p__Ascomycota	c__Sordariomycetes	o__Hypocreales	f__Hypocreaceae	g__Trichoderma	s__unclassified_g__Trichoderma	Saprotroph	Undefined Saprotroph	Possible	Microfungus	-	-	Sterkenburg E, et al. 2015. New Phytologist 207:1145-1158
OTU1491	0	0	0	1	2	2	0	0	0	41	203	85	0	0	0	0	0	1	0	0	0	0	0	0	d__Eukaryota	k__Fungi	p__Ascomycota	c__Sordariomycetes	o__Sordariales	f__Sordariales_fam_Incertae_sedis	g__Staphylotrichum	s__Staphylotrichum_sp	Saprotroph	Undefined Saprotroph	Probable	-	-	-	Tedersoo L, et al. 2014. Science 346:1256688
OTU4002	0	0	0	25	18	18	0	0	0	22	11	4	0	0	0	22	91	91	0	0	0	25	2	2	d__Eukaryota	k__Fungi	p__Ascomycota	c__Sordariomycetes	o__Hypocreales	f__Nectriaceae	g__unclassified_f__Nectriaceae	s__unclassified_f__Nectriaceae	Saprotroph	Undefined Saprotroph	Possible	Microfungus	-	-	Sterkenburg E, et al. 2015. New Phytologist 207:1145-1158
OTU1776	0	3	0	11	26	22	0	0	0	63	21	69	0	0	0	11	11	65	0	0	0	7	0	19	d__Eukaryota	k__Fungi	p__Ascomycota	c__Sordariomycetes	o__Sordariales	f__Chaetomiaceae	g__Chaetomium	s__unclassified_g__Chaetomium	Pathotroph-Saprotroph-Symbiotroph	Animal Pathogen-Dung Saprotroph-Endophyte-Epiphyte-Plant Saprotroph-Wood Saprotroph	Possible	Microfungus	Soft Rot	Saprobic, acting as key decay organisms of plant materials and plant-derived commodities (Cannon & Kirk 2007); Epiphyte detection method-culture (Massimo et al. 2015); Endophyte detection method-culture (Busby et al. 2016, David et al. 2016); Likely opportunistic human pathogen (Irinyi et al. 2015)	Seehann G, et al. 1975. List of Fungi in Soft-Rot Tissue Tests. Institute fur Holzbiologie und Holzschutz, Bundesforschungsanstalt fur Forst - und Holzwirtshaft, Hamburg - Lohbrugge, Germany; Cannon PF, Kirk PM. 2007. Fungal Families of the World. CAB International, Cambridge; Bills GF, et al. 2013. Current Opinion in microbiology, 16:549-565; Tedersoo L, et al. 2014. Science 346:1256688; Irinyi …
OTU98	0	0	0	8	16	40	0	0	0	50	74	12	0	0	0	17	71	22	0	0	0	3	0	15	d__Eukaryota	k__Fungi	p__Ascomycota	c__Sordariomycetes	o__Sordariales	f__Chaetomiaceae	g__Chaetomium	s__Chaetomium_sp	Pathotroph-Saprotroph-Symbiotroph	Animal Pathogen-Dung Saprotroph-Endophyte-Epiphyte-Plant Saprotroph-Wood Saprotroph	Possible	Microfungus	Soft Rot	Saprobic, acting as key decay organisms of plant materials and plant-derived commodities (Cannon & Kirk 2007); Epiphyte detection method-culture (Massimo et al. 2015); Endophyte detection method-culture (Busby et al. 2016, David et al. 2016); Likely opportunistic human pathogen (Irinyi et al. 2015)	Seehann G, et al. 1975. List of Fungi in Soft-Rot Tissue Tests. Institute fur Holzbiologie und Holzschutz, Bundesforschungsanstalt fur Forst - und Holzwirtshaft, Hamburg - Lohbrugge, Germany; Cannon PF, Kirk PM. 2007. Fungal Families of the World. CAB International, Cambridge; Bills GF, et al. 2013. Current Opinion in microbiology, 16:549-565; Tedersoo L, et al. 2014. Science 346:1256688; Irinyi …
OTU3517	0	0	0	0	0	0	0	0	0	0	0	0	0	0	0	0	0	0	1	0	0	267	51	5	d__Eukaryota	k__Fungi	p__Ascomycota	c__Leotiomycetes	o__Helotiales	f__unclassified_o__Helotiales	g__unclassified_o__Helotiales	s__unclassified_o__Helotiales	-	-	-	-	-	Unassigned	-
OTU1755	0	0	0	0	0	0	214	3	8	2	0	0	0	33	0	0	1	0	28	21	11	0	0	2	d__Eukaryota	k__Fungi	p__Basidiomycota	c__Agaricomycetes	o__unclassified_c__Agaricomycetes	f__unclassified_c__Agaricomycetes	g__unclassified_c__Agaricomycetes	s__unclassified_c__Agaricomycetes	-	-	-	-	-	Unassigned	-
OTU1101	0	0	0	0	1	0	0	0	0	0	0	0	0	0	0	43	0	0	0	0	0	0	279	0	d__Eukaryota	k__Fungi	p__Ascomycota	c__unclassified_p__Ascomycota	o__unclassified_p__Ascomycota	f__unclassified_p__Ascomycota	g__unclassified_p__Ascomycota	s__unclassified_p__Ascomycota	-	-	-	-	-	Unassigned	-
OTU1751	2	0	0	0	0	0	210	4	11	0	0	0	0	55	0	0	2	1	7	7	19	0	0	0	d__Eukaryota	k__Fungi	p__Basidiomycota	c__Agaricomycetes	o__Sebacinales	f__unclassified_o__Sebacinales	g__unclassified_o__Sebacinales	s__unclassified_o__Sebacinales	-	-	-	-	-	Unassigned	-
OTU883	0	0	28	6	91	21	0	0	2	53	27	0	0	0	0	9	1	34	39	1	0	1	1	3	d__Eukaryota	k__Fungi	p__Basidiomycota	c__Agaricomycetes	o__Cantharellales	f__Ceratobasidiaceae	g__unclassified_f__Ceratobasidiaceae	s__Ceratobasidiaceae_sp	Pathotroph-Saprotroph-Symbiotroph	Endomycorrhizal-Plant Pathogen-Undefined Saprotroph	Possible	Microfungus	-	Best known as plant pathogens, but also saprobic. Species are endomycorrhizal with a wide range of plant roots - especially of Orchidaceae but also even bryophytes (Cannon & Kirk 2007)	Cannon PF, Kirk PM. 2007. Fungal Families of the World. CAB International, Cambridge
OTU2588	5	1	0	7	30	23	0	4	3	10	19	11	11	0	0	133	15	27	0	0	0	5	0	11	d__Eukaryota	k__Fungi	p__Ascomycota	c__Dothideomycetes	o__Pleosporales	f__Phaeosphaeriaceae	g__Setophoma	s__Setophoma_sp	Pathotroph-Saprotroph	Fungal Parasite-Plant Pathogen-Plant Saprotroph	Probable	Microfungus	-	Necrotrophic or saprobic on a wide range of plants, especially monocotyledons; a few species parasitic on other fungi (Cannon & Kirk 2007)	Cannon PF, Kirk PM. 2007. Fungal Families of the World. CAB International, Cambridge
OTU1801	0	0	0	19	109	55	0	0	0	15	43	25	0	0	0	5	13	1	0	0	0	6	3	15	d__Eukaryota	k__Fungi	p__Ascomycota	c__Sordariomycetes	o__Coniochaetales	f__Coniochaetaceae	g__Coniochaeta	s__unclassified_g__Coniochaeta	Pathotroph-Saprotroph-Symbiotroph	Animal Pathogen-Dung Saprotroph-Endophyte-Lichen Parasite-Plant Pathogen-Undefined Saprotroph	Possible	Microfungus	-	-	Bell A. 1983. Dung Fungi: An Illustrated Guide to Coprophilous Fungi in New Zealand. Victoria University Press, Wellington; Damm U, et al. 2010. Persoonia 24:60-80; Costa IPMW, et al. 2012. Mycotaxon 119:26; Tedersoo L, et al. 2014. Science 346:1256688 (doi:10.1126/science.1256688); Irinyi L, et al. 2015. Medical Mycology 53:313-337; Lawrey JD, Diederich P. 2016. URL: http://www.lichenicolous.net…
OTU717	3	3	0	10	10	37	0	1	2	63	14	30	3	0	0	32	54	15	0	0	0	1	0	25	d__Eukaryota	k__Fungi	p__Ascomycota	c__Eurotiomycetes	o__Eurotiales	f__Trichocomaceae	g__Talaromyces	s__unclassified_g__Talaromyces	Saprotroph	Undefined Saprotroph	Probable	-	-	-	Tedersoo L, et al. 2014. Science 346:1256688
OTU2544	0	0	0	9	29	69	0	0	0	7	0	5	0	0	0	13	40	123	0	0	0	0	0	2	d__Eukaryota	k__Fungi	p__Ascomycota	c__Sordariomycetes	o__Hypocreales	f__Stachybotryaceae	g__Stachybotrys	s__Stachybotrys_limonispora	Saprotroph	Undefined Saprotroph	Possible	Microfungus	-	-	Sterkenburg E, et al. 2015. New Phytologist 207:1145-1158
OTU3426	0	0	0	0	0	0	0	0	0	0	0	1	0	0	0	0	0	1	0	0	0	281	5	3	d__Eukaryota	k__Fungi	p__Ascomycota	c__Sordariomycetes	o__Sordariales	f__Lasiosphaeriaceae	g__unclassified_f__Lasiosphaeriaceae	s__unclassified_f__Lasiosphaeriaceae	Saprotroph	Undefined Saprotroph	Probable	Microfungus	-	Saprobes found dung, soil and rotting vegetation (Cannon & Kirk 2007)	Cannon PF, Kirk PM. 2007. Fungal Families of the World. CAB International, Cambridge
OTU3582	0	1	0	8	25	4	0	0	0	6	14	25	0	0	0	10	7	14	0	2	1	107	55	6	d__Eukaryota	k__Fungi	p__Ascomycota	c__Eurotiomycetes	o__Eurotiales	f__Aspergillaceae	g__Aspergillus	s__unclassified_g__Aspergillus	Saprotroph	Undefined Saprotroph	Possible	Microfungus	-	-	Sterkenburg E, et al. 2015. New Phytologist 207:1145-1158
OTU3805	0	0	0	1	0	1	0	11	0	1	1	1	0	0	0	0	1	6	0	1	1	171	79	9	d__Eukaryota	k__Fungi	p__Basidiomycota	c__Tremellomycetes	o__Filobasidiales	f__Filobasidiaceae	g__Naganishia	s__Naganishia_randhawae	-	-	-	-	-	Unassigned	-
OTU1663	0	0	0	16	15	7	0	0	0	17	11	33	7	0	0	30	40	68	0	0	0	20	8	11	d__Eukaryota	k__Fungi	p__Ascomycota	c__Sordariomycetes	o__Hypocreales	f__Nectriaceae	g__Fusicolla	s__unclassified_g__Fusicolla	Saprotroph	Undefined Saprotroph	Possible	Microfungus	-	-	Sterkenburg E, et al. 2015. New Phytologist 207:1145-1158
OTU4133	0	282	0	1	0	0	0	0	0	0	0	0	0	0	0	0	0	0	0	0	0	0	0	0	d__Eukaryota	k__Fungi	p__Ascomycota	c__Eurotiomycetes	o__Onygenales	f__Onygenales_fam_Incertae_sedis	g__Chrysosporium	s__Chrysosporium_articulatum	Saprotroph	Undefined Saprotroph-Wood Saprotroph	Highly Probable	-	Soft Rot	-	Seehann G, et al. 1975. List of Fungi in Soft-Rot Tissue Tests. Institute fur Holzbiologie und Holzschutz, Bundesforschungsanstalt fur Forst - und Holzwirtshaft, Hamburg - Lohbrugge, Germany; Tedersoo L, et al. 2014. Science 346:1256688
OTU1361	0	0	0	3	16	61	0	0	0	3	6	7	0	0	0	118	28	38	0	0	0	0	0	0	d__Eukaryota	k__Fungi	p__Ascomycota	c__Sordariomycetes	o__Hypocreales	f__Stachybotryaceae	g__Stachybotrys	s__Stachybotrys_chlorohalonata	Saprotroph	Undefined Saprotroph	Possible	Microfungus	-	-	Sterkenburg E, et al. 2015. New Phytologist 207:1145-1158
OTU2231	0	0	0	0	10	18	0	0	0	11	20	36	0	0	0	10	25	47	0	0	0	7	5	78	d__Eukaryota	k__Fungi	p__Ascomycota	c__Sordariomycetes	o__Hypocreales	f__Nectriaceae	g__Fusarium	s__Fusarium_buharicum	Pathotroph-Saprotroph-Symbiotroph	Animal Pathogen-Endophyte-Lichen Parasite-Plant Pathogen-Soil Saprotroph-Wood Saprotroph	Possible	Microfungus	-	Likely opportunistic human pathogen (Irinyi et al. 2015)	Duncan CG, Eslyn WE. 1966. Mycologia 58:642-664; Seehann G, et al. 1975. List of Fungi in Soft-Rot Tissue Tests. Institute fur Holzbiologie und Holzschutz, Bundesforschungsanstalt fur Forst - und Holzwirtshaft, Hamburg - Lohbrugge, Germany; Costa IPMW, et al. 2012. Mycotaxon 119:26; Tedersoo L, et al. 2014. Science 346:1256688; Irinyi L, et al. 2015. Medical Mycology 53:313-337; Schroers et al. 2…
OTU2897	0	0	0	0	0	1	0	0	0	0	0	0	0	0	0	0	1	264	0	0	0	0	0	0	d__Eukaryota	k__Fungi	p__unclassified_k__Fungi	c__unclassified_k__Fungi	o__unclassified_k__Fungi	f__unclassified_k__Fungi	g__unclassified_k__Fungi	s__unclassified_k__Fungi	-	-	-	-	-	Unassigned	-
OTU427	8	0	0	23	23	50	2	2	0	22	25	16	0	0	1	9	33	27	0	0	0	3	4	16	d__Eukaryota	k__Fungi	p__Ascomycota	c__Sordariomycetes	o__Hypocreales	f__Nectriaceae	g__Cylindrocarpon	s__Cylindrocarpon_sp	Pathotroph	Plant Pathogen	Probable	-	-	-	Tedersoo L, et al. 2014. Science 346:1256688
OTU1043	0	0	0	3	0	200	0	1	0	1	0	4	1	0	0	1	7	1	0	2	0	37	2	0	d__Eukaryota	k__Fungi	p__Mortierellomycota	c__Mortierellomycetes	o__Mortierellales	f__Mortierellaceae	g__Mortierella	s__Mortierella_sp	Saprotroph-Symbiotroph	Endophyte-Litter Saprotroph-Soil Saprotroph-Undefined Saprotroph	Possible	Microfungus	-	Saprobic in soil and thus frequenctly isolated from soil and material contaminated with soil such as hay or rotten silage and spoil tips (Cannon & Kirk 2007)	Cannon PF, Kirk PM. 2007. Fungal Families of the World. CAB International, Cambridge; Purahong W, et al. 2016. Molecular Ecology 25:4059-4074
OTU983	83	0	27	0	0	0	33	7	14	0	2	1	3	50	5	3	2	0	1	0	27	1	0	0	d__Eukaryota	k__Fungi	p__Ascomycota	c__Sordariomycetes	o__Hypocreales	f__Nectriaceae	g__Dactylonectria	s__unclassified_g__Dactylonectria	Saprotroph	Undefined Saprotroph	Possible	Microfungus	-	-	Sterkenburg E, et al. 2015. New Phytologist 207:1145-1158
OTU2823	0	3	0	14	15	12	0	0	0	17	37	4	0	0	0	43	15	49	0	0	1	30	11	1	d__Eukaryota	k__Fungi	p__Ascomycota	c__Sordariomycetes	o__Hypocreales	f__Hypocreaceae	g__Trichoderma	s__unclassified_g__Trichoderma	Saprotroph	Undefined Saprotroph	Possible	Microfungus	-	-	Sterkenburg E, et al. 2015. New Phytologist 207:1145-1158
OTU2289	1	0	0	14	34	21	2	2	0	8	8	3	57	0	1	27	9	42	0	0	1	1	2	18	d__Eukaryota	k__Fungi	p__Ascomycota	c__Dothideomycetes	o__Pleosporales	f__Phaeosphaeriaceae	g__Setophoma	s__Setophoma_sp	Pathotroph-Saprotroph	Fungal Parasite-Plant Pathogen-Plant Saprotroph	Probable	Microfungus	-	Necrotrophic or saprobic on a wide range of plants, especially monocotyledons; a few species parasitic on other fungi (Cannon & Kirk 2007)	Cannon PF, Kirk PM. 2007. Fungal Families of the World. CAB International, Cambridge
OTU3532	0	6	0	1	1	0	0	0	0	0	0	0	0	0	0	5	15	2	0	0	0	2	216	3	d__Eukaryota	k__Fungi	p__Ascomycota	c__Eurotiomycetes	o__Onygenales	f__Onygenales_fam_Incertae_sedis	g__Chrysosporium	s__Chrysosporium_pseudomerdarium	Saprotroph	Undefined Saprotroph-Wood Saprotroph	Highly Probable	-	Soft Rot	-	Seehann G, et al. 1975. List of Fungi in Soft-Rot Tissue Tests. Institute fur Holzbiologie und Holzschutz, Bundesforschungsanstalt fur Forst - und Holzwirtshaft, Hamburg - Lohbrugge, Germany; Tedersoo L, et al. 2014. Science 346:1256688
OTU3798	0	0	0	0	0	39	0	0	2	0	22	0	0	83	0	0	69	8	0	0	0	0	0	21	d__Eukaryota	k__Fungi	p__Ascomycota	c__Sordariomycetes	o__Sordariales	f__Lasiosphaeriaceae	g__Cercophora	s__Cercophora_sp	Saprotroph	Dung Saprotroph	Highly Probable	-	-	-	Bell A. 1983. Dung Fungi: An Illustrated Guide to Coprophilous Fungi in New Zealand. Victoria University Press, Wellington
OTU3115	61	0	29	0	0	0	22	9	9	1	2	1	4	21	8	14	3	5	1	3	49	0	0	1	d__Eukaryota	k__Fungi	p__Ascomycota	c__Sordariomycetes	o__Hypocreales	f__Nectriaceae	g__unclassified_f__Nectriaceae	s__unclassified_f__Nectriaceae	Saprotroph	Undefined Saprotroph	Possible	Microfungus	-	-	Sterkenburg E, et al. 2015. New Phytologist 207:1145-1158
OTU590	0	0	0	4	24	32	0	0	0	32	12	48	0	0	0	33	48	7	0	0	0	0	0	3	d__Eukaryota	k__Fungi	p__Ascomycota	c__Sordariomycetes	o__Sordariales	f__Chaetomiaceae	g__Chaetomium	s__Chaetomium_jodhpurense	Pathotroph-Saprotroph-Symbiotroph	Animal Pathogen-Dung Saprotroph-Endophyte-Epiphyte-Plant Saprotroph-Wood Saprotroph	Possible	Microfungus	Soft Rot	Saprobic, acting as key decay organisms of plant materials and plant-derived commodities (Cannon & Kirk 2007); Epiphyte detection method-culture (Massimo et al. 2015); Endophyte detection method-culture (Busby et al. 2016, David et al. 2016); Likely opportunistic human pathogen (Irinyi et al. 2015)	Seehann G, et al. 1975. List of Fungi in Soft-Rot Tissue Tests. Institute fur Holzbiologie und Holzschutz, Bundesforschungsanstalt fur Forst - und Holzwirtshaft, Hamburg - Lohbrugge, Germany; Cannon PF, Kirk PM. 2007. Fungal Families of the World. CAB International, Cambridge; Bills GF, et al. 2013. Current Opinion in microbiology, 16:549-565; Tedersoo L, et al. 2014. Science 346:1256688; Irinyi …
OTU338	0	0	0	11	30	25	0	0	0	30	38	10	0	0	0	21	6	7	0	0	0	15	26	18	d__Eukaryota	k__Fungi	p__Ascomycota	c__Sordariomycetes	o__Coniochaetales	f__Coniochaetaceae	g__Coniochaeta	s__Coniochaeta_canina	Pathotroph-Saprotroph-Symbiotroph	Animal Pathogen-Dung Saprotroph-Endophyte-Lichen Parasite-Plant Pathogen-Undefined Saprotroph	Possible	Microfungus	-	-	Bell A. 1983. Dung Fungi: An Illustrated Guide to Coprophilous Fungi in New Zealand. Victoria University Press, Wellington; Damm U, et al. 2010. Persoonia 24:60-80; Costa IPMW, et al. 2012. Mycotaxon 119:26; Tedersoo L, et al. 2014. Science 346:1256688 (doi:10.1126/science.1256688); Irinyi L, et al. 2015. Medical Mycology 53:313-337; Lawrey JD, Diederich P. 2016. URL: http://www.lichenicolous.net…
OTU3103	0	0	0	0	0	0	0	0	0	0	0	0	0	0	0	0	0	0	0	236	0	0	0	0	d__Eukaryota	k__Fungi	p__Basidiomycota	c__Agaricomycetes	o__Cantharellales	f__Ceratobasidiaceae	g__Rhizoctonia	s__Rhizoctonia_fragariae	Saprotroph-Pathotroph-Symbiotroph	Orchid Mycorrhizal-Plant Pathogen-Wood Saprotroph	Probable	-	Soft Rot	Only symbiotic (perhaps leaning parasitic) in special cases with orchids, otherwise typically a plant pathogen.	Seehann G, et al. 1975. List of Fungi in Soft-Rot Tissue Tests. Institute fur Holzbiologie und Holzschutz, Bundesforschungsanstalt fur Forst - und Holzwirtshaft, Hamburg - Lohbrugge, Germany; Costa IPMW, et al. 2012. Mycotaxon 119:26; Tedersoo L, et al. 2014. Science 346:1256688; List compiled by Sara Branco with input from Nhu Nguyen and Else Vellinga; http://www.apsnet.org/publications/commonna…
OTU1791	0	0	0	12	13	32	0	0	0	7	9	21	0	0	0	16	3	25	0	1	0	40	8	45	d__Eukaryota	k__Fungi	p__Ascomycota	c__Sordariomycetes	o__Microascales	f__Microascales_fam_Incertae_sedis	g__Wardomyces	s__Wardomyces_anomalus	Saprotroph	Undefined Saprotroph	Probable	-	-	-	Tedersoo L, et al. 2014. Science 346:1256688 (doi:10.1126/science.1256688)
OTU1789	1	0	0	4	33	49	0	0	0	66	9	9	0	0	0	3	18	18	0	0	2	4	0	11	d__Eukaryota	k__Fungi	p__Ascomycota	c__Sordariomycetes	o__Hypocreales	f__Nectriaceae	g__Thelonectria	s__Thelonectria_truncata	Saprotroph	Leaf Saprotroph	Highly Probable	-	-	-	Tedersoo L, et al. 2014. Science 346:1256688; Salgado-Salazar et al. 2013. PLoS ONE 8,e76737
OTU1566	0	0	0	2	1	1	0	0	0	0	0	0	0	0	0	2	11	200	0	0	0	0	0	0	d__Eukaryota	k__Fungi	p__Ascomycota	c__Sordariomycetes	o__Hypocreales	f__Clavicipitaceae	g__Metarhizium	s__Metarhizium_marquandii	Pathotroph	Animal Pathogen	Probable	-	-	-	Tedersoo L, et al. 2014. Science 346:1256688
OTU2907	0	0	0	4	1	1	0	15	0	0	1	0	157	0	14	12	2	5	0	0	2	0	0	0	d__Eukaryota	k__Fungi	p__Basidiomycota	c__Tremellomycetes	o__Filobasidiales	f__Filobasidiaceae	g__Filobasidium	s__Filobasidium_globisporum	Saprotroph	Undefined Saprotroph	Highly Probable	Facultative Yeast	-	-	Kurtzman CP, et al. (eds.) 2011. The Yeasts, a Taxonomic Study. Fifth Edition. Vols 1-3. Elsevier, San Diego
OTU1819	1	4	0	17	5	7	1	1	0	17	2	3	0	0	0	42	17	46	0	0	0	21	23	3	d__Eukaryota	k__Fungi	p__Ascomycota	c__Sordariomycetes	o__Hypocreales	f__Stachybotryaceae	g__Albifimbria	s__Albifimbria_verrucaria	Saprotroph	Undefined Saprotroph	Possible	Microfungus	-	-	Sterkenburg E, et al. 2015. New Phytologist 207:1145-1158
OTU2031	1	0	0	1	5	10	0	0	0	11	57	28	0	0	0	6	9	36	1	0	0	3	0	39	d__Eukaryota	k__Fungi	p__Ascomycota	c__Sordariomycetes	o__Sordariales	f__Lasiosphaeriaceae	g__Schizothecium	s__Schizothecium_inaequale	Saprotroph	Dung Saprotroph	Highly Probable	-	-	-	Bills GF, et al. 2013. Current Opinion in microbiology, 16:549-565; Tedersoo L, et al. 2014. Science 346:1256688
OTU2333	1	0	0	9	6	1	0	18	0	6	6	4	1	1	61	42	9	7	24	0	0	2	6	3	d__Eukaryota	k__Fungi	p__Ascomycota	c__Sordariomycetes	o__Sordariales	f__Lasiosphaeriaceae	g__Schizothecium	s__unclassified_g__Schizothecium	Saprotroph	Dung Saprotroph	Highly Probable	-	-	-	Bills GF, et al. 2013. Current Opinion in microbiology, 16:549-565; Tedersoo L, et al. 2014. Science 346:1256688
OTU3178	0	0	0	2	0	0	0	0	0	0	0	0	0	0	0	1	0	0	0	0	0	3	0	200	d__Eukaryota	k__Fungi	p__Ascomycota	c__Dothideomycetes	o__Pleosporales	f__Leptosphaeriaceae	g__Leptosphaeria	s__Leptosphaeria_sclerotioides	Pathotroph	Plant Pathogen	Probable	-	-	-	Tedersoo L, et al. 2014. Science 346:1256688
OTU2308	0	0	0	14	50	28	0	0	0	12	8	35	0	0	0	12	19	13	0	0	0	6	1	1	d__Eukaryota	k__Fungi	p__Ascomycota	c__Sordariomycetes	o__Hypocreales	f__Nectriaceae	g__Fusicolla	s__Fusicolla_acetilerea	Saprotroph	Undefined Saprotroph	Possible	Microfungus	-	-	Sterkenburg E, et al. 2015. New Phytologist 207:1145-1158
OTU568	0	0	0	6	179	12	0	0	0	0	0	0	0	0	0	0	0	0	0	0	0	0	0	1	d__Eukaryota	k__Fungi	p__Ascomycota	c__Sordariomycetes	o__Sordariales	f__Sordariaceae	g__unclassified_f__Sordariaceae	s__unclassified_f__Sordariaceae	Saprotroph	Dung Saprotroph-Plant Saprotroph	Probable	Microfungus	Null	Saprobic, especially on dung and rotting vegetation but also found associated with food stuffs (Cannon & Kirk 2007)	Cannon PF, Kirk PM. 2007. Fungal Families of the World. CAB International, Cambridge
OTU343	0	0	0	39	37	5	0	2	0	0	5	3	3	0	0	7	13	27	0	0	0	30	11	11	d__Eukaryota	k__Fungi	p__Ascomycota	c__Sordariomycetes	o__Hypocreales	f__Hypocreaceae	g__Trichoderma	s__Trichoderma_velutinum	Saprotroph	Undefined Saprotroph	Possible	Microfungus	-	-	Sterkenburg E, et al. 2015. New Phytologist 207:1145-1158
OTU1639	0	0	0	12	6	101	0	0	0	0	1	0	0	0	0	39	6	26	0	0	0	0	0	0	d__Eukaryota	k__Fungi	p__Ascomycota	c__Sordariomycetes	o__Hypocreales	f__Niessliaceae	g__Eucasphaeria	s__Eucasphaeria_sp	Saprotroph	Undefined Saprotroph	Probable	-	-	-	Tedersoo L, et al. 2014. Science 346:1256688
OTU3238	0	6	0	42	1	2	0	0	0	1	1	5	0	0	0	9	4	2	0	0	0	28	87	2	d__Eukaryota	k__Fungi	p__Ascomycota	c__Leotiomycetes	o__Helotiales	f__Myxotrichaceae	g__Oidiodendron	s__Oidiodendron_truncatum	Pathotroph-Symbiotroph	Ericoid Mycorrhizal	Probable	Dark Septate Endophyte	-	-	Newsham 2011. New Phytologist 190:783-793 (as DSE)
OTU1389	0	0	0	12	12	17	0	0	0	27	16	21	0	0	1	25	14	21	0	0	0	4	1	16	d__Eukaryota	k__Fungi	p__Basidiomycota	c__Tremellomycetes	o__Filobasidiales	f__Piskurozymaceae	g__Solicoccozyma	s__Solicoccozyma_aeria	-	-	-	-	-	Unassigned	-
OTU3996	0	0	0	0	0	0	0	0	0	0	0	0	0	0	0	0	0	0	0	0	0	41	144	1	d__Eukaryota	k__Fungi	p__Ascomycota	c__Sordariomycetes	o__unclassified_c__Sordariomycetes	f__unclassified_c__Sordariomycetes	g__unclassified_c__Sordariomycetes	s__unclassified_c__Sordariomycetes	-	-	-	-	-	Unassigned	-
OTU3003	0	0	0	11	10	22	0	0	0	3	12	2	0	0	0	15	68	9	0	4	0	7	1	18	d__Eukaryota	k__Fungi	p__Ascomycota	c__Sordariomycetes	o__Microascales	f__Microascaceae	g__Acaulium	s__unclassified_g__Acaulium	Pathotroph-Saprotroph-Symbiotroph	Animal Pathogen-Endophyte-Plant Pathogen-Undefined Saprotroph	Possible	Microfungus	-	Saprobic in soil or rotting vegetation, some species heat-tolerant and associatated with silage and compost, a few associated with humans and animals (Cannon & Kirk 2007)	Cannon PF, Kirk PM. 2007. Fungal Families of the World. CAB International, Cambridge
OTU1440	0	0	0	0	0	2	0	0	0	10	16	47	0	0	0	12	43	38	0	0	0	1	3	10	d__Eukaryota	k__Fungi	p__Ascomycota	c__Sordariomycetes	o__unclassified_c__Sordariomycetes	f__unclassified_c__Sordariomycetes	g__unclassified_c__Sordariomycetes	s__unclassified_c__Sordariomycetes	-	-	-	-	-	Unassigned	-
OTU4055	0	0	0	0	1	0	0	0	0	0	0	0	0	0	0	0	0	0	41	36	5	64	30	4	d__Eukaryota	k__Fungi	p__Ascomycota	c__unclassified_p__Ascomycota	o__unclassified_p__Ascomycota	f__unclassified_p__Ascomycota	g__unclassified_p__Ascomycota	s__unclassified_p__Ascomycota	-	-	-	-	-	Unassigned	-
OTU1618	0	0	0	6	8	2	0	0	0	7	17	24	0	0	0	19	5	72	0	0	0	1	5	14	d__Eukaryota	k__Fungi	p__Ascomycota	c__Sordariomycetes	o__Coniochaetales	f__unclassified_o__Coniochaetales	g__unclassified_o__Coniochaetales	s__Coniochaetales_sp	-	-	-	-	-	Unassigned	-
OTU2416	0	0	0	0	0	1	0	0	0	0	0	0	0	0	0	177	0	0	0	0	0	0	0	0	d__Eukaryota	k__Fungi	p__Kickxellomycota	c__unclassified_p__Kickxellomycota	o__unclassified_p__Kickxellomycota	f__unclassified_p__Kickxellomycota	g__unclassified_p__Kickxellomycota	s__unclassified_p__Kickxellomycota	-	-	-	-	-	Unassigned	-
OTU1661	0	0	3	2	20	3	63	0	59	1	3	0	0	0	0	3	4	5	0	10	0	0	0	2	d__Eukaryota	k__Fungi	p__Ascomycota	c__Sordariomycetes	o__Xylariales	f__unclassified_o__Xylariales	g__unclassified_o__Xylariales	s__unclassified_o__Xylariales	-	-	-	-	-	Unassigned	-
OTU495	0	0	0	7	28	37	0	0	0	6	19	31	0	0	0	19	20	9	0	0	0	1	0	0	d__Eukaryota	k__Fungi	p__Ascomycota	c__Sordariomycetes	o__Hypocreales	f__Stachybotryaceae	g__Striatibotrys	s__Striatibotrys_rhabdospora	Saprotroph	Undefined Saprotroph	Possible	Microfungus	-	-	Sterkenburg E, et al. 2015. New Phytologist 207:1145-1158
OTU1809	0	0	0	0	10	14	0	7	0	7	7	6	0	0	0	57	6	0	0	0	1	38	2	20	d__Eukaryota	k__Fungi	p__Mortierellomycota	c__Mortierellomycetes	o__Mortierellales	f__Mortierellaceae	g__Mortierella	s__Mortierella_exigua	Saprotroph-Symbiotroph	Endophyte-Litter Saprotroph-Soil Saprotroph-Undefined Saprotroph	Possible	Microfungus	-	Saprobic in soil and thus frequenctly isolated from soil and material contaminated with soil such as hay or rotten silage and spoil tips (Cannon & Kirk 2007)	Cannon PF, Kirk PM. 2007. Fungal Families of the World. CAB International, Cambridge; Purahong W, et al. 2016. Molecular Ecology 25:4059-4074
OTU3381	0	0	0	0	0	1	0	0	0	0	0	0	0	0	0	0	0	0	0	0	0	60	22	92	d__Eukaryota	k__Fungi	p__Ascomycota	c__Sordariomycetes	o__Microascales	f__Microascaceae	g__Pithoascus	s__Pithoascus_ater	Saprotroph	Undefined Saprotroph	Probable	-	-	-	Tedersoo L, et al. 2014. Science 346:1256688
OTU3107	0	0	0	0	0	0	0	0	0	0	0	0	0	0	0	0	0	0	3	110	60	0	0	0	d__Eukaryota	k__Fungi	p__Basidiomycota	c__Agaricomycetes	o__unclassified_c__Agaricomycetes	f__unclassified_c__Agaricomycetes	g__unclassified_c__Agaricomycetes	s__unclassified_c__Agaricomycetes	-	-	-	-	-	Unassigned	-
OTU1460	1	8	1	42	1	2	0	0	0	3	57	36	0	0	0	1	0	4	0	0	0	0	0	16	d__Eukaryota	k__Fungi	p__Ascomycota	c__Sordariomycetes	o__Sordariales	f__Chaetomiaceae	g__Chaetomidium	s__Chaetomidium_leptoderma	Saprotroph	Dung Saprotroph-Undefined Saprotroph	Probable	-	-	-	Bills GF, et al. 2013. Current Opinion in microbiology, 16:549-565; Tedersoo L, et al. 2014. Science 346:1256688
OTU1206	0	0	0	1	0	0	0	0	0	0	0	0	0	0	0	0	162	7	0	0	0	0	0	0	d__Eukaryota	k__Fungi	p__Ascomycota	c__Sordariomycetes	o__Hypocreales	f__Hypocreaceae	g__Monocillium	s__unclassified_g__Monocillium	Saprotroph	Undefined Saprotroph	Probable	-	-	-	Tedersoo L, et al. 2014. Science 346:1256688
OTU2187	0	0	0	0	0	0	0	0	0	0	0	169	0	0	0	0	0	0	0	0	0	0	0	0	d__Eukaryota	k__Fungi	p__Ascomycota	c__Sordariomycetes	o__Sordariales	f__unclassified_o__Sordariales	g__unclassified_o__Sordariales	s__unclassified_o__Sordariales	-	-	-	-	-	Unassigned	-
OTU2874	0	0	0	15	6	23	0	0	0	29	42	1	0	0	0	12	6	33	0	0	0	0	0	0	d__Eukaryota	k__Fungi	p__Ascomycota	c__Dothideomycetes	o__Pleosporales	f__Periconiaceae	g__Periconia	s__Periconia_macrospinosa	Pathotroph-Saprotroph-Symbiotroph	Endophyte-Plant Pathogen-Wood Saprotroph	Possible	Microfungus	Soft Rot	Dark Septate Endophyte, known from plant roots (Mandyam et al. 2010); Endophyte Host - Asteraceae, Musaceae (Costa et al. 2012)	Duncan CG, Eslyn WE. 1966. Mycologia 58:642-645; Costa IPMW, et al. 2012. Mycotaxon 119:26; Mandyam K, et al. 2012. Mycorrhiza 22:109-119; Knapp DG, et al. 2012. PLOS ONE 7:e32570; http://www.apsnet.org/publications/commonnames/Pages/default.aspx
OTU2672	0	0	0	2	1	2	0	0	0	0	0	8	0	0	0	0	133	0	0	0	0	7	9	1	d__Eukaryota	k__Fungi	p__Ascomycota	c__Eurotiomycetes	o__Eurotiales	f__Aspergillaceae	g__Aspergillus	s__Aspergillus_chlamydosporus	Saprotroph	Undefined Saprotroph	Possible	Microfungus	-	-	Sterkenburg E, et al. 2015. New Phytologist 207:1145-1158
OTU2023	0	0	0	21	0	2	0	2	0	18	58	6	0	0	0	9	10	14	0	0	0	9	1	9	d__Eukaryota	k__Fungi	p__Ascomycota	c__Sordariomycetes	o__Hypocreales	f__Clavicipitaceae	g__Metarhizium	s__unclassified_g__Metarhizium	Pathotroph	Animal Pathogen	Probable	-	-	-	Tedersoo L, et al. 2014. Science 346:1256688
OTU494	5	2	53	74	0	24	0	1	0	0	0	0	0	0	0	0	0	0	0	0	0	0	0	0	d__Eukaryota	k__Fungi	p__Basidiomycota	c__Agaricomycetes	o__Agaricales	f__Cortinariaceae	g__Protoglossum	s__Protoglossum_niveum	Symbiotroph	Ectomycorrhizal	Highly Probable	-	-	-	Tedersoo L, et al. 2010. Mycorrhiza 20:217-263; http://mycorrhizas.info/ecmf.html
OTU2934	0	0	0	13	13	5	0	0	0	7	3	9	1	0	0	44	51	11	0	0	0	0	0	0	d__Eukaryota	k__Fungi	p__Ascomycota	c__Sordariomycetes	o__Sordariales	f__Chaetomiaceae	g__Chaetomium	s__Chaetomium_iranianum	Pathotroph-Saprotroph-Symbiotroph	Animal Pathogen-Dung Saprotroph-Endophyte-Epiphyte-Plant Saprotroph-Wood Saprotroph	Possible	Microfungus	Soft Rot	Saprobic, acting as key decay organisms of plant materials and plant-derived commodities (Cannon & Kirk 2007); Epiphyte detection method-culture (Massimo et al. 2015); Endophyte detection method-culture (Busby et al. 2016, David et al. 2016); Likely opportunistic human pathogen (Irinyi et al. 2015)	Seehann G, et al. 1975. List of Fungi in Soft-Rot Tissue Tests. Institute fur Holzbiologie und Holzschutz, Bundesforschungsanstalt fur Forst - und Holzwirtshaft, Hamburg - Lohbrugge, Germany; Cannon PF, Kirk PM. 2007. Fungal Families of the World. CAB International, Cambridge; Bills GF, et al. 2013. Current Opinion in microbiology, 16:549-565; Tedersoo L, et al. 2014. Science 346:1256688; Irinyi …
OTU2796	0	0	0	0	0	0	0	0	54	0	0	0	0	0	0	0	100	1	0	0	0	0	1	0	d__Eukaryota	k__Fungi	p__Ascomycota	c__Leotiomycetes	o__Helotiales	f__Leotiaceae	g__Halenospora	s__Halenospora_sp	Saprotroph	Undefined Saprotroph	Probable	-	-	-	Tedersoo L, et al. 2014. Science 346:1256688
OTU1280	0	2	0	18	27	45	0	0	0	3	3	0	0	0	0	20	4	31	0	0	0	2	0	0	d__Eukaryota	k__Fungi	p__Ascomycota	c__Sordariomycetes	o__Hypocreales	f__Hypocreales_fam_Incertae_sedis	g__Acremonium	s__unclassified_g__Acremonium	Pathogen-Saprotroph-Symbiotroph	Animal Pathogen-Endophyte-Fungal Parasite-Plant Pathogen-Wood Saprotroph	Possible	Microfungus	Soft Rot	Endophyte detection method-culture (Hanada et al. 2010, Del Olmo-Ruiz & Arnold 2014); Likely opportunistic human pathogen (Irinyi et al. 2015)	Duncan CG, Eslyn WE. 1966. Mycologia 58:642-64; Nilsson T. 1973. Studies on wood degradation and cellulolytic activity of microfungi. No. 104; Worrall JJ, et al. 1997. Mycologia 89: 199-219; Hanada RE, et al. 2010. Fungal Biology 114:901-910; Del Olmo-Ruiz M, Arnold AE. 2014. Mycologia 106:8-21; Tedersoo L, et al. 2014. Science 346:1256688; Irinyi L, et al. 2015. Medical Mycology 53:313-337
OTU2288	0	80	0	11	3	0	0	0	0	14	13	4	0	0	0	8	5	4	0	0	0	3	1	9	d__Eukaryota	k__Fungi	p__Ascomycota	c__Leotiomycetes	o__Thelebolales	f__Thelebolaceae	g__Thelebolus	s__Thelebolus_globosus	Saprotroph-Symbiotroph	Dung Saprotroph-Endophyte-Undefined Saprotroph	Probable	Microfungus	-	Endophyte detection method-culture (David et al. 2016)	Tedersoo L, et al. 2014. Science 346:1256688; David AS, et al. 2016. Microbial Ecology 71:912-926
OTU2071	0	0	0	0	0	0	3	0	2	85	37	24	0	0	0	0	1	0	0	0	0	1	0	0	d__Eukaryota	k__Fungi	p__Ascomycota	c__Eurotiomycetes	o__Eurotiales	f__Trichocomaceae	g__Talaromyces	s__unclassified_g__Talaromyces	Saprotroph	Undefined Saprotroph	Probable	-	-	-	Tedersoo L, et al. 2014. Science 346:1256688
OTU546	0	0	0	2	139	0	0	0	0	1	0	2	0	0	0	1	0	5	0	0	0	0	0	0	d__Eukaryota	k__Fungi	p__Ascomycota	c__Sordariomycetes	o__unclassified_c__Sordariomycetes	f__unclassified_c__Sordariomycetes	g__unclassified_c__Sordariomycetes	s__unclassified_c__Sordariomycetes	-	-	-	-	-	Unassigned	-
OTU3143	0	0	0	0	0	0	0	0	0	0	0	0	0	0	0	0	0	0	0	0	0	147	2	0	d__Eukaryota	k__Fungi	p__unclassified_k__Fungi	c__unclassified_k__Fungi	o__unclassified_k__Fungi	f__unclassified_k__Fungi	g__unclassified_k__Fungi	s__unclassified_k__Fungi	-	-	-	-	-	Unassigned	-
OTU1190	0	0	0	2	2	7	0	0	0	10	13	8	0	0	0	57	8	30	0	0	0	2	0	3	d__Eukaryota	k__Fungi	p__Ascomycota	c__Eurotiomycetes	o__Onygenales	f__unclassified_o__Onygenales	g__unclassified_o__Onygenales	s__unclassified_o__Onygenales	-	-	-	-	-	Unassigned	-
OTU3108	0	0	0	0	0	0	0	0	0	0	0	0	0	0	0	0	0	7	0	127	3	0	0	0	d__Eukaryota	k__Fungi	p__Basidiomycota	c__Agaricomycetes	o__Sebacinales	f__unclassified_o__Sebacinales	g__unclassified_o__Sebacinales	s__unclassified_o__Sebacinales	-	-	-	-	-	Unassigned	-
OTU1235	0	0	0	12	17	52	0	0	0	0	1	0	0	0	0	25	13	13	0	0	0	0	2	0	d__Eukaryota	k__Fungi	p__Ascomycota	c__Sordariomycetes	o__Hypocreales	f__Hypocreales_fam_Incertae_sedis	g__Acremonium	s__Acremonium_stromaticum	Pathogen-Saprotroph-Symbiotroph	Animal Pathogen-Endophyte-Fungal Parasite-Plant Pathogen-Wood Saprotroph	Possible	Microfungus	Soft Rot	Endophyte detection method-culture (Hanada et al. 2010, Del Olmo-Ruiz & Arnold 2014); Likely opportunistic human pathogen (Irinyi et al. 2015)	Duncan CG, Eslyn WE. 1966. Mycologia 58:642-64; Nilsson T. 1973. Studies on wood degradation and cellulolytic activity of microfungi. No. 104; Worrall JJ, et al. 1997. Mycologia 89: 199-219; Hanada RE, et al. 2010. Fungal Biology 114:901-910; Del Olmo-Ruiz M, Arnold AE. 2014. Mycologia 106:8-21; Tedersoo L, et al. 2014. Science 346:1256688; Irinyi L, et al. 2015. Medical Mycology 53:313-337
OTU1783	0	0	0	31	4	3	0	0	0	32	6	7	0	0	0	14	22	12	0	0	0	0	0	1	d__Eukaryota	k__Fungi	p__Ascomycota	c__Eurotiomycetes	o__Onygenales	f__Onygenales_fam_Incertae_sedis	g__Chrysosporium	s__Chrysosporium_lobatum	Saprotroph	Undefined Saprotroph-Wood Saprotroph	Highly Probable	-	Soft Rot	-	Seehann G, et al. 1975. List of Fungi in Soft-Rot Tissue Tests. Institute fur Holzbiologie und Holzschutz, Bundesforschungsanstalt fur Forst - und Holzwirtshaft, Hamburg - Lohbrugge, Germany; Tedersoo L, et al. 2014. Science 346:1256688
OTU3666	0	0	8	4	2	7	0	0	1	11	0	1	0	0	0	0	1	2	93	0	0	1	1	0	d__Eukaryota	k__Fungi	p__Ascomycota	c__Sordariomycetes	o__Branch06	f__unclassified_o__Branch06	g__unclassified_o__Branch06	s__Branch06_sp	-	-	-	-	-	Unassigned	-
OTU952	0	1	0	3	4	19	29	1	1	4	9	16	2	0	5	8	8	5	0	1	4	0	0	9	d__Eukaryota	k__Fungi	p__Ascomycota	c__Sordariomycetes	o__Hypocreales	f__Nectriaceae	g__Neonectria	s__Neonectria_candida	Pathotroph	Plant Pathogen	Probable	-	-	-	Tedersoo L, et al. 2014. Science 346:1256688
OTU973	0	0	0	0	0	0	0	0	0	0	0	0	107	0	0	0	22	0	0	0	0	0	0	0	d__Eukaryota	k__Fungi	p__Basidiomycota	c__Agaricomycetes	o__Agaricales	f__Tricholomataceae	g__Flagelloscypha	s__Flagelloscypha_sp	Saprotroph	Undefined Saprotroph	Probable	-	-	-	Tedersoo L, et al. 2014. Science 346:1256688
OTU977	0	0	0	0	0	0	0	108	0	0	0	0	3	0	16	0	0	0	0	0	0	1	0	0	d__Eukaryota	k__Fungi	p__Basidiomycota	c__Agaricomycetes	o__Agaricales	f__Psathyrellaceae	g__Psathyrella	s__Psathyrella_candolleana	Saprotroph	Wood Saprotroph	Probable	Agaricoid	-	-	Tedersoo L, et al. 2014. Science 346:1256688
OTU3100	0	0	0	0	0	0	0	0	0	0	0	0	0	0	0	0	0	0	0	126	0	0	0	0	d__Eukaryota	k__Fungi	p__Basidiomycota	c__Agaricomycetes	o__Cantharellales	f__Ceratobasidiaceae	g__Rhizoctonia	s__Rhizoctonia_bicornis	Saprotroph-Pathotroph-Symbiotroph	Orchid Mycorrhizal-Plant Pathogen-Wood Saprotroph	Probable	-	Soft Rot	Only symbiotic (perhaps leaning parasitic) in special cases with orchids, otherwise typically a plant pathogen.	Seehann G, et al. 1975. List of Fungi in Soft-Rot Tissue Tests. Institute fur Holzbiologie und Holzschutz, Bundesforschungsanstalt fur Forst - und Holzwirtshaft, Hamburg - Lohbrugge, Germany; Costa IPMW, et al. 2012. Mycotaxon 119:26; Tedersoo L, et al. 2014. Science 346:1256688; List compiled by Sara Branco with input from Nhu Nguyen and Else Vellinga; http://www.apsnet.org/publications/commonna…
OTU28	0	0	0	8	2	5	0	0	0	15	28	11	0	0	0	3	6	2	0	0	0	1	5	38	d__Eukaryota	k__Fungi	p__Ascomycota	c__Sordariomycetes	o__Sordariales	f__Chaetomiaceae	g__unclassified_f__Chaetomiaceae	s__unclassified_f__Chaetomiaceae	Pathotroph-Saprotroph-Symbiotroph	Animal Pathogen-Dung Saprotroph-Endophyte-Epiphyte-Plant Saprotroph-Wood Saprotroph	Possible	Microfungus	Soft Rot	Saprobic, acting as key decay organisms of plant materials and plant-derived commodities (Cannon & Kirk 2007); Epiphyte detection method-culture (Massimo et al. 2015); Endophyte detection method-culture (Busby et al. 2016, David et al. 2016); Likely opportunistic human pathogen (Irinyi et al. 2015)	Seehann G, et al. 1975. List of Fungi in Soft-Rot Tissue Tests. Institute fur Holzbiologie und Holzschutz, Bundesforschungsanstalt fur Forst - und Holzwirtshaft, Hamburg - Lohbrugge, Germany; Cannon PF, Kirk PM. 2007. Fungal Families of the World. CAB International, Cambridge; Bills GF, et al. 2013. Current Opinion in microbiology, 16:549-565; Tedersoo L, et al. 2014. Science 346:1256688; Irinyi …
OTU2295	0	0	0	1	6	6	0	0	0	4	71	0	0	0	0	4	8	20	0	0	0	0	0	4	d__Eukaryota	k__Fungi	p__Ascomycota	c__unclassified_p__Ascomycota	o__unclassified_p__Ascomycota	f__unclassified_p__Ascomycota	g__unclassified_p__Ascomycota	s__unclassified_p__Ascomycota	-	-	-	-	-	Unassigned	-
OTU2695	0	0	0	2	2	24	0	0	0	0	1	6	0	0	0	1	0	0	0	0	0	8	1	78	d__Eukaryota	k__Fungi	p__Ascomycota	c__Sordariomycetes	o__Sordariales	f__Lasiosphaeriaceae	g__unclassified_f__Lasiosphaeriaceae	s__unclassified_f__Lasiosphaeriaceae	Saprotroph	Undefined Saprotroph	Probable	Microfungus	-	Saprobes found dung, soil and rotting vegetation (Cannon & Kirk 2007)	Cannon PF, Kirk PM. 2007. Fungal Families of the World. CAB International, Cambridge
OTU2580	4	0	0	11	7	2	0	0	0	1	4	0	17	4	4	6	4	46	0	6	0	3	3	0	d__Eukaryota	k__Fungi	p__Ascomycota	c__Dothideomycetes	o__Pleosporales	f__Didymosphaeriaceae	g__Paraphaeosphaeria	s__Paraphaeosphaeria_sporulosa	Saprotroph	Undefined Saprotroph	Probable	-	-	-	Tedersoo L, et al. 2014. Science 346:1256688
OTU1887	0	0	0	3	16	9	0	0	0	22	10	28	0	0	0	6	1	4	0	0	0	5	0	18	d__Eukaryota	k__Fungi	p__Ascomycota	c__Sordariomycetes	o__Coniochaetales	f__unclassified_o__Coniochaetales	g__unclassified_o__Coniochaetales	s__unclassified_o__Coniochaetales	-	-	-	-	-	Unassigned	-
OTU2759	0	0	0	4	0	27	0	0	0	6	1	0	0	1	0	4	9	32	0	0	1	11	2	23	d__Eukaryota	k__Fungi	p__Ascomycota	c__Dothideomycetes	o__Pleosporales	f__Didymellaceae	g__unclassified_f__Didymellaceae	s__unclassified_f__Didymellaceae	Pathotroph-Saprotroph	Animal Pathogen-Plant Pathogen-Undefined Saprotroph	Possible	Microfungus	-	-	Tedersoo L, et al. 2014. Science 346:1256688 (doi:10.1126/science.1256688)
OTU3491	0	0	0	1	3	2	0	1	0	0	0	1	99	0	4	7	0	1	0	0	0	0	2	0	d__Eukaryota	k__Fungi	p__Ascomycota	c__Dothideomycetes	o__Dothideales	f__Aureobasidiaceae	g__Aureobasidium	s__Aureobasidium_leucospermi	Pathotroph-Saprotroph-Symbiotroph	Animal Pathogen-Endophyte-Epiphyte-Plant Pathogen-Undefined Saprotroph	Possible	Facultative Yeast	-	-	Costa IPMW, et al. 2012. Mycotaxon 119:26; Tedersoo L, et al. 2014. Science 346:1256688; Wachowska U, Glowacka K. 2014. Biocontrol 59:pp 635-645; Irinyia L, Lacknerb M, de Hoog GS, Meyer W. 2016. Fungal Biology 120:125-136; http://www.apsnet.org/publications/commonnames/Pages/default.aspx
OTU2072	0	0	0	4	4	13	0	0	0	16	17	19	0	0	0	6	4	0	0	0	0	5	12	17	d__Eukaryota	k__Fungi	p__Ascomycota	c__Sordariomycetes	o__Sordariales	f__Chaetomiaceae	g__Chaetomium	s__Chaetomium_murorum	Pathotroph-Saprotroph-Symbiotroph	Animal Pathogen-Dung Saprotroph-Endophyte-Epiphyte-Plant Saprotroph-Wood Saprotroph	Possible	Microfungus	Soft Rot	Saprobic, acting as key decay organisms of plant materials and plant-derived commodities (Cannon & Kirk 2007); Epiphyte detection method-culture (Massimo et al. 2015); Endophyte detection method-culture (Busby et al. 2016, David et al. 2016); Likely opportunistic human pathogen (Irinyi et al. 2015)	Seehann G, et al. 1975. List of Fungi in Soft-Rot Tissue Tests. Institute fur Holzbiologie und Holzschutz, Bundesforschungsanstalt fur Forst - und Holzwirtshaft, Hamburg - Lohbrugge, Germany; Cannon PF, Kirk PM. 2007. Fungal Families of the World. CAB International, Cambridge; Bills GF, et al. 2013. Current Opinion in microbiology, 16:549-565; Tedersoo L, et al. 2014. Science 346:1256688; Irinyi …
OTU3523	0	0	0	4	11	27	0	0	0	2	2	3	0	0	0	0	0	4	0	0	0	26	1	37	d__Eukaryota	k__Fungi	p__Ascomycota	c__Sordariomycetes	o__Coniochaetales	f__Coniochaetaceae	g__Lecythophora	s__Lecythophora_sp	Symbiotroph	Endophyte	Highly Probable	-	-	Dark Septate Endophyte, known from plant roots.	Taylor DL, et al. 2014. Ecological Monographs 84:3-20
OTU1357	0	0	0	25	13	11	0	0	0	16	18	0	0	0	0	7	6	19	0	0	0	0	1	0	d__Eukaryota	k__Fungi	p__Ascomycota	c__Sordariomycetes	o__Myrmecridiales	f__Myrmecridiaceae	g__Myrmecridium	s__Myrmecridium_sp	Saprotroph	Undefined Saprotroph	Probable	-	-	-	Tedersoo L, et al. 2014. Science 346:1256688
OTU2192	0	0	0	3	7	3	0	0	0	2	12	2	0	0	0	7	3	9	0	2	0	15	46	5	d__Eukaryota	k__Fungi	p__Basidiomycota	c__Wallemiomycetes	o__Wallemiales	f__Wallemiaceae	g__Wallemia	s__Wallemia_canadensis	Saprotroph	Undefined Saprotroph	Probable	-	-	-	Tedersoo L, et al. 2014. Science 346:1256688 (doi:10.1126/science.1256688)
OTU1986	0	0	0	6	6	3	0	0	0	5	10	2	1	3	0	16	24	5	0	0	0	12	3	17	d__Eukaryota	k__Fungi	p__Ascomycota	c__Sordariomycetes	o__Hypocreales	f__Nectriaceae	g__unclassified_f__Nectriaceae	s__unclassified_f__Nectriaceae	Saprotroph	Undefined Saprotroph	Possible	Microfungus	-	-	Sterkenburg E, et al. 2015. New Phytologist 207:1145-1158
OTU554	0	0	0	5	25	19	0	0	0	5	12	1	0	0	0	4	4	10	0	0	0	8	2	18	d__Eukaryota	k__Fungi	p__Ascomycota	c__Leotiomycetes	o__Helotiales	f__Helotiaceae	g__Scytalidium	s__Scytalidium_lignicola	Saprotroph	Wood Saprotroph	Probable	-	Soft Rot	-	Nilsson T. 1973. Studies on wood degradation and cellulolytic activity of microfungi. No. 104; Costa IPMW, et al. 2012. Mycotaxon 119:26; Tedersoo L, et al. 2014. Science 346:1256688; http://www.apsnet.org/publications/commonnames/Pages/default.aspx
OTU1968	0	0	0	7	27	2	0	0	0	6	23	6	0	0	0	21	5	7	0	0	0	0	1	5	d__Eukaryota	k__Fungi	p__Ascomycota	c__Sordariomycetes	o__Xylariales	f__Microdochiaceae	g__Microdochium	s__Microdochium_bolleyi	Pathotroph-Symbiotroph	Endophyte-Plant Pathogen	Possible	Dark Septate Endophyte	-	-	Tedersoo L, et al. 2014. Science 346:1256688 (as plant pathogen); Mandyam et al. 2012. Mycorrhiza 22:109-119 (as DSE).
OTU3189	0	0	0	0	0	1	0	0	0	0	0	0	0	0	0	0	0	10	0	1	0	62	28	6	d__Eukaryota	k__Fungi	p__Ascomycota	c__Sordariomycetes	o__Sordariales	f__Sordariales_fam_Incertae_sedis	g__Ramophialophora	s__Ramophialophora_sp	-	-	-	-	-	Unassigned	-
OTU3304	0	0	0	7	1	2	0	0	0	5	6	31	0	0	0	1	33	2	0	0	0	3	14	1	d__Eukaryota	k__Fungi	p__Ascomycota	c__Eurotiomycetes	o__Eurotiales	f__Aspergillaceae	g__Aspergillus	s__Aspergillus_chlamydosporus	Saprotroph	Undefined Saprotroph	Possible	Microfungus	-	-	Sterkenburg E, et al. 2015. New Phytologist 207:1145-1158
OTU704	0	0	0	8	11	26	0	0	0	1	15	3	0	0	0	4	5	26	0	0	0	1	1	5	d__Eukaryota	k__Fungi	p__unclassified_k__Fungi	c__unclassified_k__Fungi	o__unclassified_k__Fungi	f__unclassified_k__Fungi	g__unclassified_k__Fungi	s__unclassified_k__Fungi	-	-	-	-	-	Unassigned	-
OTU533	0	0	0	4	5	8	1	0	0	1	17	12	0	0	0	19	19	11	0	0	2	1	0	5	d__Eukaryota	k__Fungi	p__Ascomycota	c__Sordariomycetes	o__Hypocreales	f__Nectriaceae	g__unclassified_f__Nectriaceae	s__unclassified_f__Nectriaceae	Saprotroph	Undefined Saprotroph	Possible	Microfungus	-	-	Sterkenburg E, et al. 2015. New Phytologist 207:1145-1158
OTU2358	0	18	0	0	0	0	1	1	0	0	0	0	73	2	9	0	0	0	0	0	0	0	0	0	d__Eukaryota	k__Fungi	p__Ascomycota	c__Eurotiomycetes	o__Chaetothyriales	f__Herpotrichiellaceae	g__unclassified_f__Herpotrichiellaceae	s__unclassified_f__Herpotrichiellaceae	Pathotroph-Saprotroph	Animal Pathogen-Fungal Parasite-Undefined Saprotroph	Probable	Facultative Yeast-Microfungus	-	Mostly saprobic on plants or other fungi, isolated from soil etc., and from medical sources (Cannon & Kirk 2007)	Cannon PF, Kirk PM. 2007. Fungal Families of the World. CAB International, Cambridge
OTU716	42	0	1	0	0	61	0	0	0	0	0	0	0	0	0	0	0	0	0	0	0	0	0	0	d__Eukaryota	k__Fungi	p__Basidiomycota	c__Agaricomycetes	o__Agaricales	f__Hymenogastraceae	g__unclassified_f__Hymenogastraceae	s__unclassified_f__Hymenogastraceae	-	-	-	-	-	Unassigned	-
OTU1112	8	67	2	7	1	6	0	0	6	0	0	0	0	4	0	1	0	0	0	0	0	0	0	0	d__Eukaryota	k__Fungi	p__Ascomycota	c__Leotiomycetes	o__Helotiales	f__Hyaloscyphaceae	g__Cistella	s__Cistella_sp	Saprotroph	Undefined Saprotroph	Probable	-	-	-	Tedersoo L, et al. 2014. Science 346:1256688
OTU68	0	12	4	0	0	0	0	0	0	0	0	7	0	0	0	0	0	0	0	0	0	3	67	8	d__Eukaryota	k__Fungi	p__Mortierellomycota	c__Mortierellomycetes	o__Mortierellales	f__Mortierellaceae	g__Mortierella	s__Mortierella_polycephala	Saprotroph-Symbiotroph	Endophyte-Litter Saprotroph-Soil Saprotroph-Undefined Saprotroph	Possible	Microfungus	-	Saprobic in soil and thus frequenctly isolated from soil and material contaminated with soil such as hay or rotten silage and spoil tips (Cannon & Kirk 2007)	Cannon PF, Kirk PM. 2007. Fungal Families of the World. CAB International, Cambridge; Purahong W, et al. 2016. Molecular Ecology 25:4059-4074
OTU556	0	0	0	11	16	7	0	0	0	5	9	7	0	2	0	14	10	5	0	0	0	1	1	12	d__Eukaryota	k__Fungi	p__Ascomycota	c__Leotiomycetes	o__Helotiales	f__Myxotrichaceae	g__Oidiodendron	s__Oidiodendron_cereale	Pathotroph-Symbiotroph	Ericoid Mycorrhizal	Probable	Dark Septate Endophyte	-	-	Newsham 2011. New Phytologist 190:783-793 (as DSE)
OTU2030	0	2	0	0	13	4	0	0	0	13	19	15	0	0	0	13	10	9	0	0	0	0	0	1	d__Eukaryota	k__Fungi	p__Ascomycota	c__Eurotiomycetes	o__Eurotiales	f__Aspergillaceae	g__Aspergillus	s__Aspergillus_calidoustus	Saprotroph	Undefined Saprotroph	Possible	Microfungus	-	-	Sterkenburg E, et al. 2015. New Phytologist 207:1145-1158
OTU2790	0	0	0	0	0	5	0	0	0	3	0	0	0	0	0	2	76	11	0	0	0	0	0	2	d__Eukaryota	k__Fungi	p__Ascomycota	c__Sordariomycetes	o__Hypocreales	f__Bionectriaceae	g__Clonostachys	s__Clonostachys_sp	Pathotroph	Plant Pathogen	Probable	-	-	-	Tedersoo L, et al. 2014. Science 346:1256688
OTU2763	0	0	0	8	17	10	0	0	0	7	1	3	0	0	0	11	7	32	0	0	0	0	0	2	d__Eukaryota	k__Fungi	p__Ascomycota	c__Sordariomycetes	o__Hypocreales	f__Stachybotryaceae	g__Striaticonidium	s__Striaticonidium_brachysporum	Saprotroph	Undefined Saprotroph	Possible	Microfungus	-	-	Sterkenburg E, et al. 2015. New Phytologist 207:1145-1158
OTU2828	0	0	0	0	0	0	0	0	0	0	0	0	93	5	0	0	0	0	0	0	0	0	0	0	d__Eukaryota	k__Fungi	p__Ascomycota	c__Pezizomycetes	o__Pezizales	f__Pezizaceae	g__Peziza	s__Peziza_michelii	Saprotroph-Symbiotroph	Dung Saprotroph-Ectomycorrhizal-Litter Saprotroph-Undefined Saprotroph	Possible	Pezizoid	-	Saprobic or ectomycorrhizal, on or in soil, leafmould etc., some species associated with dung or fire sites (Cannon & Kirk 2007)	Cannon PF, Kirk PM. 2007. Fungal Families of the World. CAB International, Cambridge; Rinaldi AC, et al. 2008. Fungal Diversity 33:1-45; Tedersoo L, et al. 2010. Mycorrhiza 20:217-263 (pro parte)
OTU103	0	0	0	2	58	11	0	0	0	0	0	12	0	0	0	1	3	4	0	0	0	5	1	0	d__Eukaryota	k__Fungi	p__Ascomycota	c__Eurotiomycetes	o__Eurotiales	f__Aspergillaceae	g__Aspergillus	s__Aspergillus_fumigatus	Saprotroph	Undefined Saprotroph	Possible	Microfungus	-	-	Sterkenburg E, et al. 2015. New Phytologist 207:1145-1158
OTU1915	2	0	0	15	6	3	0	0	0	1	16	5	0	0	1	7	27	4	0	0	1	4	1	3	d__Eukaryota	k__Fungi	p__Ascomycota	c__Sordariomycetes	o__Hypocreales	f__Nectriaceae	g__unclassified_f__Nectriaceae	s__unclassified_f__Nectriaceae	Saprotroph	Undefined Saprotroph	Possible	Microfungus	-	-	Sterkenburg E, et al. 2015. New Phytologist 207:1145-1158
OTU1620	0	0	0	0	1	6	0	0	0	1	3	4	0	0	0	7	20	50	0	0	0	0	0	4	d__Eukaryota	k__Fungi	p__Ascomycota	c__Sordariomycetes	o__unclassified_c__Sordariomycetes	f__unclassified_c__Sordariomycetes	g__unclassified_c__Sordariomycetes	s__unclassified_c__Sordariomycetes	-	-	-	-	-	Unassigned	-
OTU3168	0	0	0	0	0	0	0	0	0	0	0	0	0	0	0	0	0	0	0	0	0	96	0	0	d__Eukaryota	k__Fungi	p__Rozellomycota	c__unclassified_p__Rozellomycota	o__unclassified_p__Rozellomycota	f__unclassified_p__Rozellomycota	g__unclassified_p__Rozellomycota	s__Rozellomycota_sp	-	-	-	-	-	Unassigned	-
OTU221	0	0	0	6	10	7	0	0	0	9	6	8	0	0	0	2	3	2	0	0	0	4	3	35	d__Eukaryota	k__Fungi	p__Mortierellomycota	c__Mortierellomycetes	o__Mortierellales	f__Mortierellaceae	g__Mortierella	s__Mortierella_sp	Saprotroph-Symbiotroph	Endophyte-Litter Saprotroph-Soil Saprotroph-Undefined Saprotroph	Possible	Microfungus	-	Saprobic in soil and thus frequenctly isolated from soil and material contaminated with soil such as hay or rotten silage and spoil tips (Cannon & Kirk 2007)	Cannon PF, Kirk PM. 2007. Fungal Families of the World. CAB International, Cambridge; Purahong W, et al. 2016. Molecular Ecology 25:4059-4074
OTU702	0	0	0	6	2	43	0	0	0	2	6	1	0	0	0	1	2	8	0	0	0	0	2	22	d__Eukaryota	k__Fungi	p__Ascomycota	c__Sordariomycetes	o__unclassified_c__Sordariomycetes	f__unclassified_c__Sordariomycetes	g__unclassified_c__Sordariomycetes	s__unclassified_c__Sordariomycetes	-	-	-	-	-	Unassigned	-
OTU1424	0	3	0	68	0	3	0	0	0	2	0	0	0	0	0	0	5	0	0	0	0	13	1	0	d__Eukaryota	k__Fungi	p__Basidiomycota	c__Tremellomycetes	o__Cystofilobasidiales	f__Mrakiaceae	g__Mrakia	s__Mrakia_blollopis	-	-	-	-	-	Unassigned	-
OTU138	0	0	0	0	0	0	0	0	0	19	74	0	0	0	0	0	1	0	0	0	0	0	0	0	d__Eukaryota	k__Fungi	p__Ascomycota	c__Sordariomycetes	o__Hypocreales	f__Hypocreales_fam_Incertae_sedis	g__Acremonium	s__Acremonium_chrysogenum	Pathogen-Saprotroph-Symbiotroph	Animal Pathogen-Endophyte-Fungal Parasite-Plant Pathogen-Wood Saprotroph	Possible	Microfungus	Soft Rot	Endophyte detection method-culture (Hanada et al. 2010, Del Olmo-Ruiz & Arnold 2014); Likely opportunistic human pathogen (Irinyi et al. 2015)	Duncan CG, Eslyn WE. 1966. Mycologia 58:642-64; Nilsson T. 1973. Studies on wood degradation and cellulolytic activity of microfungi. No. 104; Worrall JJ, et al. 1997. Mycologia 89: 199-219; Hanada RE, et al. 2010. Fungal Biology 114:901-910; Del Olmo-Ruiz M, Arnold AE. 2014. Mycologia 106:8-21; Tedersoo L, et al. 2014. Science 346:1256688; Irinyi L, et al. 2015. Medical Mycology 53:313-337
OTU3212	0	0	0	1	0	0	0	0	0	0	0	0	0	0	0	0	0	0	0	0	0	93	0	0	d__Eukaryota	k__Fungi	p__Ascomycota	c__Eurotiomycetes	o__Eurotiales	f__unclassified_o__Eurotiales	g__unclassified_o__Eurotiales	s__unclassified_o__Eurotiales	Saprotroph	Undefined Saprotroph	Possible	Microfungus	-	-	Sterkenburg E, et al. 2015. New Phytologist 207:1145-1158
OTU3139	0	0	0	2	9	18	0	0	0	0	7	1	0	0	0	8	5	0	0	0	0	40	0	2	d__Eukaryota	k__Fungi	p__Ascomycota	c__Sordariomycetes	o__Hypocreales	f__Bionectriaceae	g__Clonostachys	s__unclassified_g__Clonostachys	Pathotroph	Plant Pathogen	Probable	-	-	-	Tedersoo L, et al. 2014. Science 346:1256688
OTU891	0	0	0	3	15	8	0	0	0	9	13	3	0	0	0	18	5	11	0	0	0	1	0	6	d__Eukaryota	k__Fungi	p__unclassified_k__Fungi	c__unclassified_k__Fungi	o__unclassified_k__Fungi	f__unclassified_k__Fungi	g__unclassified_k__Fungi	s__unclassified_k__Fungi	-	-	-	-	-	Unassigned	-
OTU2948	0	0	0	0	40	1	0	0	0	0	0	0	0	22	0	12	2	3	0	0	0	4	3	4	d__Eukaryota	k__Fungi	p__Mortierellomycota	c__Mortierellomycetes	o__Mortierellales	f__Mortierellaceae	g__Mortierella	s__Mortierella_bisporalis	Saprotroph-Symbiotroph	Endophyte-Litter Saprotroph-Soil Saprotroph-Undefined Saprotroph	Possible	Microfungus	-	Saprobic in soil and thus frequenctly isolated from soil and material contaminated with soil such as hay or rotten silage and spoil tips (Cannon & Kirk 2007)	Cannon PF, Kirk PM. 2007. Fungal Families of the World. CAB International, Cambridge; Purahong W, et al. 2016. Molecular Ecology 25:4059-4074
OTU383	0	0	0	56	0	0	0	0	0	4	2	0	15	0	0	9	0	0	0	0	0	4	0	1	d__Eukaryota	k__Fungi	p__Basidiomycota	c__Tremellomycetes	o__Tremellales	f__Bulleribasidiaceae	g__Vishniacozyma	s__unclassified_g__Vishniacozyma	Pathotroph-Saprotroph-Symbiotroph	Fungal Parasite-Undefined Saprotroph	Possible	Tremelloid-Yeast	-	The order contains both teleomorphic and anamorphic species, most of the latter being yeasts	Sterkenburg E, et al. 2015. New Phytologist 207:1145-1158
OTU3961	0	0	0	4	1	1	0	0	1	8	3	4	26	0	0	23	2	14	0	0	0	0	1	1	d__Eukaryota	k__Fungi	p__Ascomycota	c__Taphrinomycetes	o__Taphrinales	f__Taphrinaceae	g__Taphrina	s__Taphrina_sp	Pathotroph	Plant Pathogen	Probable	-	-	-	http://www.apsnet.org/publications/commonnames/Pages/default.aspx
OTU889	0	0	0	0	5	5	0	7	0	6	3	2	0	0	0	22	0	5	0	23	2	6	2	1	d__Eukaryota	k__Fungi	p__Chytridiomycota	c__Lobulomycetes	o__unclassified_c__Lobulomycetes	f__unclassified_c__Lobulomycetes	g__unclassified_c__Lobulomycetes	s__Lobulomycetes_sp	-	-	-	-	-	Unassigned	-
OTU1064	0	0	0	0	0	0	8	39	25	16	0	0	0	0	0	0	0	0	0	0	0	0	0	0	d__Eukaryota	k__Fungi	p__Ascomycota	c__Pezizomycetes	o__Pezizales	f__Pezizaceae	g__Peziza	s__Peziza_depressa	Saprotroph-Symbiotroph	Dung Saprotroph-Ectomycorrhizal-Litter Saprotroph-Undefined Saprotroph	Possible	Pezizoid	-	Saprobic or ectomycorrhizal, on or in soil, leafmould etc., some species associated with dung or fire sites (Cannon & Kirk 2007)	Cannon PF, Kirk PM. 2007. Fungal Families of the World. CAB International, Cambridge; Rinaldi AC, et al. 2008. Fungal Diversity 33:1-45; Tedersoo L, et al. 2010. Mycorrhiza 20:217-263 (pro parte)
OTU1387	0	0	0	4	7	1	0	0	0	2	10	13	0	0	3	29	3	2	0	0	0	11	0	3	d__Eukaryota	k__Fungi	p__Ascomycota	c__Sordariomycetes	o__Hypocreales	f__Clavicipitaceae	g__Collarina	s__Collarina_aurantiaca	Saprotroph	Undefined Saprotroph	Possible	Microfungus	-	-	Sterkenburg E, et al. 2015. New Phytologist 207:1145-1158
OTU2434	0	0	0	0	2	0	0	0	0	0	42	10	0	0	0	34	0	0	0	0	0	0	0	0	d__Eukaryota	k__Fungi	p__Ascomycota	c__Sordariomycetes	o__Hypocreales	f__Ophiocordycipitaceae	g__Hirsutella	s__unclassified_g__Hirsutella	Pathotroph	Animal Pathogen	Probable	-	-	-	Tedersoo L, et al. 2014. Science 346:1256688
OTU2656	0	0	0	0	0	0	0	0	0	0	0	0	0	0	0	0	88	0	0	0	0	0	0	0	d__Eukaryota	k__Fungi	p__Ascomycota	c__Sordariomycetes	o__Sordariales	f__Lasiosphaeriaceae	g__Cercophora	s__unclassified_g__Cercophora	Saprotroph	Dung Saprotroph	Highly Probable	-	-	-	Bell A. 1983. Dung Fungi: An Illustrated Guide to Coprophilous Fungi in New Zealand. Victoria University Press, Wellington
OTU3880	0	2	0	0	3	6	0	3	0	0	3	22	4	0	0	6	0	4	9	2	13	0	4	7	d__Eukaryota	k__Fungi	p__Ascomycota	c__Sordariomycetes	o__Hypocreales	f__Hypocreales_fam_Incertae_sedis	g__Sarocladium	s__Sarocladium_kiliense	Saprotroph	Undefined Saprotroph	Probable	-	-	-	Tedersoo L, et al. 2014. Science 346:1256688
OTU2375	0	0	0	0	0	0	5	0	0	0	0	0	0	73	0	0	8	2	0	0	0	0	0	0	d__Eukaryota	k__Fungi	p__Ascomycota	c__Sordariomycetes	o__unclassified_c__Sordariomycetes	f__unclassified_c__Sordariomycetes	g__unclassified_c__Sordariomycetes	s__unclassified_c__Sordariomycetes	-	-	-	-	-	Unassigned	-
OTU3566	0	0	0	0	0	0	0	0	0	0	0	0	0	0	0	0	0	0	0	0	0	32	43	13	d__Eukaryota	k__Fungi	p__Rozellomycota	c__unclassified_p__Rozellomycota	o__unclassified_p__Rozellomycota	f__unclassified_p__Rozellomycota	g__unclassified_p__Rozellomycota	s__Rozellomycota_sp	-	-	-	-	-	Unassigned	-
OTU1659	0	11	0	2	1	0	47	0	0	0	3	3	1	1	0	2	0	0	0	15	0	1	0	0	d__Eukaryota	k__Fungi	p__Ascomycota	c__Leotiomycetes	o__Helotiales	f__Helotiales_fam_Incertae_sedis	g__Leohumicola	s__Leohumicola_sp	Saprotroph	Undefined Saprotroph	Probable	-	-	-	Tedersoo L, et al. 2014. Science 346:1256688
OTU168	0	0	0	10	17	15	0	0	0	11	10	9	0	0	0	2	3	6	0	0	0	0	1	3	d__Eukaryota	k__Fungi	p__Ascomycota	c__Eurotiomycetes	o__Onygenales	f__Onygenales_fam_Incertae_sedis	g__Spiromastix	s__unclassified_g__Spiromastix	Saprotroph	Undefined Saprotroph	Probable	-	-	-	Tedersoo L, et al. 2014. Science 346:1256688
OTU3025	24	0	5	1	1	1	2	0	0	3	3	1	1	1	1	9	10	6	1	0	11	4	0	2	d__Eukaryota	k__Fungi	p__Ascomycota	c__Sordariomycetes	o__Hypocreales	f__Nectriaceae	g__unclassified_f__Nectriaceae	s__unclassified_f__Nectriaceae	Saprotroph	Undefined Saprotroph	Possible	Microfungus	-	-	Sterkenburg E, et al. 2015. New Phytologist 207:1145-1158
OTU2716	0	0	0	0	2	4	0	0	0	0	20	4	0	0	0	13	1	40	0	0	0	1	0	0	d__Eukaryota	k__Fungi	p__Ascomycota	c__Dothideomycetes	o__Pleosporales	f__Sporormiaceae	g__Preussia	s__Preussia_terricola	Saprotroph	Dung Saprotroph-Plant Saprotroph	Probable	Microfungus	-	Saprobic, associated with dung and rotting vegetation (Cannon & Kirk 2007)	Cannon PF, Kirk PM. 2007. Fungal Families of the World. CAB International, Cambridge
OTU1198	0	0	0	3	3	13	0	0	0	5	5	2	0	0	0	3	8	1	0	0	0	39	0	2	d__Eukaryota	k__Fungi	p__Ascomycota	c__Sordariomycetes	o__Hypocreales	f__unclassified_o__Hypocreales	g__unclassified_o__Hypocreales	s__unclassified_o__Hypocreales	Saprotroph	Undefined Saprotroph	Possible	Microfungus	-	-	Sterkenburg E, et al. 2015. New Phytologist 207:1145-1158
OTU2633	0	0	0	0	15	0	0	0	0	8	17	15	0	0	0	6	5	15	0	0	0	1	0	0	d__Eukaryota	k__Fungi	p__Ascomycota	c__Eurotiomycetes	o__Eurotiales	f__Aspergillaceae	g__Penicillium	s__unclassified_g__Penicillium	Saprotroph	Undefined Saprotroph	Possible	Microfungus	-	-	Sterkenburg E, et al. 2015. New Phytologist 207:1145-1158
OTU353	0	0	0	25	21	12	0	0	0	1	0	2	0	0	0	2	0	17	0	0	0	1	0	1	d__Eukaryota	k__Fungi	p__Ascomycota	c__Leotiomycetes	o__Helotiales	f__unclassified_o__Helotiales	g__unclassified_o__Helotiales	s__unclassified_o__Helotiales	-	-	-	-	-	Unassigned	-
OTU2861	0	0	0	0	0	3	0	0	0	12	4	2	18	0	0	9	8	5	0	0	0	12	6	2	d__Eukaryota	k__Fungi	p__Basidiomycota	c__Tremellomycetes	o__Tremellales	f__Bulleribasidiaceae	g__Hannaella	s__Hannaella_oryzae	Pathotroph-Saprotroph-Symbiotroph	Fungal Parasite-Undefined Saprotroph	Possible	Tremelloid-Yeast	-	The order contains both teleomorphic and anamorphic species, most of the latter being yeasts	Sterkenburg E, et al. 2015. New Phytologist 207:1145-1158
OTU1974	0	0	0	5	6	5	0	0	0	8	26	9	0	0	0	4	9	2	0	0	0	0	0	4	d__Eukaryota	k__Fungi	p__Ascomycota	c__Sordariomycetes	o__Coniochaetales	f__Coniochaetaceae	g__Coniochaeta	s__Coniochaeta_ligniaria	Pathotroph-Saprotroph-Symbiotroph	Animal Pathogen-Dung Saprotroph-Endophyte-Lichen Parasite-Plant Pathogen-Undefined Saprotroph	Possible	Microfungus	-	-	Bell A. 1983. Dung Fungi: An Illustrated Guide to Coprophilous Fungi in New Zealand. Victoria University Press, Wellington; Damm U, et al. 2010. Persoonia 24:60-80; Costa IPMW, et al. 2012. Mycotaxon 119:26; Tedersoo L, et al. 2014. Science 346:1256688 (doi:10.1126/science.1256688); Irinyi L, et al. 2015. Medical Mycology 53:313-337; Lawrey JD, Diederich P. 2016. URL: http://www.lichenicolous.net…
OTU444	4	0	4	3	8	5	1	0	0	1	14	3	0	0	0	10	12	3	0	0	5	3	0	2	d__Eukaryota	k__Fungi	p__Ascomycota	c__Sordariomycetes	o__Hypocreales	f__Nectriaceae	g__unclassified_f__Nectriaceae	s__unclassified_f__Nectriaceae	Saprotroph	Undefined Saprotroph	Possible	Microfungus	-	-	Sterkenburg E, et al. 2015. New Phytologist 207:1145-1158
OTU2482	0	0	0	0	0	0	0	0	0	3	72	0	0	0	0	0	2	0	0	0	0	0	0	0	d__Eukaryota	k__Fungi	p__Mortierellomycota	c__Mortierellomycetes	o__Mortierellales	f__Mortierellaceae	g__unclassified_f__Mortierellaceae	s__unclassified_f__Mortierellaceae	Saprotroph-Symbiotroph	Endophyte-Litter Saprotroph-Soil Saprotroph-Undefined Saprotroph	Possible	Microfungus	-	Saprobic in soil and thus frequenctly isolated from soil and material contaminated with soil such as hay or rotten silage and spoil tips (Cannon & Kirk 2007)	Cannon PF, Kirk PM. 2007. Fungal Families of the World. CAB International, Cambridge; Purahong W, et al. 2016. Molecular Ecology 25:4059-4074
OTU457	0	0	0	1	0	5	0	0	0	16	11	0	0	0	0	0	0	40	0	0	0	4	0	0	d__Eukaryota	k__Fungi	p__Ascomycota	c__Sordariomycetes	o__Glomerellales	f__Glomerellaceae	g__Colletotrichum	s__unclassified_g__Colletotrichum	Pathotroph-Symbiotroph	Endophyte-Plant Pathogen	Probable	Microfungus	-	-	Costa IPMW, et al. 2012. Mycotaxon 119:26; Tedersoo L, et al. 2014. Science 346:1256688; http://www.apsnet.org/publications/commonnames/Pages/default.aspx
OTU3851	0	0	0	0	0	0	0	0	0	0	0	0	0	0	0	0	0	0	0	0	0	36	39	0	d__Eukaryota	k__Fungi	p__Ascomycota	c__Sordariomycetes	o__Pleurotheciales	f__Pleurotheciaceae	g__Pleurotheciella	s__Pleurotheciella_sp	Saprotroph	Undefined Saprotroph	Probable	-	-	-	Tedersoo L, et al. 2014. Science 346:1256688
OTU970	0	0	1	0	0	0	0	0	2	0	0	0	9	3	0	0	0	0	0	10	46	3	1	0	d__Eukaryota	k__Fungi	p__Ascomycota	c__Leotiomycetes	o__Helotiales	f__unclassified_o__Helotiales	g__unclassified_o__Helotiales	s__unclassified_o__Helotiales	-	-	-	-	-	Unassigned	-
OTU4015	0	0	0	18	15	11	0	0	0	5	5	1	0	0	0	5	1	12	0	0	0	1	0	0	d__Eukaryota	k__Fungi	p__Ascomycota	c__Sordariomycetes	o__Sordariales	f__Chaetomiaceae	g__Chaetomium	s__unclassified_g__Chaetomium	Pathotroph-Saprotroph-Symbiotroph	Animal Pathogen-Dung Saprotroph-Endophyte-Epiphyte-Plant Saprotroph-Wood Saprotroph	Possible	Microfungus	Soft Rot	Saprobic, acting as key decay organisms of plant materials and plant-derived commodities (Cannon & Kirk 2007); Epiphyte detection method-culture (Massimo et al. 2015); Endophyte detection method-culture (Busby et al. 2016, David et al. 2016); Likely opportunistic human pathogen (Irinyi et al. 2015)	Seehann G, et al. 1975. List of Fungi in Soft-Rot Tissue Tests. Institute fur Holzbiologie und Holzschutz, Bundesforschungsanstalt fur Forst - und Holzwirtshaft, Hamburg - Lohbrugge, Germany; Cannon PF, Kirk PM. 2007. Fungal Families of the World. CAB International, Cambridge; Bills GF, et al. 2013. Current Opinion in microbiology, 16:549-565; Tedersoo L, et al. 2014. Science 346:1256688; Irinyi …
OTU1784	0	0	0	2	10	6	0	0	0	11	6	18	0	0	0	8	5	7	0	0	0	0	0	0	d__Eukaryota	k__Fungi	p__Ascomycota	c__Sordariomycetes	o__Microascales	f__Microascaceae	g__Scopulariopsis	s__Scopulariopsis_candida	Saprotroph	Dung Saprotroph-Undefined Saprotroph-Wood Saprotroph	Highly Probable	-	Soft Rot	-	Seehann G, et al. 1975. List of Fungi in Soft-Rot Tissue Tests. Institute fur Holzbiologie und Holzschutz, Bundesforschungsanstalt fur Forst - und Holzwirtshaft, Hamburg - Lohbrugge, Germany; Costa IPMW, et al. 2012. Mycotaxon 119:26; Bills GF, et al. 2013. Current Opinion in microbiology, 16:549-565; Tedersoo L, et al. 2014. Science 346:1256688
OTU644	0	0	0	4	20	19	0	0	0	1	7	2	0	0	0	0	4	8	0	0	0	4	1	3	d__Eukaryota	k__Fungi	p__Ascomycota	c__Sordariomycetes	o__Microascales	f__Microascaceae	g__Kernia	s__unclassified_g__Kernia	Saprotroph	Dung Saprotroph-Undefined Saprotroph	Highly Probable	-	-	-	Bills GF, et al. 2013. Current Opinion in microbiology, 16:549-565; Tedersoo L, et al. 2014. Science 346:1256688
OTU2925	3	1	0	8	6	5	0	0	0	1	7	3	0	0	1	4	20	7	0	0	1	4	0	1	d__Eukaryota	k__Fungi	p__Ascomycota	c__Sordariomycetes	o__Hypocreales	f__Nectriaceae	g__Fusarium	s__unclassified_g__Fusarium	Pathotroph-Saprotroph-Symbiotroph	Animal Pathogen-Endophyte-Lichen Parasite-Plant Pathogen-Soil Saprotroph-Wood Saprotroph	Possible	Microfungus	-	Likely opportunistic human pathogen (Irinyi et al. 2015)	Duncan CG, Eslyn WE. 1966. Mycologia 58:642-664; Seehann G, et al. 1975. List of Fungi in Soft-Rot Tissue Tests. Institute fur Holzbiologie und Holzschutz, Bundesforschungsanstalt fur Forst - und Holzwirtshaft, Hamburg - Lohbrugge, Germany; Costa IPMW, et al. 2012. Mycotaxon 119:26; Tedersoo L, et al. 2014. Science 346:1256688; Irinyi L, et al. 2015. Medical Mycology 53:313-337; Schroers et al. 2…
OTU2770	0	0	0	0	0	5	0	0	0	23	13	27	0	0	0	0	0	0	0	0	0	1	0	2	d__Eukaryota	k__Fungi	p__Ascomycota	c__Sordariomycetes	o__Trichosphaeriales	f__Trichosphaeriaceae	g__Nigrospora	s__Nigrospora_oryzae	Saprotroph	Undefined Saprotroph	Probable	-	-	-	Tedersoo L, et al. 2014. Science 346:1256688
OTU413	0	0	0	1	1	5	0	0	0	1	1	4	0	0	0	0	4	52	0	0	0	0	0	2	d__Eukaryota	k__Fungi	p__Ascomycota	c__Eurotiomycetes	o__Eurotiales	f__Aspergillaceae	g__Penicillium	s__unclassified_g__Penicillium	Saprotroph	Undefined Saprotroph	Possible	Microfungus	-	-	Sterkenburg E, et al. 2015. New Phytologist 207:1145-1158
OTU1169	1	0	1	6	5	10	0	0	0	6	14	5	0	1	0	2	2	12	0	0	0	1	1	3	d__Eukaryota	k__Fungi	p__Ascomycota	c__Sordariomycetes	o__Coniochaetales	f__Coniochaetaceae	g__Coniochaeta	s__Coniochaeta_ligniaria	Pathotroph-Saprotroph-Symbiotroph	Animal Pathogen-Dung Saprotroph-Endophyte-Lichen Parasite-Plant Pathogen-Undefined Saprotroph	Possible	Microfungus	-	-	Bell A. 1983. Dung Fungi: An Illustrated Guide to Coprophilous Fungi in New Zealand. Victoria University Press, Wellington; Damm U, et al. 2010. Persoonia 24:60-80; Costa IPMW, et al. 2012. Mycotaxon 119:26; Tedersoo L, et al. 2014. Science 346:1256688 (doi:10.1126/science.1256688); Irinyi L, et al. 2015. Medical Mycology 53:313-337; Lawrey JD, Diederich P. 2016. URL: http://www.lichenicolous.net…
OTU255	0	0	0	0	3	1	0	0	0	0	0	0	4	0	57	0	0	0	0	0	0	3	2	0	d__Eukaryota	k__Fungi	p__Ascomycota	c__Dothideomycetes	o__Pleosporales	f__Didymellaceae	g__unclassified_f__Didymellaceae	s__unclassified_f__Didymellaceae	Pathotroph-Saprotroph	Animal Pathogen-Plant Pathogen-Undefined Saprotroph	Possible	Microfungus	-	-	Tedersoo L, et al. 2014. Science 346:1256688 (doi:10.1126/science.1256688)
OTU3118	0	0	0	0	1	1	0	0	0	0	0	0	0	0	0	5	0	55	0	0	0	5	2	0	d__Eukaryota	k__Fungi	p__Ascomycota	c__Dothideomycetes	o__Capnodiales	f__Mycosphaerellaceae	g__Ramularia	s__unclassified_g__Ramularia	Pathotroph	Plant Pathogen	Probable	Microfungus	-	-	Tedersoo L, et al. 2014. Science 346:1256688
OTU3201	0	0	0	0	0	0	0	0	0	1	0	0	0	0	0	3	0	2	0	6	0	53	2	2	d__Eukaryota	k__Fungi	p__Ascomycota	c__Sordariomycetes	o__Hypocreales	f__unclassified_o__Hypocreales	g__unclassified_o__Hypocreales	s__unclassified_o__Hypocreales	Saprotroph	Undefined Saprotroph	Possible	Microfungus	-	-	Sterkenburg E, et al. 2015. New Phytologist 207:1145-1158
OTU3657	0	0	0	0	0	0	0	0	0	0	0	0	0	0	0	0	0	19	0	0	0	50	0	0	d__Eukaryota	k__Fungi	p__Ascomycota	c__Sordariomycetes	o__Sordariales	f__Chaetomiaceae	g__Zopfiella	s__unclassified_g__Zopfiella	Saprotroph	Dung Saprotroph	Highly Probable	-	-	-	Bills GF, et al. 2013. Current Opinion in microbiology, 16:549-565; Tedersoo L, et al. 2014. Science 346:1256688
OTU1815	0	0	0	6	1	0	0	0	0	5	7	0	0	0	0	1	0	0	0	0	0	46	2	0	d__Eukaryota	k__Fungi	p__Ascomycota	c__Sordariomycetes	o__Hypocreales	f__Hypocreaceae	g__Trichoderma	s__Trichoderma_aerugineum	Saprotroph	Undefined Saprotroph	Possible	Microfungus	-	-	Sterkenburg E, et al. 2015. New Phytologist 207:1145-1158
OTU1952	2	26	0	5	4	6	0	0	0	2	11	0	0	0	0	8	1	1	0	0	0	0	0	2	d__Eukaryota	k__Fungi	p__Ascomycota	c__Sordariomycetes	o__Hypocreales	f__unclassified_o__Hypocreales	g__unclassified_o__Hypocreales	s__unclassified_o__Hypocreales	Saprotroph	Undefined Saprotroph	Possible	Microfungus	-	-	Sterkenburg E, et al. 2015. New Phytologist 207:1145-1158
OTU2961	0	0	0	0	6	10	0	0	0	9	4	23	0	0	0	0	9	0	0	0	0	3	1	3	d__Eukaryota	k__Fungi	p__Ascomycota	c__Sordariomycetes	o__Sordariales	f__Lasiosphaeriaceae	g__Zygopleurage	s__Zygopleurage_zygospora	Saprotroph	Dung Saprotroph	Highly Probable	-	-	-	Bills GF, et al. 2013. Current Opinion in microbiology, 16:549-565; Tedersoo L, et al. 2014. Science 346:1256688
OTU3329	0	0	0	1	0	1	0	0	0	1	0	1	0	0	0	1	2	4	0	0	0	7	6	44	d__Eukaryota	k__Fungi	p__Ascomycota	c__Sordariomycetes	o__Microascales	f__Microascaceae	g__Cephalotrichum	s__unclassified_g__Cephalotrichum	Saprotroph	Undefined Saprotroph	Probable	-	-	-	http://www.apsnet.org/publications/commonnames/Pages/default.aspx
OTU3433	0	0	0	0	0	0	0	0	0	0	0	0	0	0	0	0	0	0	0	0	0	6	61	0	d__Eukaryota	k__Fungi	p__Ascomycota	c__Sordariomycetes	o__Microascales	f__Microascaceae	g__Scedosporium	s__Scedosporium_dehoogii	Saprotroph	Undefined Saprotroph	Probable	-	-	-	Tedersoo L, et al. 2014. Science 346:1256688
OTU3149	0	0	0	0	0	0	0	0	0	0	0	0	0	0	0	0	0	0	0	0	0	66	1	0	d__Eukaryota	k__Fungi	p__unclassified_k__Fungi	c__unclassified_k__Fungi	o__unclassified_k__Fungi	f__unclassified_k__Fungi	g__unclassified_k__Fungi	s__unclassified_k__Fungi	-	-	-	-	-	Unassigned	-
OTU3836	0	0	0	0	0	0	0	0	0	0	0	0	0	0	0	0	0	2	0	0	0	62	1	2	d__Eukaryota	k__Fungi	p__Ascomycota	c__Leotiomycetes	o__unclassified_c__Leotiomycetes	f__unclassified_c__Leotiomycetes	g__unclassified_c__Leotiomycetes	s__unclassified_c__Leotiomycetes	-	-	-	-	-	Unassigned	-
OTU1003	0	0	0	20	11	13	0	1	0	0	0	2	0	0	0	1	1	2	4	0	8	3	0	0	d__Eukaryota	k__Fungi	p__Ascomycota	c__Leotiomycetes	o__Helotiales	f__Helotiaceae	g__unclassified_f__Helotiaceae	s__unclassified_f__Helotiaceae	Saprotroph-Symbiotroph	Ectomycorrhizal-Fungal Parasite-Plant Pathogen-Wood Saprotroph	Probable	Microfungus	-	Usually saprobic on herbaceous or woody tissues, some species fungicolous. A few species are known to form mycorrhizae (Cannon & Kirk 2007)	Cannon PF, Kirk PM. 2007. Fungal Families of the World. CAB International, Cambridge
OTU1989	0	0	0	7	12	4	0	0	0	0	4	2	0	0	0	7	9	15	0	0	0	0	1	4	d__Eukaryota	k__Fungi	p__Ascomycota	c__Sordariomycetes	o__Hypocreales	f__unclassified_o__Hypocreales	g__unclassified_o__Hypocreales	s__unclassified_o__Hypocreales	Saprotroph	Undefined Saprotroph	Possible	Microfungus	-	-	Sterkenburg E, et al. 2015. New Phytologist 207:1145-1158
OTU3432	0	0	0	0	0	0	0	0	0	0	0	0	0	0	0	0	0	0	0	0	0	33	32	0	d__Eukaryota	k__Fungi	p__unclassified_k__Fungi	c__unclassified_k__Fungi	o__unclassified_k__Fungi	f__unclassified_k__Fungi	g__unclassified_k__Fungi	s__unclassified_k__Fungi	-	-	-	-	-	Unassigned	-
OTU3142	0	0	0	0	0	0	0	0	0	0	0	0	1	0	0	0	0	0	0	0	0	64	0	0	d__Eukaryota	k__Fungi	p__Ascomycota	c__Leotiomycetes	o__Helotiales	f__unclassified_o__Helotiales	g__unclassified_o__Helotiales	s__unclassified_o__Helotiales	-	-	-	-	-	Unassigned	-
OTU2953	0	22	0	4	5	0	0	0	0	0	0	0	0	0	4	0	18	11	0	0	0	0	0	0	d__Eukaryota	k__Fungi	p__Ascomycota	c__Sordariomycetes	o__Hypocreales	f__Nectriaceae	g__Fusarium	s__Fusarium_brachygibbosum	Pathotroph-Saprotroph-Symbiotroph	Animal Pathogen-Endophyte-Lichen Parasite-Plant Pathogen-Soil Saprotroph-Wood Saprotroph	Possible	Microfungus	-	Likely opportunistic human pathogen (Irinyi et al. 2015)	Duncan CG, Eslyn WE. 1966. Mycologia 58:642-664; Seehann G, et al. 1975. List of Fungi in Soft-Rot Tissue Tests. Institute fur Holzbiologie und Holzschutz, Bundesforschungsanstalt fur Forst - und Holzwirtshaft, Hamburg - Lohbrugge, Germany; Costa IPMW, et al. 2012. Mycotaxon 119:26; Tedersoo L, et al. 2014. Science 346:1256688; Irinyi L, et al. 2015. Medical Mycology 53:313-337; Schroers et al. 2…
OTU3811	1	0	0	0	0	1	0	5	0	0	2	1	35	0	0	2	1	6	0	0	0	10	0	0	d__Eukaryota	k__Fungi	p__Basidiomycota	c__Tremellomycetes	o__Tremellales	f__Bulleribasidiaceae	g__Hannaella	s__Hannaella_sinensis	Pathotroph-Saprotroph-Symbiotroph	Fungal Parasite-Undefined Saprotroph	Possible	Tremelloid-Yeast	-	The order contains both teleomorphic and anamorphic species, most of the latter being yeasts	Sterkenburg E, et al. 2015. New Phytologist 207:1145-1158
OTU1625	0	0	0	1	0	0	1	2	2	3	0	0	4	0	4	1	2	27	0	12	0	5	0	0	d__Eukaryota	k__Fungi	p__Ascomycota	c__Dothideomycetes	o__Pleosporales	f__unclassified_o__Pleosporales	g__unclassified_o__Pleosporales	s__unclassified_o__Pleosporales	-	-	-	-	-	Unassigned	-
OTU4090	0	0	0	8	3	4	0	2	0	1	4	0	9	0	6	13	4	10	0	0	0	0	0	0	d__Eukaryota	k__Fungi	p__Ascomycota	c__Dothideomycetes	o__Pleosporales	f__unclassified_o__Pleosporales	g__unclassified_o__Pleosporales	s__unclassified_o__Pleosporales	-	-	-	-	-	Unassigned	-
OTU2475	0	0	0	2	4	4	0	0	0	0	4	0	0	0	0	5	37	6	0	0	0	1	0	0	d__Eukaryota	k__Fungi	p__Ascomycota	c__Sordariomycetes	o__Chaetosphaeriales	f__Chaetosphaeriaceae	g__Chloridium	s__Chloridium_sp	Symbiotroph	Ectomycorrhizal	Highly Probable	-	-	-	Tedersoo L, et al. 2014. Science 346:1256688
OTU3613	0	0	0	0	0	0	1	0	0	0	0	0	0	0	0	0	0	0	0	0	0	0	0	62	d__Eukaryota	k__Fungi	p__Basidiomycota	c__Agaricomycetes	o__Thelephorales	f__Thelephoraceae	g__unclassified_f__Thelephoraceae	s__unclassified_f__Thelephoraceae	Saprotroph-Symbiotroph	Ectomycorrhizal-Undefined Saprotroph	Probable	Clavarioid	-	On the ground, on soil, a few on wood. At least some speices ectomycorrhizal (Cannon & Kirk 2007)	Cannon PF, Kirk PM. 2007. Fungal Families of the World. CAB International, Cambridge
OTU3879	0	0	0	0	2	0	0	0	0	2	10	3	0	0	0	4	3	0	0	0	0	0	0	39	d__Eukaryota	k__Fungi	p__Ascomycota	c__Sordariomycetes	o__Sordariales	f__Chaetomiaceae	g__unclassified_f__Chaetomiaceae	s__Chaetomiaceae_sp	Pathotroph-Saprotroph-Symbiotroph	Animal Pathogen-Dung Saprotroph-Endophyte-Epiphyte-Plant Saprotroph-Wood Saprotroph	Possible	Microfungus	Soft Rot	Saprobic, acting as key decay organisms of plant materials and plant-derived commodities (Cannon & Kirk 2007); Epiphyte detection method-culture (Massimo et al. 2015); Endophyte detection method-culture (Busby et al. 2016, David et al. 2016); Likely opportunistic human pathogen (Irinyi et al. 2015)	Seehann G, et al. 1975. List of Fungi in Soft-Rot Tissue Tests. Institute fur Holzbiologie und Holzschutz, Bundesforschungsanstalt fur Forst - und Holzwirtshaft, Hamburg - Lohbrugge, Germany; Cannon PF, Kirk PM. 2007. Fungal Families of the World. CAB International, Cambridge; Bills GF, et al. 2013. Current Opinion in microbiology, 16:549-565; Tedersoo L, et al. 2014. Science 346:1256688; Irinyi …
OTU3946	0	2	0	10	8	1	0	1	0	0	4	1	14	3	1	3	3	1	0	1	0	8	2	0	d__Eukaryota	k__Fungi	p__Ascomycota	c__Eurotiomycetes	o__Eurotiales	f__Aspergillaceae	g__Penicillium	s__unclassified_g__Penicillium	Saprotroph	Undefined Saprotroph	Possible	Microfungus	-	-	Sterkenburg E, et al. 2015. New Phytologist 207:1145-1158
OTU333	7	0	55	0	0	0	0	0	0	0	0	0	0	0	0	0	0	0	0	0	0	0	0	0	d__Eukaryota	k__Fungi	p__Ascomycota	c__Leotiomycetes	o__Helotiales	f__Myxotrichaceae	g__Oidiodendron	s__unclassified_g__Oidiodendron	Pathotroph-Symbiotroph	Ericoid Mycorrhizal	Probable	Dark Septate Endophyte	-	-	Newsham 2011. New Phytologist 190:783-793 (as DSE)
OTU3506	0	0	0	2	2	3	0	0	0	0	0	0	50	0	0	0	0	1	0	0	0	0	3	0	d__Eukaryota	k__Fungi	p__Basidiomycota	c__Microbotryomycetes	o__Sporidiobolales	f__Sporidiobolaceae	g__Rhodotorula	s__Rhodotorula_babjevae	Pathotroph-Saprotroph	Animal Endosymbiont-Animal Pathogen-Endophyte-Plant Pathogen-Undefined Saprotroph	Probable	Yeast	-	Opportunistic human pathogen	http://www.cdc.gov
OTU3595	0	0	0	1	27	14	0	0	0	0	1	0	0	0	0	0	2	0	0	0	0	3	0	13	d__Eukaryota	k__Fungi	p__Olpidiomycota	c__Olpidiomycetes	o__Olpidiales	f__Olpidiaceae	g__unclassified_f__Olpidiaceae	s__Olpidiaceae_sp	Pathotroph	Animal Parasite-Fungal Parasite	Probable	-	-	Parasitic on algae, fungi, mosses, pollen grains and vegetative tissues of flowering and crop plants	Devasahayam HL, Henry LDC. 2009. Illustrated Plant Pathology: Basic Concepts, New India Publishing, New Delhi
OTU2127	0	0	0	3	3	3	0	0	0	1	2	0	17	0	1	1	3	19	0	0	0	0	1	6	d__Eukaryota	k__Fungi	p__Ascomycota	c__Eurotiomycetes	o__Chaetothyriales	f__Herpotrichiellaceae	g__Exophiala	s__unclassified_g__Exophiala	Pathotroph-Saprotroph	Animal Pathogen-Undefined Saprotroph	Probable	Facultative Yeast	-	-	Tedersoo L, et al. 2014. Science 346:1256688, Nagy GL, et al. 2014. Nature Communications 5:4471
OTU2227	0	0	0	1	0	3	0	0	0	1	42	0	0	0	0	5	3	0	0	2	0	0	1	2	d__Eukaryota	k__Fungi	p__Ascomycota	c__Dothideomycetes	o__Pleosporales	f__Didymosphaeriaceae	g__Paraconiothyrium	s__Paraconiothyrium_brasiliense	Saprotroph	Undefined Saprotroph	Probable	-	-	-	Tedersoo L, et al. 2014. Science 346:1256688
OTU2351	0	0	0	1	0	1	0	0	0	1	0	0	40	0	9	4	0	2	0	0	0	2	0	0	d__Eukaryota	k__Fungi	p__Ascomycota	c__Dothideomycetes	o__Pleosporales	f__Didymellaceae	g__Phoma	s__Phoma_adonidicola	Pathotroph-Saprotroph-Symbiotroph	Endophyte-Dung Saprotroph-Lichen Parasite-Litter Saprotroph-Plant Pathogen-Soil Saprotroph-Wood Saprotroph	Possible	Microfungus	Soft Rot	-	Richardson MJ. 1972. Transactions of the British Mycological Society 58:37-48; Seehann G, et al. 1975. List of Fungi in Soft-Rot Tissue Tests. Institute fur Holzbiologie und Holzschutz, Bundesforschungsanstalt fur Forst - und Holzwirtshaft, Hamburg - Lohbrugge, Germany; de Gruyter J, et al. 2010. Mycologia. 102:1066-1081; Costa IPMW, et al. 2012. Mycotaxon 119:26; Tedersoo L, et al. 2014. Science…
OTU2899	0	0	0	0	0	0	0	0	0	0	0	0	0	0	0	5	0	53	0	0	0	2	0	0	d__Eukaryota	k__Fungi	p__Ascomycota	c__Dothideomycetes	o__Capnodiales	f__Mycosphaerellaceae	g__Ramularia	s__unclassified_g__Ramularia	Pathotroph	Plant Pathogen	Probable	Microfungus	-	-	Tedersoo L, et al. 2014. Science 346:1256688
OTU3662	0	0	0	0	0	0	0	0	0	0	0	0	0	0	0	0	0	0	0	0	0	14	46	0	d__Eukaryota	k__Fungi	p__Basidiomycota	c__unclassified_p__Basidiomycota	o__unclassified_p__Basidiomycota	f__unclassified_p__Basidiomycota	g__unclassified_p__Basidiomycota	s__unclassified_p__Basidiomycota	-	-	-	-	-	Unassigned	-
OTU980	0	0	0	1	0	0	0	0	0	2	10	0	0	6	0	0	16	9	0	0	0	4	0	12	d__Eukaryota	k__Fungi	p__Ascomycota	c__Sordariomycetes	o__unclassified_c__Sordariomycetes	f__unclassified_c__Sordariomycetes	g__unclassified_c__Sordariomycetes	s__unclassified_c__Sordariomycetes	-	-	-	-	-	Unassigned	-
OTU701	0	0	0	7	0	13	0	0	0	15	6	0	0	0	0	7	3	1	0	0	0	4	4	0	d__Eukaryota	k__Fungi	p__Rozellomycota	c__unclassified_p__Rozellomycota	o__unclassified_p__Rozellomycota	f__unclassified_p__Rozellomycota	g__unclassified_p__Rozellomycota	s__unclassified_p__Rozellomycota	-	-	-	-	-	Unassigned	-
OTU526	0	0	0	6	10	2	0	0	0	13	12	3	0	0	0	3	1	3	0	3	0	0	1	2	d__Eukaryota	k__Fungi	p__Ascomycota	c__Sordariomycetes	o__Hypocreales	f__Hypocreales_fam_Incertae_sedis	g__Emericellopsis	s__Emericellopsis_terricola	Saprotroph	Undefined Saprotroph	Probable	-	-	-	Tedersoo L, et al. 2014. Science 346:1256688
OTU834	0	0	0	3	5	6	0	0	0	1	33	0	0	0	0	9	0	0	0	0	0	0	1	0	d__Eukaryota	k__Fungi	p__Ascomycota	c__Sordariomycetes	o__Sordariales	f__Lasiosphaeriaceae	g__Apiosordaria	s__Apiosordaria_effusa	Saprotroph	Dung Saprotroph-Undefined Saprotroph	Highly Probable	-	-	-	Bills GF, et al. 2013. Current Opinion in microbiology, 16:549-565; Tedersoo L, et al. 2014. Science 346:1256688
OTU932	0	0	0	0	0	0	0	0	0	0	0	0	0	0	0	0	1	16	0	40	0	1	0	0	d__Eukaryota	k__Fungi	p__Basidiomycota	c__Agaricomycetes	o__Auriculariales	f__unclassified_o__Auriculariales	g__unclassified_o__Auriculariales	s__unclassified_o__Auriculariales	-	-	-	-	-	Unassigned	-
OTU1323	0	0	0	0	0	1	0	0	0	2	31	7	0	0	0	0	16	0	0	0	0	0	0	0	d__Eukaryota	k__Fungi	p__Ascomycota	c__Sordariomycetes	o__Glomerellales	f__Plectosphaerellaceae	g__Verticillium	s__Verticillium_dahliae	Pathotroph-Symbiotroph	Endophyte-Fungal Parasite-Plant Pathogen	Probable	Microfungus	-	-	Costa IPMW, et al. 2012. Mycotaxon 119:26; Tedersoo L, et al. 2014. Science 346:1256688 (doi:10.1126/science.1256688); List compiled by John Plischke III (http://home.comcast.net/~grifola/fungionfungi.pdf)
OTU2880	0	0	0	3	1	9	0	0	0	5	10	23	1	0	0	2	0	0	0	0	0	1	0	2	d__Eukaryota	k__Fungi	p__Ascomycota	c__Eurotiomycetes	o__Eurotiales	f__Aspergillaceae	g__Aspergillus	s__Aspergillus_collinsii	Saprotroph	Undefined Saprotroph	Possible	Microfungus	-	-	Sterkenburg E, et al. 2015. New Phytologist 207:1145-1158
OTU3064	0	0	0	1	10	4	0	0	0	5	4	7	0	0	0	3	4	18	0	0	0	0	0	1	d__Eukaryota	k__Fungi	p__Ascomycota	c__Sordariomycetes	o__unclassified_c__Sordariomycetes	f__unclassified_c__Sordariomycetes	g__unclassified_c__Sordariomycetes	s__unclassified_c__Sordariomycetes	-	-	-	-	-	Unassigned	-
OTU134	0	0	0	2	9	5	0	0	0	4	0	0	0	0	0	0	2	13	0	0	0	1	4	17	d__Eukaryota	k__Fungi	p__Ascomycota	c__unclassified_p__Ascomycota	o__unclassified_p__Ascomycota	f__unclassified_p__Ascomycota	g__unclassified_p__Ascomycota	s__unclassified_p__Ascomycota	-	-	-	-	-	Unassigned	-
OTU2955	0	0	0	0	0	1	0	0	0	0	0	0	0	0	0	10	0	42	0	0	0	3	0	0	d__Eukaryota	k__Fungi	p__Ascomycota	c__Dothideomycetes	o__Capnodiales	f__Mycosphaerellaceae	g__Sphaerulina	s__unclassified_g__Sphaerulina	Symbiotroph	Lichenized	Highly Probable	Thallus	-	-	Esslinger TL. 2014. North Dakota State University (http://www.ndsu.edu/pubweb/~esslinge/chcklst/chcklst7.htm)
OTU559	0	0	0	6	10	7	0	0	0	12	4	3	0	0	0	0	0	4	0	0	0	7	3	0	d__Eukaryota	k__Fungi	p__Ascomycota	c__Sordariomycetes	o__Microascales	f__Microascaceae	g__Kernia	s__unclassified_g__Kernia	Saprotroph	Dung Saprotroph-Undefined Saprotroph	Highly Probable	-	-	-	Bills GF, et al. 2013. Current Opinion in microbiology, 16:549-565; Tedersoo L, et al. 2014. Science 346:1256688
OTU1459	0	0	0	0	0	3	0	0	0	1	2	0	13	0	1	6	4	15	0	0	0	8	2	0	d__Eukaryota	k__Fungi	p__Basidiomycota	c__Tremellomycetes	o__Tremellales	f__Bulleribasidiaceae	g__Hannaella	s__Hannaella_zeae	Pathotroph-Saprotroph-Symbiotroph	Fungal Parasite-Undefined Saprotroph	Possible	Tremelloid-Yeast	-	The order contains both teleomorphic and anamorphic species, most of the latter being yeasts	Sterkenburg E, et al. 2015. New Phytologist 207:1145-1158
OTU3722	0	0	0	6	2	5	0	0	0	0	2	1	0	0	0	2	18	3	0	0	0	15	1	0	d__Eukaryota	k__Fungi	p__Ascomycota	c__Sordariomycetes	o__Hypocreales	f__Nectriaceae	g__unclassified_f__Nectriaceae	s__unclassified_f__Nectriaceae	Saprotroph	Undefined Saprotroph	Possible	Microfungus	-	-	Sterkenburg E, et al. 2015. New Phytologist 207:1145-1158
OTU3814	0	0	0	17	0	0	0	0	0	0	2	0	28	0	0	2	1	0	0	0	1	4	0	0	d__Eukaryota	k__Fungi	p__Basidiomycota	c__Tremellomycetes	o__Tremellales	f__Bulleribasidiaceae	g__Vishniacozyma	s__Vishniacozyma_sp	Pathotroph-Saprotroph-Symbiotroph	Fungal Parasite-Undefined Saprotroph	Possible	Tremelloid-Yeast	-	The order contains both teleomorphic and anamorphic species, most of the latter being yeasts	Sterkenburg E, et al. 2015. New Phytologist 207:1145-1158
OTU2941	0	0	0	3	23	2	0	0	0	2	4	1	0	0	0	2	5	13	0	0	0	0	0	0	d__Eukaryota	k__Fungi	p__unclassified_k__Fungi	c__unclassified_k__Fungi	o__unclassified_k__Fungi	f__unclassified_k__Fungi	g__unclassified_k__Fungi	s__unclassified_k__Fungi	-	-	-	-	-	Unassigned	-
OTU527	0	0	0	0	54	0	0	0	0	0	0	0	0	1	0	0	0	0	0	0	0	0	0	0	d__Eukaryota	k__Fungi	p__Mortierellomycota	c__unclassified_p__Mortierellomycota	o__unclassified_p__Mortierellomycota	f__unclassified_p__Mortierellomycota	g__unclassified_p__Mortierellomycota	s__unclassified_p__Mortierellomycota	-	-	-	-	-	Unassigned	-
OTU3977	0	31	0	0	0	16	0	0	0	2	3	0	0	0	0	0	1	0	0	0	0	0	0	0	d__Eukaryota	k__Fungi	p__Ascomycota	c__Dothideomycetes	o__Pleosporales	f__Corynesporascaceae	g__Corynespora	s__unclassified_g__Corynespora	Saprotroph	Undefined Saprotroph	Probable	-	-	-	Tedersoo L, et al. 2014. Science 346:1256688
OTU1515	0	0	0	1	4	0	0	0	0	0	1	6	0	2	0	4	7	22	0	0	0	0	0	5	d__Eukaryota	k__Fungi	p__Ascomycota	c__Eurotiomycetes	o__Eurotiales	f__Aspergillaceae	g__Penicillium	s__Penicillium_brasilianum	Saprotroph	Undefined Saprotroph	Possible	Microfungus	-	-	Sterkenburg E, et al. 2015. New Phytologist 207:1145-1158
OTU2540	0	0	0	3	0	0	0	0	0	2	0	1	13	0	0	2	1	20	0	0	0	2	5	3	d__Eukaryota	k__Fungi	p__Basidiomycota	c__Tremellomycetes	o__Tremellales	f__Tremellaceae	g__Cryptococcus_f__Tremellaceae	s__Cryptococcus_aureus	Pathotroph-Saprotroph-Symbiotroph	Fungal Parasite-Undefined Saprotroph	Possible	Tremelloid-Yeast	-	The order contains both teleomorphic and anamorphic species, most of the latter being yeasts	Sterkenburg E, et al. 2015. New Phytologist 207:1145-1158
OTU439	0	0	0	12	3	2	0	3	0	3	0	0	0	0	1	5	1	1	0	1	0	8	10	2	d__Eukaryota	k__Fungi	p__Ascomycota	c__Eurotiomycetes	o__Chaetothyriales	f__Herpotrichiellaceae	g__Cladophialophora	s__Cladophialophora_sp	Saprotroph	Undefined Saprotroph	Probable	Facultative Yeast	-	-	James TY, et al. 2006. Nature 443:818-822
OTU1876	0	0	0	0	0	0	0	7	0	0	20	18	0	0	0	0	3	3	0	0	0	0	0	0	d__Eukaryota	k__Fungi	p__Basidiomycota	c__Agaricomycetes	o__Thelephorales	f__Thelephoraceae	g__unclassified_f__Thelephoraceae	s__unclassified_f__Thelephoraceae	Saprotroph-Symbiotroph	Ectomycorrhizal-Undefined Saprotroph	Probable	Clavarioid	-	On the ground, on soil, a few on wood. At least some speices ectomycorrhizal (Cannon & Kirk 2007)	Cannon PF, Kirk PM. 2007. Fungal Families of the World. CAB International, Cambridge
OTU3055	0	0	0	0	0	0	0	0	0	0	0	0	0	0	0	1	0	50	0	0	0	0	0	0	d__Eukaryota	k__Fungi	p__Basidiomycota	c__Agaricomycetes	o__Thelephorales	f__Thelephoraceae	g__Tomentella	s__Tomentella_pilosa	Symbiotroph	Ectomycorrhizal	Highly Probable	Corticioid	-	-	Rinaldi AC, et al. 2008. Fungal Diversity 33:1-45; Tedersoo L, et al. 2010. Mycorrhiza 20:217-263; http://mycorrhizas.info/ecmf.html
OTU3349	0	0	0	1	0	1	0	0	0	7	0	0	0	0	0	6	26	9	0	0	0	0	0	0	d__Eukaryota	k__Fungi	p__Chytridiomycota	c__GS13	o__unclassified_c__GS13	f__unclassified_c__GS13	g__unclassified_c__GS13	s__GS13_sp	-	-	-	-	-	Unassigned	-
OTU2876	0	0	0	0	0	0	0	22	0	3	3	0	6	2	0	4	1	5	0	0	1	0	0	2	d__Eukaryota	k__Fungi	p__Basidiomycota	c__Tremellomycetes	o__Cystofilobasidiales	f__Cystofilobasidiaceae	g__Cystofilobasidium	s__Cystofilobasidium_macerans	Saprotroph	Leaf Saprotroph	Possible	Yeast	-	-	Oberwinkler F, et al. 1983. Systematic and Applied Microbiology 4:114-122 (https://doi.org/10.1016/S0723-2020(83)80039-3)
OTU73	0	4	0	0	0	0	0	0	0	0	22	0	0	0	0	0	0	23	0	0	0	0	0	0	d__Eukaryota	k__Fungi	p__Ascomycota	c__Pezizomycetes	o__Pezizales	f__Pyronemataceae	g__Cheilymenia	s__Cheilymenia_theleboloides	Saprotroph	Dung Saprotroph-Undefined Saprotroph	Highly Probable	Pezizoid	-	-	Bills GF, et al. 2013. Current Opinion in microbiology, 16:549-565; Tedersoo L, et al. 2014. Science 346:1256688
OTU1176	0	9	0	5	0	0	0	2	1	4	0	1	0	0	0	3	0	3	0	0	0	8	10	2	d__Eukaryota	k__Fungi	p__Ascomycota	c__Eurotiomycetes	o__Eurotiales	f__Aspergillaceae	g__Aspergillus	s__Aspergillus_cibarius	Saprotroph	Undefined Saprotroph	Possible	Microfungus	-	-	Sterkenburg E, et al. 2015. New Phytologist 207:1145-1158
OTU1186	0	0	0	0	5	7	0	0	0	2	4	9	0	0	0	3	5	3	0	0	0	4	1	5	d__Eukaryota	k__Fungi	p__Mortierellomycota	c__Mortierellomycetes	o__Mortierellales	f__Mortierellaceae	g__Mortierella	s__unclassified_g__Mortierella	Saprotroph-Symbiotroph	Endophyte-Litter Saprotroph-Soil Saprotroph-Undefined Saprotroph	Possible	Microfungus	-	Saprobic in soil and thus frequenctly isolated from soil and material contaminated with soil such as hay or rotten silage and spoil tips (Cannon & Kirk 2007)	Cannon PF, Kirk PM. 2007. Fungal Families of the World. CAB International, Cambridge; Purahong W, et al. 2016. Molecular Ecology 25:4059-4074
OTU1489	0	0	0	3	5	6	0	0	0	0	0	3	0	0	0	3	5	16	0	0	0	5	0	2	d__Eukaryota	k__Fungi	p__Ascomycota	c__Dothideomycetes	o__Pleosporales	f__Arthopyreniaceae	g__unclassified_f__Arthopyreniaceae	s__Arthopyreniaceae_sp	Saprotroph-Symbiotroph	Lichenized-Wood Saprotroph	Probable	Thallus	-	Saprobic, especially in smooth bark, or Lichenized (Cannon & Kirk 2007)	Cannon PF, Kirk PM. 2007. Fungal Families of the World. CAB International, Cambridge
OTU4132	0	0	0	0	2	0	0	0	0	1	8	0	0	0	0	2	3	32	0	0	0	0	0	0	d__Eukaryota	k__Fungi	p__Ascomycota	c__Eurotiomycetes	o__Eurotiales	f__Aspergillaceae	g__Aspergillus	s__Aspergillus_minisclerotigenes	Saprotroph	Undefined Saprotroph	Possible	Microfungus	-	-	Sterkenburg E, et al. 2015. New Phytologist 207:1145-1158
OTU3165	0	0	0	0	0	0	0	0	0	0	0	0	0	0	0	0	0	0	0	0	0	48	0	0	d__Eukaryota	k__Fungi	p__unclassified_k__Fungi	c__unclassified_k__Fungi	o__unclassified_k__Fungi	f__unclassified_k__Fungi	g__unclassified_k__Fungi	s__unclassified_k__Fungi	-	-	-	-	-	Unassigned	-
OTU1769	0	0	0	0	0	0	1	1	45	0	0	0	0	0	0	0	0	0	0	0	0	0	0	0	d__Eukaryota	k__Fungi	p__Ascomycota	c__Dothideomycetes	o__Pleosporales	f__Melanommataceae	g__unclassified_f__Melanommataceae	s__Melanommataceae_sp	Saprotroph	Wood Saprotroph	Probable	Microfungus	-	Saprobic on wood and bark (Cannon & Kirk 2007)	Cannon PF, Kirk PM. 2007. Fungal Families of the World. CAB International, Cambridge
OTU2422	0	0	0	2	7	3	0	1	0	5	6	2	0	0	0	6	6	4	0	0	0	0	0	5	d__Eukaryota	k__Fungi	p__Ascomycota	c__Sordariomycetes	o__Hypocreales	f__Ophiocordycipitaceae	g__Purpureocillium	s__Purpureocillium_lilacinum	Pathotroph	Fungal Parasite	Probable	-	-	-	Tedersoo L, et al. 2014. Science 346:1256688
OTU3427	0	0	0	0	0	0	0	0	0	0	0	0	0	0	0	0	0	0	0	0	0	43	4	0	d__Eukaryota	k__Fungi	p__unclassified_k__Fungi	c__unclassified_k__Fungi	o__unclassified_k__Fungi	f__unclassified_k__Fungi	g__unclassified_k__Fungi	s__unclassified_k__Fungi	-	-	-	-	-	Unassigned	-
OTU3675	0	0	0	0	0	1	0	10	0	4	11	2	7	0	1	0	2	8	0	0	0	1	0	0	d__Eukaryota	k__Fungi	p__Ascomycota	c__Sordariomycetes	o__Xylariales	f__Xylariales_fam_Incertae_sedis	g__Robillarda	s__unclassified_g__Robillarda	-	-	-	-	-	Unassigned	-
OTU466	0	0	0	1	2	0	1	0	1	2	0	0	0	0	0	1	3	0	0	35	1	0	0	0	d__Eukaryota	k__Fungi	p__Ascomycota	c__unclassified_p__Ascomycota	o__unclassified_p__Ascomycota	f__unclassified_p__Ascomycota	g__unclassified_p__Ascomycota	s__unclassified_p__Ascomycota	-	-	-	-	-	Unassigned	-
OTU137	0	4	0	2	0	0	0	0	0	0	0	0	0	0	0	2	1	0	0	0	0	0	0	37	d__Eukaryota	k__Fungi	p__Mortierellomycota	c__Mortierellomycetes	o__Mortierellales	f__Mortierellaceae	g__Mortierella	s__Mortierella_gamsii	Saprotroph-Symbiotroph	Endophyte-Litter Saprotroph-Soil Saprotroph-Undefined Saprotroph	Possible	Microfungus	-	Saprobic in soil and thus frequenctly isolated from soil and material contaminated with soil such as hay or rotten silage and spoil tips (Cannon & Kirk 2007)	Cannon PF, Kirk PM. 2007. Fungal Families of the World. CAB International, Cambridge; Purahong W, et al. 2016. Molecular Ecology 25:4059-4074
OTU2447	0	0	0	0	0	0	0	0	0	0	0	0	0	0	0	46	0	0	0	0	0	0	0	0	d__Eukaryota	k__Fungi	p__Basidiomycota	c__Agaricomycetes	o__Thelephorales	f__Thelephoraceae	g__unclassified_f__Thelephoraceae	s__Thelephoraceae_sp	Saprotroph-Symbiotroph	Ectomycorrhizal-Undefined Saprotroph	Probable	Clavarioid	-	On the ground, on soil, a few on wood. At least some speices ectomycorrhizal (Cannon & Kirk 2007)	Cannon PF, Kirk PM. 2007. Fungal Families of the World. CAB International, Cambridge
OTU4000	0	0	0	0	1	0	0	0	0	0	18	0	0	0	0	0	0	4	0	0	0	5	18	0	d__Eukaryota	k__Fungi	p__Ascomycota	c__Sordariomycetes	o__Sordariales	f__Sordariales_fam_Incertae_sedis	g__Papulaspora	s__Papulaspora_sepedonioides	Pathotroph-Saprotroph	Fungal Parasite-Wood Saprotroph	Highly Probable	-	Soft Rot	-	Seehann G, et al. 1975. List of Fungi in Soft-Rot Tissue Tests. Institute fur Holzbiologie und Holzschutz, Bundesforschungsanstalt fur Forst - und Holzwirtshaft, Hamburg - Lohbrugge, Germany; List compiled by John Plischke III (http://home.comcast.net/~grifola/fungionfungi.pdf)
OTU3624	0	0	0	4	5	4	0	0	0	4	8	3	0	0	0	4	0	6	0	5	0	2	0	1	d__Eukaryota	k__Fungi	p__unclassified_k__Fungi	c__unclassified_k__Fungi	o__unclassified_k__Fungi	f__unclassified_k__Fungi	g__unclassified_k__Fungi	s__unclassified_k__Fungi	-	-	-	-	-	Unassigned	-
OTU342	0	0	0	15	24	1	0	0	0	4	0	0	0	0	0	0	0	0	0	0	0	1	0	0	d__Eukaryota	k__Fungi	p__unclassified_k__Fungi	c__unclassified_k__Fungi	o__unclassified_k__Fungi	f__unclassified_k__Fungi	g__unclassified_k__Fungi	s__unclassified_k__Fungi	-	-	-	-	-	Unassigned	-
OTU1509	0	0	0	0	5	15	0	0	0	5	1	2	0	0	0	0	3	2	0	0	0	2	0	10	d__Eukaryota	k__Fungi	p__Ascomycota	c__Sordariomycetes	o__unclassified_c__Sordariomycetes	f__unclassified_c__Sordariomycetes	g__unclassified_c__Sordariomycetes	s__unclassified_c__Sordariomycetes	-	-	-	-	-	Unassigned	-
OTU3921	0	0	0	0	0	0	2	4	8	0	0	6	0	0	0	0	0	1	3	1	16	3	1	0	d__Eukaryota	k__Fungi	p__Ascomycota	c__Sordariomycetes	o__unclassified_c__Sordariomycetes	f__unclassified_c__Sordariomycetes	g__unclassified_c__Sordariomycetes	s__unclassified_c__Sordariomycetes	-	-	-	-	-	Unassigned	-
OTU1306	0	0	0	7	2	0	0	0	0	3	1	2	0	0	0	6	3	19	0	0	0	1	0	0	d__Eukaryota	k__Fungi	p__Ascomycota	c__Sordariomycetes	o__Hypocreales	f__Bionectriaceae	g__Clonostachys	s__Clonostachys_epichloe	Pathotroph	Plant Pathogen	Probable	-	-	-	Tedersoo L, et al. 2014. Science 346:1256688
OTU2036	0	0	0	0	0	0	0	0	0	2	0	1	20	2	3	1	1	7	0	0	0	3	3	1	d__Eukaryota	k__Fungi	p__Basidiomycota	c__Tremellomycetes	o__Tremellales	f__Bulleribasidiaceae	g__Hannaella	s__Hannaella_luteola	Pathotroph-Saprotroph-Symbiotroph	Fungal Parasite-Undefined Saprotroph	Possible	Tremelloid-Yeast	-	The order contains both teleomorphic and anamorphic species, most of the latter being yeasts	Sterkenburg E, et al. 2015. New Phytologist 207:1145-1158
OTU320	0	17	0	0	0	0	0	0	0	0	27	0	0	0	0	0	0	0	0	0	0	0	0	0	d__Eukaryota	k__Fungi	p__Ascomycota	c__Leotiomycetes	o__Thelebolales	f__Pseudeurotiaceae	g__Leuconeurospora	s__Leuconeurospora_pulcherrima	Saprotroph	Undefined Saprotroph	Probable	-	-	-	Tedersoo L, et al. 2014. Science 346:1256688
OTU3294	0	1	0	0	4	0	0	0	0	0	1	2	0	0	0	4	3	14	0	0	0	1	11	3	d__Eukaryota	k__Fungi	p__Ascomycota	c__Eurotiomycetes	o__Onygenales	f__Onygenales_fam_Incertae_sedis	g__Chrysosporium	s__Chrysosporium_merdarium	Saprotroph	Undefined Saprotroph-Wood Saprotroph	Highly Probable	-	Soft Rot	-	Seehann G, et al. 1975. List of Fungi in Soft-Rot Tissue Tests. Institute fur Holzbiologie und Holzschutz, Bundesforschungsanstalt fur Forst - und Holzwirtshaft, Hamburg - Lohbrugge, Germany; Tedersoo L, et al. 2014. Science 346:1256688
OTU3505	0	0	0	0	0	0	0	0	0	25	0	0	0	0	0	0	0	6	0	2	0	11	0	0	d__Eukaryota	k__Fungi	p__Basidiomycota	c__Agaricomycetes	o__Russulales	f__Peniophoraceae	g__Subulicystidium	s__Subulicystidium_perlongisporum	Saprotroph	Undefined Saprotroph	Probable	Corticioid	White Rot	-	Tedersoo L, et al. 2014. Science 346:1256688
OTU966	0	0	0	2	1	7	0	0	0	1	0	1	0	0	0	1	0	5	1	17	4	2	0	2	d__Eukaryota	k__Fungi	p__Ascomycota	c__Sordariomycetes	o__Sordariales	f__unclassified_o__Sordariales	g__unclassified_o__Sordariales	s__unclassified_o__Sordariales	-	-	-	-	-	Unassigned	-
OTU2749	0	0	0	0	0	3	0	4	0	0	1	0	25	4	3	2	0	0	0	2	0	0	0	0	d__Eukaryota	k__Fungi	p__unclassified_k__Fungi	c__unclassified_k__Fungi	o__unclassified_k__Fungi	f__unclassified_k__Fungi	g__unclassified_k__Fungi	s__unclassified_k__Fungi	-	-	-	-	-	Unassigned	-
OTU2469	0	0	0	0	0	0	0	0	0	3	1	11	0	0	0	6	0	11	0	0	0	8	3	0	d__Eukaryota	k__Fungi	p__Ascomycota	c__Sordariomycetes	o__Sordariales	f__Chaetomiaceae	g__Myceliophthora	s__unclassified_g__Myceliophthora	Pathotroph-Saprotroph-Symbiotroph	Animal Pathogen-Dung Saprotroph-Endophyte-Epiphyte-Plant Saprotroph-Wood Saprotroph	Possible	Microfungus	Soft Rot	Saprobic, acting as key decay organisms of plant materials and plant-derived commodities (Cannon & Kirk 2007); Epiphyte detection method-culture (Massimo et al. 2015); Endophyte detection method-culture (Busby et al. 2016, David et al. 2016); Likely opportunistic human pathogen (Irinyi et al. 2015)	Seehann G, et al. 1975. List of Fungi in Soft-Rot Tissue Tests. Institute fur Holzbiologie und Holzschutz, Bundesforschungsanstalt fur Forst - und Holzwirtshaft, Hamburg - Lohbrugge, Germany; Cannon PF, Kirk PM. 2007. Fungal Families of the World. CAB International, Cambridge; Bills GF, et al. 2013. Current Opinion in microbiology, 16:549-565; Tedersoo L, et al. 2014. Science 346:1256688; Irinyi …
OTU2514	0	0	0	0	3	4	0	0	0	3	4	17	0	0	0	5	3	3	0	0	0	0	0	1	d__Eukaryota	k__Fungi	p__Basidiomycota	c__Tremellomycetes	o__Tremellales	f__Tremellaceae	g__Cryptococcus_f__Tremellaceae	s__unclassified_g__Cryptococcus_f__Tremellaceae	Pathotroph-Saprotroph-Symbiotroph	Fungal Parasite-Undefined Saprotroph	Possible	Tremelloid-Yeast	-	The order contains both teleomorphic and anamorphic species, most of the latter being yeasts	Sterkenburg E, et al. 2015. New Phytologist 207:1145-1158
OTU986	0	0	0	0	0	4	7	0	0	3	4	5	0	1	1	1	4	2	0	0	7	1	1	2	d__Eukaryota	k__Fungi	p__Ascomycota	c__Sordariomycetes	o__Hypocreales	f__Nectriaceae	g__unclassified_f__Nectriaceae	s__unclassified_f__Nectriaceae	Saprotroph	Undefined Saprotroph	Possible	Microfungus	-	-	Sterkenburg E, et al. 2015. New Phytologist 207:1145-1158
OTU3550	0	0	0	0	0	0	0	0	0	0	0	0	0	0	0	0	0	0	0	0	0	6	35	2	d__Eukaryota	k__Fungi	p__unclassified_k__Fungi	c__unclassified_k__Fungi	o__unclassified_k__Fungi	f__unclassified_k__Fungi	g__unclassified_k__Fungi	s__unclassified_k__Fungi	-	-	-	-	-	Unassigned	-
OTU3835	0	0	0	0	0	0	0	0	0	0	0	0	0	0	0	0	0	0	0	0	0	42	0	0	d__Eukaryota	k__Fungi	p__Ascomycota	c__Leotiomycetes	o__Helotiales	f__unclassified_o__Helotiales	g__unclassified_o__Helotiales	s__unclassified_o__Helotiales	-	-	-	-	-	Unassigned	-
OTU2146	0	0	0	0	0	0	0	0	0	0	2	0	26	0	0	1	1	6	0	0	0	4	0	1	d__Eukaryota	k__Fungi	p__Basidiomycota	c__Tremellomycetes	o__Tremellales	f__Bulleribasidiaceae	g__Vishniacozyma	s__Vishniacozyma_taibaiensis	Pathotroph-Saprotroph-Symbiotroph	Fungal Parasite-Undefined Saprotroph	Possible	Tremelloid-Yeast	-	The order contains both teleomorphic and anamorphic species, most of the latter being yeasts	Sterkenburg E, et al. 2015. New Phytologist 207:1145-1158
OTU2911	0	0	0	0	0	0	0	0	0	0	0	0	0	0	0	0	0	41	0	0	0	0	0	0	d__Eukaryota	k__Fungi	p__Basidiomycota	c__Agaricomycetes	o__Sebacinales	f__Sebacinaceae	g__Sebacina	s__Sebacina_sp	Symbiotroph	Ectomycorrhizal-Orchid Mycorrhizal-Root Associated Biotroph	Possible	-	-	-	Rinaldi AC, et al. 2008. Fungal Diversity 33:1-45; Tedersoo L, et al. 2010. Mycorrhiza 20:217-263 (pro parte); http://mycorrhizas.info/ecmf.html; Weiss et al. doi: 10.1111/nph.13977 (many guilds)
OTU3553	0	0	0	0	0	0	0	0	0	0	0	0	0	0	0	0	32	0	0	0	0	4	5	0	d__Eukaryota	k__Fungi	p__Ascomycota	c__Sordariomycetes	o__Ophiostomatales	f__Ophiostomataceae	g__Sporothrix	s__Sporothrix_stylites	Pathotroph-Saprotroph-Symbiotroph	Animal Pathogen-Endophyte-Plant Saprotroph-Soil Saprotroph	Probable	-	-	Endophyte detection method-culture (Dik et al. 1998); The fungal genus Sporothrix comprises a group of thermodimorphic pathogens that cause skin infections in humans and other mammals. Rose gardener’s disease (Sporotrichosis) occurs worldwide, with hyperendemic areas in Brazil, China, and South Africa (Rodrigues et al. 2016); The fungus lives throughout the world in soil and on plant matter such …	Dik AJ, et al. 1998. European Journal of Plant Pathology 104:413-423; Rodrigues AM, et al. 2016. PLoS Pathogens 12:e1005638; https://www.cdc.gov
OTU519	0	2	0	0	4	0	0	0	0	0	0	0	0	0	3	8	24	0	0	0	0	0	0	0	d__Eukaryota	k__Fungi	p__Ascomycota	c__Pezizomycetes	o__Pezizales	f__Pezizaceae	g__Peziza	s__unclassified_g__Peziza	Saprotroph-Symbiotroph	Dung Saprotroph-Ectomycorrhizal-Litter Saprotroph-Undefined Saprotroph	Possible	Pezizoid	-	Saprobic or ectomycorrhizal, on or in soil, leafmould etc., some species associated with dung or fire sites (Cannon & Kirk 2007)	Cannon PF, Kirk PM. 2007. Fungal Families of the World. CAB International, Cambridge; Rinaldi AC, et al. 2008. Fungal Diversity 33:1-45; Tedersoo L, et al. 2010. Mycorrhiza 20:217-263 (pro parte)
OTU1379	0	0	0	0	1	1	0	0	0	0	25	0	0	0	0	0	11	3	0	0	0	0	0	0	d__Eukaryota	k__Fungi	p__Ascomycota	c__Dothideomycetes	o__Pleosporales	f__Lentitheciaceae	g__Poaceascoma	s__Poaceascoma_helicoides	-	-	-	-	-	Unassigned	-
OTU3579	0	0	0	0	0	0	0	0	0	0	0	0	0	0	0	0	0	0	0	0	0	24	0	17	d__Eukaryota	k__Fungi	p__unclassified_k__Fungi	c__unclassified_k__Fungi	o__unclassified_k__Fungi	f__unclassified_k__Fungi	g__unclassified_k__Fungi	s__unclassified_k__Fungi	-	-	-	-	-	Unassigned	-
OTU1351	1	0	0	1	0	0	0	0	0	1	2	0	6	3	15	5	5	1	0	0	0	0	0	0	d__Eukaryota	k__Fungi	p__Ascomycota	c__Dothideomycetes	o__Pleosporales	f__Phaeosphaeriaceae	g__Paraphoma	s__Paraphoma_sp	Pathotroph-Saprotroph	Fungal Parasite-Plant Pathogen-Plant Saprotroph	Probable	Microfungus	-	Necrotrophic or saprobic on a wide range of plants, especially monocotyledons; a few species parasitic on other fungi (Cannon & Kirk 2007)	Cannon PF, Kirk PM. 2007. Fungal Families of the World. CAB International, Cambridge
OTU3545	0	0	0	0	0	0	0	0	0	0	0	0	0	0	0	0	0	0	0	0	0	0	40	0	d__Eukaryota	k__Fungi	p__Ascomycota	c__Sordariomycetes	o__Microascales	f__Microascaceae	g__Scedosporium	s__Scedosporium_dehoogii	Saprotroph	Undefined Saprotroph	Probable	-	-	-	Tedersoo L, et al. 2014. Science 346:1256688
OTU2604	0	2	0	0	0	0	0	2	0	3	0	0	12	3	0	9	0	6	0	0	0	1	1	1	d__Eukaryota	k__Fungi	p__Basidiomycota	c__Cystobasidiomycetes	o__Cystobasidiomycetes_ord_Incertae_sedis	f__Symmetrosporaceae	g__Symmetrospora	s__Symmetrospora_coprosmae	-	-	-	-	-	Unassigned	-
OTU4101	0	0	0	0	0	0	0	0	0	0	0	0	0	0	0	0	0	0	0	0	0	12	28	0	d__Eukaryota	k__Fungi	p__unclassified_k__Fungi	c__unclassified_k__Fungi	o__unclassified_k__Fungi	f__unclassified_k__Fungi	g__unclassified_k__Fungi	s__unclassified_k__Fungi	-	-	-	-	-	Unassigned	-
OTU1367	0	0	0	1	8	10	0	0	0	1	3	2	0	0	0	3	3	3	0	0	0	1	0	4	d__Eukaryota	k__Fungi	p__Ascomycota	c__Sordariomycetes	o__Xylariales	f__Microdochiaceae	g__Microdochium	s__unclassified_g__Microdochium	Pathotroph-Symbiotroph	Endophyte-Plant Pathogen	Possible	Dark Septate Endophyte	-	-	Tedersoo L, et al. 2014. Science 346:1256688 (as plant pathogen); Mandyam et al. 2012. Mycorrhiza 22:109-119 (as DSE).
OTU33	0	0	0	3	0	2	0	0	0	1	0	1	0	0	0	8	0	17	0	0	0	3	1	3	d__Eukaryota	k__Fungi	p__Ascomycota	c__Sordariomycetes	o__Glomerellales	f__Plectosphaerellaceae	g__Lectera	s__unclassified_g__Lectera	Pathotroph	Plant Pathogen	Probable	-	-	-	Tedersoo L, et al. 2014. Science 346:1256688
OTU1163	0	0	0	1	2	12	0	0	0	1	3	2	0	6	0	3	1	1	0	0	0	0	7	0	d__Eukaryota	k__Fungi	p__Ascomycota	c__Sordariomycetes	o__unclassified_c__Sordariomycetes	f__unclassified_c__Sordariomycetes	g__unclassified_c__Sordariomycetes	s__unclassified_c__Sordariomycetes	-	-	-	-	-	Unassigned	-
OTU2233	0	0	0	9	7	1	0	0	0	0	4	1	0	0	0	4	3	4	0	0	0	1	2	3	d__Eukaryota	k__Fungi	p__Ascomycota	c__Eurotiomycetes	o__Chaetothyriales	f__unclassified_o__Chaetothyriales	g__unclassified_o__Chaetothyriales	s__unclassified_o__Chaetothyriales	-	-	-	-	-	Unassigned	-
OTU301	3	31	4	0	0	0	0	0	0	0	0	0	0	0	0	0	0	0	0	0	0	0	0	0	d__Eukaryota	k__Fungi	p__Ascomycota	c__Leotiomycetes	o__Helotiales	f__Hyaloscyphaceae	g__Lachnellula	s__Lachnellula_sp	Saprotroph	Undefined Saprotroph	Probable	-	-	-	Tedersoo L, et al. 2014. Science 346:1256688
OTU3917	0	0	0	1	7	0	0	0	0	0	3	3	0	0	0	18	2	4	0	0	0	0	0	0	d__Eukaryota	k__Fungi	p__Basidiomycota	c__Agaricomycetes	o__Phallales	f__Phallaceae	g__Phallus	s__Phallus_rugulosus	Saprotroph	Litter Saprotroph-Soil Saprotroph-Wood Saprotroph	Probable	Phalloid	-	Common name - stinkhorn; Saprobic, on soil or decaying wood, with spores dispersed by insects that are attracted to the fruit bodies by their distictive foetid smell (Cannon & Kirk 2007)	Cannon PF, Kirk PM. 2007. Fungal Families of the World. CAB International, Cambridge
OTU72	0	0	0	0	6	1	0	0	0	6	6	1	0	4	6	3	0	1	0	0	0	2	1	1	d__Eukaryota	k__Fungi	p__Ascomycota	c__Sordariomycetes	o__Hypocreales	f__Cordycipitaceae	g__Beauveria	s__Beauveria_bassiana	Pathotroph	Animal Pathogen	Probable	-	-	-	Tedersoo L, et al. 2014. Science 346:1256688
OTU101	0	0	0	13	4	4	0	0	0	5	6	0	0	0	0	0	0	0	0	0	0	2	1	3	d__Eukaryota	k__Fungi	p__Ascomycota	c__Sordariomycetes	o__Sordariales	f__Sordariales_fam_Incertae_sedis	g__Remersonia	s__Remersonia_sp	-	-	-	-	-	Unassigned	-
OTU3928	0	0	0	2	0	6	0	0	0	0	0	0	24	0	0	0	0	5	0	0	0	1	0	0	d__Eukaryota	k__Fungi	p__Basidiomycota	c__Tremellomycetes	o__Filobasidiales	f__Filobasidiaceae	g__Naganishia	s__Naganishia_sp	-	-	-	-	-	Unassigned	-
OTU3498	0	0	0	0	14	2	0	0	0	3	0	3	0	0	0	11	0	2	0	0	0	0	2	1	d__Eukaryota	k__Fungi	p__Mortierellomycota	c__unclassified_p__Mortierellomycota	o__unclassified_p__Mortierellomycota	f__unclassified_p__Mortierellomycota	g__unclassified_p__Mortierellomycota	s__Mortierellomycotina	-	-	-	-	-	Unassigned	-
OTU2386	0	0	0	0	2	0	0	0	0	0	0	0	0	35	0	0	0	0	0	0	0	0	0	0	d__Eukaryota	k__Fungi	p__Ascomycota	c__Leotiomycetes	o__Helotiales	f__Helotiales_fam_Incertae_sedis	g__Cadophora	s__Cadophora_sp	Symbiotroph	Endophyte	Highly Probable	Microfungus	-	Dark Septate Endophyte, known from plant roots.	Tedersoo L, et al. 2010. Mycorrhiza 20:217-263; Newsham 2011. New Phytologist 190:783-793 (as DSE)
OTU954	0	0	0	0	0	0	0	0	0	24	2	0	0	0	0	0	7	0	0	1	0	3	0	0	d__Eukaryota	k__Fungi	p__Ascomycota	c__Eurotiomycetes	o__Eurotiales	f__Trichocomaceae	g__Talaromyces	s__Talaromyces_purpureogenus	Saprotroph	Undefined Saprotroph	Probable	-	-	-	Tedersoo L, et al. 2014. Science 346:1256688
OTU3484	0	0	0	0	26	2	0	0	0	0	1	0	0	0	0	0	0	0	0	0	1	0	1	6	d__Eukaryota	k__Fungi	p__unclassified_k__Fungi	c__unclassified_k__Fungi	o__unclassified_k__Fungi	f__unclassified_k__Fungi	g__unclassified_k__Fungi	s__unclassified_k__Fungi	-	-	-	-	-	Unassigned	-
OTU722	0	0	0	0	0	11	0	0	0	0	1	0	0	0	0	0	0	1	0	0	0	0	0	24	d__Eukaryota	k__Fungi	p__unclassified_k__Fungi	c__unclassified_k__Fungi	o__unclassified_k__Fungi	f__unclassified_k__Fungi	g__unclassified_k__Fungi	s__unclassified_k__Fungi	-	-	-	-	-	Unassigned	-
OTU2384	0	1	0	0	0	0	0	0	0	0	0	0	0	20	4	0	0	0	0	0	12	0	0	0	d__Eukaryota	k__Fungi	p__Ascomycota	c__Eurotiomycetes	o__Chaetothyriales	f__unclassified_o__Chaetothyriales	g__unclassified_o__Chaetothyriales	s__unclassified_o__Chaetothyriales	-	-	-	-	-	Unassigned	-
OTU1325	0	0	0	0	0	0	0	0	0	0	0	0	0	0	0	0	0	0	2	10	25	0	0	0	d__Eukaryota	k__Fungi	p__Basidiomycota	c__Agaricomycetes	o__unclassified_c__Agaricomycetes	f__unclassified_c__Agaricomycetes	g__unclassified_c__Agaricomycetes	s__unclassified_c__Agaricomycetes	-	-	-	-	-	Unassigned	-
OTU1774	0	0	0	0	0	0	2	0	35	0	0	0	0	0	0	0	0	0	0	0	0	0	0	0	d__Eukaryota	k__Fungi	p__Ascomycota	c__Dothideomycetes	o__Pleosporales	f__unclassified_o__Pleosporales	g__unclassified_o__Pleosporales	s__unclassified_o__Pleosporales	-	-	-	-	-	Unassigned	-
OTU418	0	0	0	0	35	1	0	0	0	0	0	0	0	0	0	0	0	0	0	0	0	0	0	0	d__Eukaryota	k__Fungi	p__Ascomycota	c__Sordariomycetes	o__Coniochaetales	f__Coniochaetaceae	g__unclassified_f__Coniochaetaceae	s__unclassified_f__Coniochaetaceae	Pathotroph-Saprotroph-Symbiotroph	Animal Pathogen-Dung Saprotroph-Endophyte-Lichen Parasite-Plant Pathogen-Undefined Saprotroph	Possible	Microfungus	-	Common Name - Rust Fungus; Saprobic on wood and bark (especially in dry habitats), coprophilous or isolated from soil and similar substrata (Cannon & Kirk 2007)	Cannon PF, Kirk PM. 2007. Fungal Families of the World. CAB International, Cambridge; Damm U, et al. 2010. Persoonia 24:60-80; Irinyi L, et al. 2015. Medical Mycology 53:313-337; Lawrey JD, Diederich P. 2016. URL: http://www.lichenicolous.net [24 May 2017]
OTU3563	0	0	0	0	0	0	0	0	0	0	0	0	0	0	0	0	0	0	0	0	0	0	36	0	d__Eukaryota	k__Fungi	p__Rozellomycota	c__unclassified_p__Rozellomycota	o__unclassified_p__Rozellomycota	f__unclassified_p__Rozellomycota	g__unclassified_p__Rozellomycota	s__Rozellomycota_sp	-	-	-	-	-	Unassigned	-
OTU3650	0	0	0	0	0	0	0	0	0	0	0	0	0	0	0	0	0	2	0	0	0	29	5	0	d__Eukaryota	k__Fungi	p__Ascomycota	c__Sordariomycetes	o__Sordariales	f__unclassified_o__Sordariales	g__unclassified_o__Sordariales	s__unclassified_o__Sordariales	-	-	-	-	-	Unassigned	-
OTU1953	0	0	0	0	7	3	0	0	0	4	4	2	0	0	0	1	4	6	0	0	0	0	0	4	d__Eukaryota	k__Fungi	p__Ascomycota	c__Sordariomycetes	o__Chaetosphaeriales	f__Chaetosphaeriaceae	g__Chaetosphaeria	s__unclassified_g__Chaetosphaeria	Saprotroph-Symbiotroph	Endophyte-Litter Saprotroph-Wood Saprotroph	Probable	-	-	-	Réblová M et al. 2006. Mycological Research 110:104-109; Tedersoo L, et al. 2014. Science 346:1256688
OTU1975	0	0	0	0	0	0	0	3	0	8	16	1	2	0	3	0	0	1	0	0	0	0	1	0	d__Eukaryota	k__Fungi	p__Ascomycota	c__Dothideomycetes	o__Pleosporales	f__Cucurbitariaceae	g__Pyrenochaeta	s__unclassified_g__Pyrenochaeta	Saprotroph	Undefined Saprotroph-Wood Saprotroph	Highly Probable	-	Soft Rot	-	Seehann G, et al. 1975. List of Fungi in Soft-Rot Tissue Tests. Institute fur Holzbiologie und Holzschutz, Bundesforschungsanstalt fur Forst - und Holzwirtshaft, Hamburg - Lohbrugge, Germany; Costa IPMW, et al. 2012. Mycotaxon 119:26; Tedersoo L, et al. 2014. Science 346:1256688
OTU2133	1	0	0	1	2	0	0	0	0	3	0	1	7	3	0	2	2	8	0	0	1	4	0	0	d__Eukaryota	k__Fungi	p__Ascomycota	c__Dothideomycetes	o__Capnodiales	f__Cladosporiaceae	g__Cladosporium	s__unclassified_g__Cladosporium	Pathotroph-Saprotroph-Symbiotroph	Animal Pathogen-Endophyte-Lichen Parasite-Plant Pathogen-Wood Saprotroph	Possible	Microfungus	-	-	Seehann G, et al. 1975. List of Fungi in Soft-Rot Tissue Tests. Institute fur Holzbiologie und Holzschutz, Bundesforschungsanstalt fur Forst - und Holzwirtshaft, Hamburg - Lohbrugge, Germany; Lawrey JD, Diederich P. 2016. URL: http://www.lichenicolous.net [24 May 2017]; http://www.apsnet.org/publications/commonnames/Pages/default.aspx
OTU2803	0	0	0	3	2	3	0	0	0	1	2	4	0	0	0	7	0	8	0	0	0	0	0	5	d__Eukaryota	k__Fungi	p__Ascomycota	c__Dothideomycetes	o__Pleosporales	f__Sporormiaceae	g__Preussia	s__Preussia_globosa	Saprotroph	Dung Saprotroph-Plant Saprotroph	Probable	Microfungus	-	Saprobic, associated with dung and rotting vegetation (Cannon & Kirk 2007)	Cannon PF, Kirk PM. 2007. Fungal Families of the World. CAB International, Cambridge
OTU2895	0	2	0	1	0	2	0	0	0	1	4	2	0	0	0	3	6	6	0	0	0	4	0	4	d__Eukaryota	k__Fungi	p__Ascomycota	c__Sordariomycetes	o__Hypocreales	f__Clavicipitaceae	g__unclassified_f__Clavicipitaceae	s__unclassified_f__Clavicipitaceae	Saprotroph	Undefined Saprotroph	Possible	Microfungus	-	-	Sterkenburg E, et al. 2015. New Phytologist 207:1145-1158
OTU2985	0	0	0	0	0	4	0	0	0	0	0	0	0	0	0	0	24	7	0	0	0	0	0	0	d__Eukaryota	k__Fungi	p__Ascomycota	c__Sordariomycetes	o__Hypocreales	f__Nectriaceae	g__Ilyonectria	s__Ilyonectria_robusta	Saprotroph	Undefined Saprotroph	Possible	Microfungus	-	-	Sterkenburg E, et al. 2015. New Phytologist 207:1145-1158
OTU532	0	0	0	0	34	0	0	0	0	0	0	0	0	0	0	0	0	0	0	0	0	0	1	0	d__Eukaryota	k__Fungi	p__Ascomycota	c__Sordariomycetes	o__Hypocreales	f__Ophiocordycipitaceae	g__Hirsutella	s__unclassified_g__Hirsutella	Pathotroph	Animal Pathogen	Probable	-	-	-	Tedersoo L, et al. 2014. Science 346:1256688
OTU3509	0	0	0	0	0	0	0	0	0	0	0	0	0	0	0	0	0	0	0	0	0	26	9	0	d__Eukaryota	k__Fungi	p__Ascomycota	c__Leotiomycetes	o__Helotiales	f__unclassified_o__Helotiales	g__unclassified_o__Helotiales	s__unclassified_o__Helotiales	-	-	-	-	-	Unassigned	-
OTU1319	0	0	0	27	0	2	0	0	0	1	0	0	0	0	0	0	0	1	0	0	0	0	4	0	d__Eukaryota	k__Fungi	p__Ascomycota	c__unclassified_p__Ascomycota	o__unclassified_p__Ascomycota	f__unclassified_p__Ascomycota	g__unclassified_p__Ascomycota	s__unclassified_p__Ascomycota	-	-	-	-	-	Unassigned	-
OTU1593	0	0	0	0	0	0	0	0	0	0	0	0	0	0	0	24	2	0	0	0	0	6	2	0	d__Eukaryota	k__Fungi	p__Ascomycota	c__Sordariomycetes	o__Hypocreales	f__unclassified_o__Hypocreales	g__unclassified_o__Hypocreales	s__unclassified_o__Hypocreales	Saprotroph	Undefined Saprotroph	Possible	Microfungus	-	-	Sterkenburg E, et al. 2015. New Phytologist 207:1145-1158
OTU2070	0	0	0	1	6	3	0	0	0	1	1	2	0	0	0	15	1	3	0	0	0	1	0	0	d__Eukaryota	k__Fungi	p__Basidiomycota	c__Geminibasidiomycetes	o__Geminibasidiales	f__Geminibasidiaceae	g__Basidioascus	s__Basidioascus_persicus	Saprotroph	Undefined Saprotroph	Probable	Microfungus	-	Isolated from soil (Nguyen et al. 2013)	Nguyen HDT, et al. 2013. Mycologia 105:1231-1250
OTU2095	0	0	0	0	0	0	0	0	0	5	7	20	0	0	0	0	0	0	0	0	0	2	0	0	d__Eukaryota	k__Fungi	p__Ascomycota	c__Eurotiomycetes	o__Eurotiales	f__Aspergillaceae	g__Aspergillus	s__Aspergillus_deflectus	Saprotroph	Undefined Saprotroph	Possible	Microfungus	-	-	Sterkenburg E, et al. 2015. New Phytologist 207:1145-1158
OTU2418	0	0	0	0	0	0	0	0	0	1	1	0	0	0	0	2	0	30	0	0	0	0	0	0	d__Eukaryota	k__Fungi	p__Ascomycota	c__Dothideomycetes	o__Pleosporales	f__Phaeosphaeriaceae	g__unclassified_f__Phaeosphaeriaceae	s__unclassified_f__Phaeosphaeriaceae	Pathotroph-Saprotroph	Fungal Parasite-Plant Pathogen-Plant Saprotroph	Probable	Microfungus	-	Necrotrophic or saprobic on a wide range of plants, especially monocotyledons; a few species parasitic on other fungi (Cannon & Kirk 2007)	Cannon PF, Kirk PM. 2007. Fungal Families of the World. CAB International, Cambridge
OTU470	0	0	0	6	0	1	0	0	0	8	0	1	0	0	0	4	8	6	0	0	0	0	0	0	d__Eukaryota	k__Fungi	p__Ascomycota	c__Sordariomycetes	o__Hypocreales	f__Nectriaceae	g__Volutella	s__unclassified_g__Volutella	Pathotroph	Plant Pathogen	Probable	-	-	-	Tedersoo L, et al. 2014. Science 346:1256688 (doi:10.1126/science.1256688)
OTU1375	0	0	0	0	0	0	0	0	0	0	0	0	0	0	0	0	0	0	0	0	0	34	0	0	d__Eukaryota	k__Fungi	p__Ascomycota	c__Sordariomycetes	o__Sordariales	f__unclassified_o__Sordariales	g__unclassified_o__Sordariales	s__unclassified_o__Sordariales	-	-	-	-	-	Unassigned	-
OTU128	0	0	0	3	0	1	0	0	0	0	0	0	5	0	0	2	1	21	0	0	0	0	0	0	d__Eukaryota	k__Fungi	p__Ascomycota	c__Dothideomycetes	o__Pleosporales	f__Torulaceae	g__Torula	s__Torula_sp	Pathotroph-Saprotroph	Endophyte-Plant Pathogen-Wood Saprotroph	Probable	-	Soft Rot	Endophyte Host - Caryophyllacae (Costa et al. 2012)	Duncan CG, Eslyn WE. 1966. Mycologia 58:642-645; Costa IPMW, et al. 2012. Mycotaxon 119:26
OTU1567	0	0	0	1	0	0	0	0	0	0	0	0	0	0	1	0	0	31	0	0	0	0	0	0	d__Eukaryota	k__Fungi	p__Ascomycota	c__Dothideomycetes	o__Pleosporales	f__Dictyosporiaceae	g__Pseudocoleophoma	s__Pseudocoleophoma_polygonicola	Saprotroph	Undefined Saprotroph	Probable	Microfungus	-	-	Tedersoo L, et al. 2014. Science 346:1256688 (doi:10.1126/science.1256688)
OTU1841	0	0	0	0	3	0	0	0	0	13	8	6	0	1	0	0	0	1	0	0	0	1	0	0	d__Eukaryota	k__Fungi	p__Ascomycota	c__Sordariomycetes	o__Hypocreales	f__Hypocreales_fam_Incertae_sedis	g__Acremonium	s__Acremonium_felinum	Pathogen-Saprotroph-Symbiotroph	Animal Pathogen-Endophyte-Fungal Parasite-Plant Pathogen-Wood Saprotroph	Possible	Microfungus	Soft Rot	Endophyte detection method-culture (Hanada et al. 2010, Del Olmo-Ruiz & Arnold 2014); Likely opportunistic human pathogen (Irinyi et al. 2015)	Duncan CG, Eslyn WE. 1966. Mycologia 58:642-64; Nilsson T. 1973. Studies on wood degradation and cellulolytic activity of microfungi. No. 104; Worrall JJ, et al. 1997. Mycologia 89: 199-219; Hanada RE, et al. 2010. Fungal Biology 114:901-910; Del Olmo-Ruiz M, Arnold AE. 2014. Mycologia 106:8-21; Tedersoo L, et al. 2014. Science 346:1256688; Irinyi L, et al. 2015. Medical Mycology 53:313-337
OTU3060	0	0	0	3	0	2	0	0	0	0	2	4	0	0	0	0	0	4	0	0	0	10	8	0	d__Eukaryota	k__Fungi	p__Ascomycota	c__Sordariomycetes	o__Coniochaetales	f__Coniochaetaceae	g__Coniochaeta	s__unclassified_g__Coniochaeta	Pathotroph-Saprotroph-Symbiotroph	Animal Pathogen-Dung Saprotroph-Endophyte-Lichen Parasite-Plant Pathogen-Undefined Saprotroph	Possible	Microfungus	-	-	Bell A. 1983. Dung Fungi: An Illustrated Guide to Coprophilous Fungi in New Zealand. Victoria University Press, Wellington; Damm U, et al. 2010. Persoonia 24:60-80; Costa IPMW, et al. 2012. Mycotaxon 119:26; Tedersoo L, et al. 2014. Science 346:1256688 (doi:10.1126/science.1256688); Irinyi L, et al. 2015. Medical Mycology 53:313-337; Lawrey JD, Diederich P. 2016. URL: http://www.lichenicolous.net…
OTU3686	0	0	0	0	24	3	0	0	0	1	1	4	0	0	0	0	0	0	0	0	0	0	0	0	d__Eukaryota	k__Fungi	p__Ascomycota	c__Sordariomycetes	o__Xylariales	f__Diatrypaceae	g__Monosporascus	s__Monosporascus_sp	Pathotroph	Plant Pathogen	Probable	-	-	-	http://www.apsnet.org/publications/commonnames/Pages/default.aspx
OTU671	0	0	0	32	1	0	0	0	0	0	0	0	0	0	0	0	0	0	0	0	0	0	0	0	d__Eukaryota	k__Fungi	p__Ascomycota	c__Leotiomycetes	o__Helotiales	f__Hyaloscyphaceae	g__Pezizella	s__Pezizella_sp	Pathotroph-Saprotroph-Symbiotroph	Bryophyte Parasite-Lichen Parasite-Ectomycorrhizal-Ericoid Mycorrhizal-Undefined Saprotroph	Possible	Microfungus	-	Syn.: Hymenoscyphus among others (see e.g., Pezoloma ericae); Dark Septate Fungus	Baral and Krieglsteiner 2006. Acta Mycologica 41:11-20 (as a bryophyte parasite); Huhtinen et al. 2010. Nova Hedwigia 90:413-431, Bent et al. 2011. Applied and Environmental Microbiology 77:3351-3359 (as ectomycorrhizae); Tedersoo L, et al. 2014. Science 346:1256688 (as saprotroph); Lawrey JD, Diederich P. 2016. URL: http://www.lichenicolous.net [24 May 2017]
OTU2142	2	0	0	0	0	0	0	0	0	15	2	1	0	0	0	13	0	0	0	0	0	0	0	0	d__Eukaryota	k__Fungi	p__Ascomycota	c__unclassified_p__Ascomycota	o__unclassified_p__Ascomycota	f__unclassified_p__Ascomycota	g__unclassified_p__Ascomycota	s__unclassified_p__Ascomycota	-	-	-	-	-	Unassigned	-
OTU1076	0	0	0	3	0	0	0	0	0	0	0	0	0	30	0	0	0	0	0	0	0	0	0	0	d__Eukaryota	k__Fungi	p__Ascomycota	c__unclassified_p__Ascomycota	o__unclassified_p__Ascomycota	f__unclassified_p__Ascomycota	g__unclassified_p__Ascomycota	s__unclassified_p__Ascomycota	-	-	-	-	-	Unassigned	-
OTU3616	0	0	0	0	3	2	0	0	0	0	0	0	0	0	0	0	21	2	0	0	0	2	2	0	d__Eukaryota	k__Fungi	p__unclassified_k__Fungi	c__unclassified_k__Fungi	o__unclassified_k__Fungi	f__unclassified_k__Fungi	g__unclassified_k__Fungi	s__unclassified_k__Fungi	-	-	-	-	-	Unassigned	-
OTU2391	0	0	0	0	0	3	0	0	0	1	0	0	0	24	0	2	0	1	0	0	0	0	0	1	d__Eukaryota	k__Fungi	p__Ascomycota	c__unclassified_p__Ascomycota	o__unclassified_p__Ascomycota	f__unclassified_p__Ascomycota	g__unclassified_p__Ascomycota	s__unclassified_p__Ascomycota	-	-	-	-	-	Unassigned	-
OTU1271	0	0	0	0	0	2	0	0	0	6	0	1	0	0	0	3	0	8	0	0	0	4	1	6	d__Eukaryota	k__Fungi	p__Ascomycota	c__Sordariomycetes	o__Xylariales	f__Microdochiaceae	g__Microdochium	s__Microdochium_trichocladiopsis	Pathotroph-Symbiotroph	Endophyte-Plant Pathogen	Possible	Dark Septate Endophyte	-	-	Tedersoo L, et al. 2014. Science 346:1256688 (as plant pathogen); Mandyam et al. 2012. Mycorrhiza 22:109-119 (as DSE).
OTU1374	0	0	0	0	2	4	0	0	0	0	1	0	9	0	0	6	0	9	0	0	0	0	0	0	d__Eukaryota	k__Fungi	p__Ascomycota	c__Dothideomycetes	o__Pleosporales	f__Phaeosphaeriaceae	g__Neosetophoma	s__unclassified_g__Neosetophoma	Saprotroph	Undefined Saprotroph	Probable	-	-	-	Tedersoo L, et al. 2014. Science 346:1256688
OTU1580	0	0	0	4	0	1	0	5	0	0	2	0	0	0	0	4	5	8	0	0	0	2	0	0	d__Eukaryota	k__Fungi	p__Ascomycota	c__Dothideomycetes	o__Venturiales	f__Sympoventuriaceae	g__Scolecobasidium	s__Scolecobasidium_constrictum	Saprotroph	Undefined Saprotroph	Probable	Microfungus	-	Sympoventuriaceae is represented by Sympoventuria, and can be distinguished from species of Venturiales by its saprobic life style (Zhang et al. 2011)	Zhang Y, et al. 2011 Fungal Diversity 51:249-277
OTU598	0	0	0	0	4	3	0	0	0	3	0	0	0	0	0	4	2	9	0	0	0	6	0	0	d__Eukaryota	k__Fungi	p__Ascomycota	c__Sordariomycetes	o__Hypocreales	f__unclassified_o__Hypocreales	g__unclassified_o__Hypocreales	s__unclassified_o__Hypocreales	Saprotroph	Undefined Saprotroph	Possible	Microfungus	-	-	Sterkenburg E, et al. 2015. New Phytologist 207:1145-1158
OTU607	0	0	0	1	0	5	0	0	0	4	12	0	0	0	0	2	0	0	0	0	1	3	0	3	d__Eukaryota	k__Fungi	p__Ascomycota	c__Sordariomycetes	o__Hypocreales	f__Hypocreales_fam_Incertae_sedis	g__Acremonium	s__Acremonium_fusidioides	Pathogen-Saprotroph-Symbiotroph	Animal Pathogen-Endophyte-Fungal Parasite-Plant Pathogen-Wood Saprotroph	Possible	Microfungus	Soft Rot	Endophyte detection method-culture (Hanada et al. 2010, Del Olmo-Ruiz & Arnold 2014); Likely opportunistic human pathogen (Irinyi et al. 2015)	Duncan CG, Eslyn WE. 1966. Mycologia 58:642-64; Nilsson T. 1973. Studies on wood degradation and cellulolytic activity of microfungi. No. 104; Worrall JJ, et al. 1997. Mycologia 89: 199-219; Hanada RE, et al. 2010. Fungal Biology 114:901-910; Del Olmo-Ruiz M, Arnold AE. 2014. Mycologia 106:8-21; Tedersoo L, et al. 2014. Science 346:1256688; Irinyi L, et al. 2015. Medical Mycology 53:313-337
OTU714	0	0	0	12	0	4	0	0	0	0	0	0	0	0	0	1	11	2	0	0	0	0	1	0	d__Eukaryota	k__Fungi	p__Ascomycota	c__Sordariomycetes	o__Hypocreales	f__Hypocreaceae	g__Trichoderma	s__Trichoderma_rossicum	Saprotroph	Undefined Saprotroph	Possible	Microfungus	-	-	Sterkenburg E, et al. 2015. New Phytologist 207:1145-1158
OTU4134	0	0	1	0	0	4	0	1	0	1	2	1	0	0	0	1	1	16	0	0	0	2	1	0	d__Eukaryota	k__Fungi	p__Basidiomycota	c__Microbotryomycetes	o__Microbotryomycetes_ord_Incertae_sedis	f__Chrysozymaceae	g__Sampaiozyma	s__Sampaiozyma_sp	-	-	-	-	-	Unassigned	-
OTU600	0	0	0	0	6	2	0	0	0	0	3	0	0	0	0	7	3	7	0	0	0	1	0	2	d__Eukaryota	k__Fungi	p__Ascomycota	c__Sordariomycetes	o__Coniochaetales	f__unclassified_o__Coniochaetales	g__unclassified_o__Coniochaetales	s__unclassified_o__Coniochaetales	-	-	-	-	-	Unassigned	-
OTU1771	0	0	0	0	0	0	0	0	31	0	0	0	0	0	0	0	0	0	0	0	0	0	0	0	d__Eukaryota	k__Fungi	p__unclassified_k__Fungi	c__unclassified_k__Fungi	o__unclassified_k__Fungi	f__unclassified_k__Fungi	g__unclassified_k__Fungi	s__unclassified_k__Fungi	-	-	-	-	-	Unassigned	-
OTU223	2	19	0	0	0	0	0	0	0	0	0	0	8	0	0	0	0	2	0	0	0	0	0	0	d__Eukaryota	k__Fungi	p__Basidiomycota	c__Tremellomycetes	o__Filobasidiales	f__Filobasidiaceae	g__Naganishia	s__unclassified_g__Naganishia	-	-	-	-	-	Unassigned	-
OTU1923	0	2	0	1	1	14	0	0	0	0	7	0	0	0	1	0	3	1	0	0	0	0	0	0	d__Eukaryota	k__Fungi	p__Ascomycota	c__Dothideomycetes	o__Pleosporales	f__Sporormiaceae	g__Preussia	s__Preussia_terricola	Saprotroph	Dung Saprotroph-Plant Saprotroph	Probable	Microfungus	-	Saprobic, associated with dung and rotting vegetation (Cannon & Kirk 2007)	Cannon PF, Kirk PM. 2007. Fungal Families of the World. CAB International, Cambridge
OTU2096	0	0	0	0	0	6	0	0	0	0	0	0	0	0	0	1	0	0	0	0	0	11	12	0	d__Eukaryota	k__Fungi	p__Chytridiomycota	c__Rhizophlyctidomycetes	o__Rhizophlyctidales	f__Rhizophlyctidaceae	g__Rhizophlyctis	s__Rhizophlyctis_rosea	Saprotroph	Undefined Saprotroph	Probable	-	-	-	James TY, et al. 2006. Nature 443:818-822
OTU2689	0	0	0	3	6	5	0	0	0	1	0	0	0	0	0	3	1	11	0	0	0	0	0	0	d__Eukaryota	k__Fungi	p__Ascomycota	c__Dothideomycetes	o__Pleosporales	f__Cucurbitariaceae	g__Pyrenochaetopsis	s__Pyrenochaetopsis_sp	Pathotroph-Saprotroph-Symbiotroph	Endophyte-Lichen Parasite-Undefined Saprotroph	Possible	Microfungus	-	-	Tedersoo L, et al. 2014. Science 346:1256688; Massimo NC, et al. 2015. Microbial Ecology 70:61-76; Lawrey JD, Diederich P. 2016. URL: http://www.lichenicolous.net [24 May 2017]
OTU2968	0	0	0	3	3	2	0	0	0	2	3	0	0	0	0	7	3	1	0	0	0	0	4	2	d__Eukaryota	k__Fungi	p__Ascomycota	c__Eurotiomycetes	o__Onygenales	f__Gymnoascaceae	g__Gymnoascus	s__Gymnoascus_reessii	Saprotroph	Undefined Saprotroph	Probable	-	-	-	Tedersoo L, et al. 2014. Science 346:1256688
OTU3481	0	0	0	0	4	2	0	0	0	1	1	9	0	0	0	0	6	0	0	0	0	2	1	4	d__Eukaryota	k__Fungi	p__Ascomycota	c__Dothideomycetes	o__Dothideomycetes_ord_Incertae_sedis	f__Eremomycetaceae	g__Arthrographis	s__Arthrographis_kalrae	Saprotroph	Undefined Saprotroph	Probable	-	-	-	Tedersoo L, et al. 2014. Science 346:1256688
OTU1721	0	0	0	0	0	0	4	18	5	1	0	0	0	0	1	0	1	0	0	0	0	0	0	0	d__Eukaryota	k__Fungi	p__unclassified_k__Fungi	c__unclassified_k__Fungi	o__unclassified_k__Fungi	f__unclassified_k__Fungi	g__unclassified_k__Fungi	s__unclassified_k__Fungi	-	-	-	-	-	Unassigned	-
OTU2145	0	0	0	1	0	0	0	0	0	1	0	1	12	0	0	1	0	7	0	1	0	0	2	3	d__Eukaryota	k__Fungi	p__Basidiomycota	c__Tremellomycetes	o__Tremellales	f__Bulleraceae	g__Bullera	s__Bullera_alba	Pathotroph-Saprotroph-Symbiotroph	Fungal Parasite-Undefined Saprotroph	Possible	Tremelloid-Yeast	-	The order contains both teleomorphic and anamorphic species, most of the latter being yeasts	Sterkenburg E, et al. 2015. New Phytologist 207:1145-1158
OTU2583	0	0	0	0	9	2	0	0	0	6	2	5	0	0	0	4	0	0	0	0	0	0	0	1	d__Eukaryota	k__Fungi	p__Ascomycota	c__Sordariomycetes	o__Chaetosphaeriales	f__Chaetosphaeriaceae	g__Chaetosphaeria	s__unclassified_g__Chaetosphaeria	Saprotroph-Symbiotroph	Endophyte-Litter Saprotroph-Wood Saprotroph	Probable	-	-	-	Réblová M et al. 2006. Mycological Research 110:104-109; Tedersoo L, et al. 2014. Science 346:1256688
OTU3862	0	0	0	0	0	0	0	0	0	0	0	0	26	0	0	2	0	1	0	0	0	0	0	0	d__Eukaryota	k__Fungi	p__Basidiomycota	c__Tremellomycetes	o__Tremellales	f__Tremellaceae	g__Cryptococcus_f__Tremellaceae	s__Cryptococcus_sp_g__Cryptococcus_f__Tremellaceae	Pathotroph-Saprotroph-Symbiotroph	Fungal Parasite-Undefined Saprotroph	Possible	Tremelloid-Yeast	-	The order contains both teleomorphic and anamorphic species, most of the latter being yeasts	Sterkenburg E, et al. 2015. New Phytologist 207:1145-1158
OTU2562	5	0	0	1	0	5	0	0	0	1	0	0	0	0	0	3	2	3	0	2	3	0	4	0	d__Eukaryota	k__Fungi	p__Basidiomycota	c__Agaricomycetes	o__Auriculariales	f__unclassified_o__Auriculariales	g__unclassified_o__Auriculariales	s__Auriculariales_sp	-	-	-	-	-	Unassigned	-
OTU2353	0	0	0	0	0	0	0	0	0	0	0	0	29	0	0	0	0	0	0	0	0	0	0	0	d__Eukaryota	k__Fungi	p__Basidiomycota	c__Tremellomycetes	o__unclassified_c__Tremellomycetes	f__unclassified_c__Tremellomycetes	g__unclassified_c__Tremellomycetes	s__unclassified_c__Tremellomycetes	-	-	-	-	-	Unassigned	-
OTU3327	0	0	0	0	0	0	0	0	0	0	0	0	0	0	0	0	0	0	0	12	0	1	16	0	d__Eukaryota	k__Fungi	p__Ascomycota	c__Leotiomycetes	o__Helotiales	f__unclassified_o__Helotiales	g__unclassified_o__Helotiales	s__unclassified_o__Helotiales	-	-	-	-	-	Unassigned	-
OTU2812	0	0	0	0	0	0	0	0	0	2	7	0	0	0	0	9	2	3	0	0	0	0	2	3	d__Eukaryota	k__Fungi	p__Ascomycota	c__Dothideomycetes	o__Pleosporales	f__Sporormiaceae	g__Preussia	s__Preussia_aemulans	Saprotroph	Dung Saprotroph-Plant Saprotroph	Probable	Microfungus	-	Saprobic, associated with dung and rotting vegetation (Cannon & Kirk 2007)	Cannon PF, Kirk PM. 2007. Fungal Families of the World. CAB International, Cambridge
OTU2839	0	0	0	2	0	0	0	0	0	5	2	8	0	0	0	3	3	5	0	0	0	0	0	0	d__Eukaryota	k__Fungi	p__Ascomycota	c__Eurotiomycetes	o__Onygenales	f__Onygenales_fam_Incertae_sedis	g__Chrysosporium	s__Chrysosporium_lobatum	Saprotroph	Undefined Saprotroph-Wood Saprotroph	Highly Probable	-	Soft Rot	-	Seehann G, et al. 1975. List of Fungi in Soft-Rot Tissue Tests. Institute fur Holzbiologie und Holzschutz, Bundesforschungsanstalt fur Forst - und Holzwirtshaft, Hamburg - Lohbrugge, Germany; Tedersoo L, et al. 2014. Science 346:1256688
OTU630	0	0	8	0	7	0	0	0	0	0	3	0	0	0	0	0	2	8	0	0	0	0	0	0	d__Eukaryota	k__Fungi	p__Ascomycota	c__Sordariomycetes	o__Melanosporales	f__Ceratostomataceae	g__unclassified_f__Ceratostomataceae	s__unclassified_f__Ceratostomataceae	Pathotroph-Saprotroph	Fungal Parasite-Plant Saprotroph-Soil Saprotroph	Probable	Microfungus	-	Often fungicolous, but frequently isolated also from soil, rotting vegetation etc. Saprobic or weakly parasitic (Cannon & Kirk 2007)	Cannon PF, Kirk PM. 2007. Fungal Families of the World. CAB International, Cambridge
OTU2736	0	0	0	0	4	5	0	0	0	0	1	0	0	0	0	7	8	3	0	0	0	0	0	0	d__Eukaryota	k__Fungi	p__Ascomycota	c__Sordariomycetes	o__Sordariales	f__unclassified_o__Sordariales	g__unclassified_o__Sordariales	s__unclassified_o__Sordariales	-	-	-	-	-	Unassigned	-
OTU3538	0	0	0	0	0	0	0	0	0	0	0	0	0	0	0	0	0	0	0	0	0	14	12	1	d__Eukaryota	k__Fungi	p__Ascomycota	c__Sordariomycetes	o__Coniochaetales	f__Coniochaetaceae	g__Coniochaeta	s__Coniochaeta_sp	Pathotroph-Saprotroph-Symbiotroph	Animal Pathogen-Dung Saprotroph-Endophyte-Lichen Parasite-Plant Pathogen-Undefined Saprotroph	Possible	Microfungus	-	-	Bell A. 1983. Dung Fungi: An Illustrated Guide to Coprophilous Fungi in New Zealand. Victoria University Press, Wellington; Damm U, et al. 2010. Persoonia 24:60-80; Costa IPMW, et al. 2012. Mycotaxon 119:26; Tedersoo L, et al. 2014. Science 346:1256688 (doi:10.1126/science.1256688); Irinyi L, et al. 2015. Medical Mycology 53:313-337; Lawrey JD, Diederich P. 2016. URL: http://www.lichenicolous.net…
OTU984	2	0	0	0	0	1	3	0	0	2	0	5	0	0	1	1	0	1	0	0	10	1	0	0	d__Eukaryota	k__Fungi	p__Ascomycota	c__Sordariomycetes	o__Hypocreales	f__Nectriaceae	g__unclassified_f__Nectriaceae	s__unclassified_f__Nectriaceae	Saprotroph	Undefined Saprotroph	Possible	Microfungus	-	-	Sterkenburg E, et al. 2015. New Phytologist 207:1145-1158
OTU2648	0	0	0	0	0	0	0	0	0	0	0	2	0	0	0	0	5	0	0	0	0	2	17	0	d__Eukaryota	k__Fungi	p__Ascomycota	c__Eurotiomycetes	o__Eurotiales	f__Aspergillaceae	g__Aspergillus	s__Aspergillus_chlamydosporus	Saprotroph	Undefined Saprotroph	Possible	Microfungus	-	-	Sterkenburg E, et al. 2015. New Phytologist 207:1145-1158
OTU879	0	0	0	1	6	5	0	0	0	0	2	5	0	0	0	1	4	1	0	0	0	1	0	0	d__Eukaryota	k__Fungi	p__Ascomycota	c__Sordariomycetes	o__Hypocreales	f__Hypocreaceae	g__Trichoderma	s__unclassified_g__Trichoderma	Saprotroph	Undefined Saprotroph	Possible	Microfungus	-	-	Sterkenburg E, et al. 2015. New Phytologist 207:1145-1158
OTU82	0	1	0	0	4	2	0	0	0	6	1	1	0	0	0	0	1	8	0	0	0	0	1	1	d__Eukaryota	k__Fungi	p__Ascomycota	c__unclassified_p__Ascomycota	o__unclassified_p__Ascomycota	f__unclassified_p__Ascomycota	g__unclassified_p__Ascomycota	s__unclassified_p__Ascomycota	-	-	-	-	-	Unassigned	-
OTU2748	0	0	0	1	3	1	0	0	0	0	0	0	0	0	0	0	21	0	0	0	0	0	0	0	d__Eukaryota	k__Fungi	p__unclassified_k__Fungi	c__unclassified_k__Fungi	o__unclassified_k__Fungi	f__unclassified_k__Fungi	g__unclassified_k__Fungi	s__unclassified_k__Fungi	-	-	-	-	-	Unassigned	-
OTU3705	0	0	0	0	0	0	0	0	0	0	0	0	0	0	0	0	0	0	0	0	0	26	0	0	d__Eukaryota	k__Fungi	p__Basidiomycota	c__unclassified_p__Basidiomycota	o__unclassified_p__Basidiomycota	f__unclassified_p__Basidiomycota	g__unclassified_p__Basidiomycota	s__unclassified_p__Basidiomycota	-	-	-	-	-	Unassigned	-
OTU388	0	0	0	26	0	0	0	0	0	0	0	0	0	0	0	0	0	0	0	0	0	0	0	0	d__Eukaryota	k__Fungi	p__Rozellomycota	c__unclassified_p__Rozellomycota	o__unclassified_p__Rozellomycota	f__unclassified_p__Rozellomycota	g__unclassified_p__Rozellomycota	s__Rozellomycota_sp	-	-	-	-	-	Unassigned	-
OTU1908	0	0	0	0	1	8	0	0	0	1	2	0	0	0	0	8	1	4	0	0	0	0	0	0	d__Eukaryota	k__Fungi	p__Ascomycota	c__Sordariomycetes	o__Hypocreales	f__unclassified_o__Hypocreales	g__unclassified_o__Hypocreales	s__unclassified_o__Hypocreales	Saprotroph	Undefined Saprotroph	Possible	Microfungus	-	-	Sterkenburg E, et al. 2015. New Phytologist 207:1145-1158
OTU3172	0	0	0	0	1	0	0	0	0	0	4	2	0	0	0	4	2	2	0	0	0	4	0	6	d__Eukaryota	k__Fungi	p__Ascomycota	c__Sordariomycetes	o__Hypocreales	f__Hypocreaceae	g__Trichoderma	s__Trichoderma_polysporum	Saprotroph	Undefined Saprotroph	Possible	Microfungus	-	-	Sterkenburg E, et al. 2015. New Phytologist 207:1145-1158
OTU3645	0	0	0	0	0	0	0	0	0	0	0	0	0	0	0	0	0	0	0	0	0	19	6	0	d__Eukaryota	k__Fungi	p__Ascomycota	c__Eurotiomycetes	o__Eurotiales	f__Trichocomaceae	g__Talaromyces	s__Talaromyces_columbinus	Saprotroph	Undefined Saprotroph	Probable	-	-	-	Tedersoo L, et al. 2014. Science 346:1256688
OTU3829	0	0	0	0	0	0	0	0	0	0	0	0	0	0	0	0	1	3	0	0	0	17	2	2	d__Eukaryota	k__Fungi	p__Ascomycota	c__Sordariomycetes	o__Sordariales	f__Lasiosphaeriaceae	g__Cercophora	s__Cercophora_mirabilis	Saprotroph	Dung Saprotroph	Highly Probable	-	-	-	Bell A. 1983. Dung Fungi: An Illustrated Guide to Coprophilous Fungi in New Zealand. Victoria University Press, Wellington
OTU3910	0	0	0	0	0	0	0	0	0	0	0	0	0	0	0	0	24	0	0	0	0	1	0	0	d__Eukaryota	k__Fungi	p__Basidiomycota	c__Agaricomycetes	o__Agaricales	f__Agaricaceae	g__unclassified_f__Agaricaceae	s__unclassified_f__Agaricaceae	Saprotroph	Undefined Saprotroph	Probable	Agaricoid-Gasteroid-Secotioid	-	Primarily saprobes in grassland and woodland situations (Cannon & Kirk 2007)	Cannon PF, Kirk PM. 2007. Fungal Families of the World. CAB International, Cambridge
OTU1787	0	0	0	2	0	0	0	0	0	2	11	0	0	0	0	0	0	0	0	0	0	10	0	0	d__Eukaryota	k__Fungi	p__unclassified_k__Fungi	c__unclassified_k__Fungi	o__unclassified_k__Fungi	f__unclassified_k__Fungi	g__unclassified_k__Fungi	s__unclassified_k__Fungi	-	-	-	-	-	Unassigned	-
OTU3678	0	0	0	0	0	0	0	0	0	0	0	0	0	0	0	0	0	0	0	0	0	25	0	0	d__Eukaryota	k__Fungi	p__Rozellomycota	c__unclassified_p__Rozellomycota	o__unclassified_p__Rozellomycota	f__unclassified_p__Rozellomycota	g__unclassified_p__Rozellomycota	s__Rozellomycota_sp	-	-	-	-	-	Unassigned	-
OTU1338	0	0	0	8	1	1	0	0	0	3	0	0	0	0	0	3	3	6	0	0	0	0	0	0	d__Eukaryota	k__Fungi	p__Ascomycota	c__Dothideomycetes	o__unclassified_c__Dothideomycetes	f__unclassified_c__Dothideomycetes	g__unclassified_c__Dothideomycetes	s__unclassified_c__Dothideomycetes	-	-	-	-	-	Unassigned	-
OTU3784	0	0	0	0	0	0	0	0	0	0	23	0	0	0	0	1	0	0	0	0	0	0	0	0	d__Eukaryota	k__Fungi	p__Ascomycota	c__Sordariomycetes	o__Hypocreales	f__Ophiocordycipitaceae	g__Hirsutella	s__Hirsutella_sp	Pathotroph	Animal Pathogen	Probable	-	-	-	Tedersoo L, et al. 2014. Science 346:1256688
OTU1047	0	0	0	2	7	0	0	0	0	10	4	1	0	0	0	0	0	0	0	0	0	0	0	0	d__Eukaryota	k__Fungi	p__unclassified_k__Fungi	c__unclassified_k__Fungi	o__unclassified_k__Fungi	f__unclassified_k__Fungi	g__unclassified_k__Fungi	s__unclassified_k__Fungi	-	-	-	-	-	Unassigned	-
OTU3077	0	0	0	0	0	0	0	0	0	4	19	0	0	0	0	1	0	0	0	0	0	0	0	0	d__Eukaryota	k__Fungi	p__unclassified_k__Fungi	c__unclassified_k__Fungi	o__unclassified_k__Fungi	f__unclassified_k__Fungi	g__unclassified_k__Fungi	s__unclassified_k__Fungi	-	-	-	-	-	Unassigned	-
OTU4014	0	0	0	0	0	0	0	0	0	0	0	0	0	0	0	0	0	0	0	0	0	9	15	0	d__Eukaryota	k__Fungi	p__unclassified_k__Fungi	c__unclassified_k__Fungi	o__unclassified_k__Fungi	f__unclassified_k__Fungi	g__unclassified_k__Fungi	s__unclassified_k__Fungi	-	-	-	-	-	Unassigned	-
OTU1063	0	0	0	0	0	0	0	0	0	0	1	0	0	0	0	0	0	15	0	0	0	3	4	0	d__Eukaryota	k__Fungi	p__Ascomycota	c__Dothideomycetes	o__Pleosporales	f__Pleosporaceae	g__Curvularia	s__Curvularia_hominis	Pathotroph	Plant Pathogen	Probable	-	-	-	Tedersoo L, et al. 2014. Science 346:1256688
OTU1360	0	0	0	0	0	0	0	0	0	1	0	1	6	0	14	0	0	0	0	0	0	1	0	0	d__Eukaryota	k__Fungi	p__Ascomycota	c__Eurotiomycetes	o__Chaetothyriales	f__Trichomeriaceae	g__Knufia	s__Knufia_tsunedae	Pathotroph-Saprotroph	Animal Pathogen-Plant Pathogen-Soil Saprotroph-Undefined Saprotroph	Possible	Microfungus	-	Species isolated from tumour-like stem and branch deformities of Populus tremuloides, bark of Populus, rocks, and clinical samples, with one species causes opportunistic skin infections in humans (Crous et al. 2013)	Li DM, et al. 2008. Studies in Mycology 61:131-136; Crous PW, et al. 2013. Persoonia 31:188-296; Irinyi L, et al. 2015. Medical Mycology 53:313-337
OTU3228	0	0	0	0	0	1	0	0	0	0	0	6	0	0	0	2	0	11	0	0	0	3	0	0	d__Eukaryota	k__Fungi	p__Mortierellomycota	c__Mortierellomycetes	o__Mortierellales	f__Mortierellaceae	g__Mortierella	s__Mortierella_fimbricystis	Saprotroph-Symbiotroph	Endophyte-Litter Saprotroph-Soil Saprotroph-Undefined Saprotroph	Possible	Microfungus	-	Saprobic in soil and thus frequenctly isolated from soil and material contaminated with soil such as hay or rotten silage and spoil tips (Cannon & Kirk 2007)	Cannon PF, Kirk PM. 2007. Fungal Families of the World. CAB International, Cambridge; Purahong W, et al. 2016. Molecular Ecology 25:4059-4074
OTU930	0	0	0	0	23	0	0	0	0	0	0	0	0	0	0	0	0	0	0	0	0	0	0	0	d__Eukaryota	k__Fungi	p__Basidiomycota	c__Agaricomycetes	o__Agaricales	f__Hymenogastraceae	g__Hebeloma	s__unclassified_g__Hebeloma	Symbiotroph	Ectomycorrhizal	Highly Probable	Agaricoid	-	-	Rinaldi AC, et al. 2008. Fungal Diversity 33:1-45; Tedersoo L, et al. 2010. Mycorrhiza 20:217-263; http://mycorrhizas.info/ecmf.html
OTU3073	0	0	0	0	0	0	0	0	0	0	0	0	23	0	0	0	0	0	0	0	0	0	0	0	d__Eukaryota	k__Fungi	p__unclassified_k__Fungi	c__unclassified_k__Fungi	o__unclassified_k__Fungi	f__unclassified_k__Fungi	g__unclassified_k__Fungi	s__unclassified_k__Fungi	-	-	-	-	-	Unassigned	-
OTU944	0	0	0	0	0	0	0	0	0	0	7	0	0	0	0	7	3	6	0	0	0	0	0	0	d__Eukaryota	k__Fungi	p__Ascomycota	c__Sordariomycetes	o__unclassified_c__Sordariomycetes	f__unclassified_c__Sordariomycetes	g__unclassified_c__Sordariomycetes	s__unclassified_c__Sordariomycetes	-	-	-	-	-	Unassigned	-
OTU2401	0	7	0	0	0	2	0	2	0	0	0	0	0	5	6	0	0	0	0	0	0	0	0	0	d__Eukaryota	k__Fungi	p__Ascomycota	c__Sordariomycetes	o__Trichosphaeriales	f__Trichosphaeriaceae	g__Nigrospora	s__Nigrospora_oryzae	Saprotroph	Undefined Saprotroph	Probable	-	-	-	Tedersoo L, et al. 2014. Science 346:1256688
OTU2436	0	0	0	4	0	1	0	0	0	1	8	2	0	0	1	4	0	0	0	0	0	0	0	1	d__Eukaryota	k__Fungi	p__Ascomycota	c__Sordariomycetes	o__Hypocreales	f__Nectriaceae	g__unclassified_f__Nectriaceae	s__unclassified_f__Nectriaceae	Saprotroph	Undefined Saprotroph	Possible	Microfungus	-	-	Sterkenburg E, et al. 2015. New Phytologist 207:1145-1158
OTU3104	0	0	0	4	0	3	0	0	0	0	0	0	0	0	0	1	0	0	0	8	0	2	4	0	d__Eukaryota	k__Fungi	p__Ascomycota	c__Eurotiomycetes	o__Eurotiales	f__Aspergillaceae	g__Aspergillus	s__Aspergillus_penicillioides	Saprotroph	Undefined Saprotroph	Possible	Microfungus	-	-	Sterkenburg E, et al. 2015. New Phytologist 207:1145-1158
OTU3876	0	0	0	0	0	0	0	0	0	0	0	0	0	0	0	0	5	0	0	0	0	0	0	17	d__Eukaryota	k__Fungi	p__Ascomycota	c__Orbiliomycetes	o__Orbiliales	f__Orbiliaceae	g__unclassified_f__Orbiliaceae	s__unclassified_f__Orbiliaceae	Saprotroph	Wood Saprotroph	Probable	Microfungus	-	Saprobic, found especially on wood in both wet and dry habitats. Many species are nematophagous, forming adhesive knobs, nets or ring-like traps in the presence of a food source; perhaps a strategy for life in low-nitrogen environments. There have been reports of associations with algae for a few species, but an established lichen association appears not to exist (Cannon & Kirk 2007)	Cannon PF, Kirk PM. 2007. Fungal Families of the World. CAB International, Cambridge
OTU3920	0	0	0	0	1	1	0	0	0	4	3	9	0	0	0	0	2	0	0	0	0	0	0	2	d__Eukaryota	k__Fungi	p__Ascomycota	c__Sordariomycetes	o__Microascales	f__Microascaceae	g__Acaulium	s__Acaulium_albonigrescens	Pathotroph-Saprotroph-Symbiotroph	Animal Pathogen-Endophyte-Plant Pathogen-Undefined Saprotroph	Possible	Microfungus	-	Saprobic in soil or rotting vegetation, some species heat-tolerant and associatated with silage and compost, a few associated with humans and animals (Cannon & Kirk 2007)	Cannon PF, Kirk PM. 2007. Fungal Families of the World. CAB International, Cambridge
OTU749	0	0	0	0	1	9	0	0	0	0	0	0	0	0	0	5	0	1	0	0	0	6	0	0	d__Eukaryota	k__Fungi	p__Ascomycota	c__Sordariomycetes	o__Hypocreales	f__Nectriaceae	g__Atractium	s__Atractium_crassum	Saprotroph	Undefined Saprotroph	Possible	Microfungus	-	-	Sterkenburg E, et al. 2015. New Phytologist 207:1145-1158
OTU3827	0	0	0	0	0	0	0	0	0	6	1	2	0	0	0	0	0	0	0	0	0	1	6	6	d__Eukaryota	k__Fungi	p__Ascomycota	c__Sordariomycetes	o__unclassified_c__Sordariomycetes	f__unclassified_c__Sordariomycetes	g__unclassified_c__Sordariomycetes	s__unclassified_c__Sordariomycetes	-	-	-	-	-	Unassigned	-
OTU2694	0	0	0	0	1	2	0	0	0	4	5	2	0	0	0	0	2	6	0	0	0	0	0	0	d__Eukaryota	k__Fungi	p__Chytridiomycota	c__unclassified_p__Chytridiomycota	o__unclassified_p__Chytridiomycota	f__unclassified_p__Chytridiomycota	g__unclassified_p__Chytridiomycota	s__unclassified_p__Chytridiomycota	-	-	-	-	-	Unassigned	-
OTU2697	0	0	0	2	4	0	0	0	0	0	0	0	0	0	0	0	16	0	0	0	0	0	0	0	d__Eukaryota	k__Fungi	p__unclassified_k__Fungi	c__unclassified_k__Fungi	o__unclassified_k__Fungi	f__unclassified_k__Fungi	g__unclassified_k__Fungi	s__unclassified_k__Fungi	-	-	-	-	-	Unassigned	-
OTU1836	0	0	0	0	0	1	1	0	0	6	1	4	0	0	0	3	0	3	0	0	0	1	1	0	d__Eukaryota	k__Fungi	p__Ascomycota	c__Leotiomycetes	o__Helotiales	f__Helotiaceae	g__Tetracladium	s__Tetracladium_furcatum	Saprotroph	Undefined Saprotroph	Probable	-	-	-	Tedersoo L, et al. 2014. Science 346:1256688
OTU184	0	0	0	0	0	0	0	0	0	0	11	4	0	0	5	0	1	0	0	0	0	0	0	0	d__Eukaryota	k__Fungi	p__Ascomycota	c__Eurotiomycetes	o__Onygenales	f__Arachnomycetaceae	g__Arachnomyces	s__unclassified_g__Arachnomyces	Saprotroph	Dung Saprotroph	Highly Probable	-	-	-	Bills GF, et al. 2013. Current Opinion in microbiology, 16:549-565
OTU1863	0	0	0	0	0	2	0	0	0	0	13	0	0	0	0	1	0	3	0	0	0	0	0	2	d__Eukaryota	k__Fungi	p__Ascomycota	c__Pezizomycetes	o__Pezizales	f__Ascodesmidaceae	g__Cephaliophora	s__Cephaliophora_sp	Saprotroph	Dung Saprotroph-Soil Saprotroph	Probable	Microfungus	-	Molecular studies indicate that the family clusters within Pyronomataceae, but the latter family is widely circumscribed and may need division (Cannon & Kirk 2007)	Cannon PF, Kirk PM. 2007. Fungal Families of the World. CAB International, Cambridge
OTU2574	0	0	0	0	0	5	0	0	0	0	0	0	13	0	0	0	2	0	0	0	0	1	0	0	d__Eukaryota	k__Fungi	p__Ascomycota	c__Dothideomycetes	o__Pleosporales	f__Didymellaceae	g__unclassified_f__Didymellaceae	s__unclassified_f__Didymellaceae	Pathotroph-Saprotroph	Animal Pathogen-Plant Pathogen-Undefined Saprotroph	Possible	Microfungus	-	-	Tedersoo L, et al. 2014. Science 346:1256688 (doi:10.1126/science.1256688)
OTU537	0	0	0	3	2	14	0	0	0	0	0	1	0	0	0	0	0	0	0	0	0	0	0	1	d__Eukaryota	k__Fungi	p__Ascomycota	c__Sordariomycetes	o__Hypocreales	f__Hypocreales_fam_Incertae_sedis	g__Leucosphaerina	s__Leucosphaerina_arxii	Saprotroph	Undefined Saprotroph	Probable	-	-	-	Tedersoo L, et al. 2014. Science 346:1256688
OTU713	0	0	0	5	0	1	0	0	0	0	5	3	0	0	0	1	0	1	0	0	0	3	1	1	d__Eukaryota	k__Fungi	p__Basidiomycota	c__Wallemiomycetes	o__Wallemiales	f__Wallemiaceae	g__Wallemia	s__unclassified_g__Wallemia	Saprotroph	Undefined Saprotroph	Probable	-	-	-	Tedersoo L, et al. 2014. Science 346:1256688 (doi:10.1126/science.1256688)
OTU3859	0	0	0	1	0	0	0	0	0	0	10	0	0	0	6	0	3	0	0	0	0	1	0	0	d__Eukaryota	k__Fungi	p__Ascomycota	c__Sordariomycetes	o__unclassified_c__Sordariomycetes	f__unclassified_c__Sordariomycetes	g__unclassified_c__Sordariomycetes	s__unclassified_c__Sordariomycetes	-	-	-	-	-	Unassigned	-
OTU3551	0	0	0	0	0	0	0	0	0	0	0	0	0	0	0	0	0	0	0	0	0	0	21	0	d__Eukaryota	k__Fungi	p__unclassified_k__Fungi	c__unclassified_k__Fungi	o__unclassified_k__Fungi	f__unclassified_k__Fungi	g__unclassified_k__Fungi	s__unclassified_k__Fungi	-	-	-	-	-	Unassigned	-
OTU3663	0	0	0	0	0	21	0	0	0	0	0	0	0	0	0	0	0	0	0	0	0	0	0	0	d__Eukaryota	k__Fungi	p__unclassified_k__Fungi	c__unclassified_k__Fungi	o__unclassified_k__Fungi	f__unclassified_k__Fungi	g__unclassified_k__Fungi	s__unclassified_k__Fungi	-	-	-	-	-	Unassigned	-
OTU1394	0	0	15	0	0	0	0	0	0	0	2	0	0	0	0	0	0	2	0	0	0	0	0	1	d__Eukaryota	k__Fungi	p__Ascomycota	c__Sordariomycetes	o__Ophiostomatales	f__Ophiostomataceae	g__Sporothrix	s__Sporothrix_brunneoviolacea	Pathotroph-Saprotroph-Symbiotroph	Animal Pathogen-Endophyte-Plant Saprotroph-Soil Saprotroph	Probable	-	-	Endophyte detection method-culture (Dik et al. 1998); The fungal genus Sporothrix comprises a group of thermodimorphic pathogens that cause skin infections in humans and other mammals. Rose gardener’s disease (Sporotrichosis) occurs worldwide, with hyperendemic areas in Brazil, China, and South Africa (Rodrigues et al. 2016); The fungus lives throughout the world in soil and on plant matter such …	Dik AJ, et al. 1998. European Journal of Plant Pathology 104:413-423; Rodrigues AM, et al. 2016. PLoS Pathogens 12:e1005638; https://www.cdc.gov
OTU1782	0	0	0	0	2	0	0	0	0	1	2	13	0	0	0	0	1	0	0	0	0	0	0	1	d__Eukaryota	k__Fungi	p__Ascomycota	c__Sordariomycetes	o__Microascales	f__Microascaceae	g__Microascus	s__Microascus_verrucosus	Pathotroph-Saprotroph-Symbiotroph	Animal Pathogen-Endophyte-Plant Pathogen-Undefined Saprotroph	Possible	Microfungus	-	Saprobic in soil or rotting vegetation, some species heat-tolerant and associatated with silage and compost, a few associated with humans and animals (Cannon & Kirk 2007)	Cannon PF, Kirk PM. 2007. Fungal Families of the World. CAB International, Cambridge
OTU2138	0	0	0	0	0	0	0	0	0	0	0	2	0	0	0	11	0	0	0	0	0	5	0	2	d__Eukaryota	k__Fungi	p__Ascomycota	c__Sordariomycetes	o__Glomerellales	f__Plectosphaerellaceae	g__Gibellulopsis	s__Gibellulopsis_sp	Pathotroph	Plant Pathogen	Probable	-	-	-	Tedersoo L, et al. 2014. Science 346:1256688
OTU3155	0	0	0	0	0	0	0	0	0	0	0	0	0	0	0	0	0	0	0	0	0	20	0	0	d__Eukaryota	k__Fungi	p__Ascomycota	c__Sordariomycetes	o__Hypocreales	f__Nectriaceae	g__Paracremonium	s__Paracremonium_sp	Saprotroph	Undefined Saprotroph	Possible	Microfungus	-	-	Sterkenburg E, et al. 2015. New Phytologist 207:1145-1158
OTU3363	0	0	0	0	1	0	0	0	0	6	0	0	0	0	0	1	6	1	0	0	0	2	2	1	d__Eukaryota	k__Fungi	p__Ascomycota	c__Sordariomycetes	o__Hypocreales	f__Hypocreales_fam_Incertae_sedis	g__Sarocladium	s__Sarocladium_strictum	Saprotroph	Undefined Saprotroph	Probable	-	-	-	Tedersoo L, et al. 2014. Science 346:1256688
OTU3607	0	0	0	0	0	0	0	0	0	0	0	2	0	0	0	2	0	3	0	2	0	4	0	7	d__Eukaryota	k__Fungi	p__Ascomycota	c__Leotiomycetes	o__Helotiales	f__unclassified_o__Helotiales	g__unclassified_o__Helotiales	s__unclassified_o__Helotiales	-	-	-	-	-	Unassigned	-
OTU2167	0	0	0	0	0	0	0	0	0	0	0	20	0	0	0	0	0	0	0	0	0	0	0	0	d__Eukaryota	k__Fungi	p__unclassified_k__Fungi	c__unclassified_k__Fungi	o__unclassified_k__Fungi	f__unclassified_k__Fungi	g__unclassified_k__Fungi	s__unclassified_k__Fungi	-	-	-	-	-	Unassigned	-
OTU1228	0	0	0	0	12	1	0	0	0	2	1	1	0	0	0	1	0	2	0	0	0	0	0	0	d__Eukaryota	k__Fungi	p__unclassified_k__Fungi	c__unclassified_k__Fungi	o__unclassified_k__Fungi	f__unclassified_k__Fungi	g__unclassified_k__Fungi	s__unclassified_k__Fungi	-	-	-	-	-	Unassigned	-
OTU2389	0	0	0	0	0	0	0	0	0	0	0	0	10	9	0	0	0	0	0	0	0	0	0	0	d__Eukaryota	k__Fungi	p__Basidiomycota	c__Agaricomycetes	o__Agaricales	f__Cortinariaceae	g__Cortinarius	s__Cortinarius_moserianus	Symbiotroph	Ectomycorrhizal	Highly Probable	Agaricoid	-	-	Rinaldi AC, et al. 2008. Fungal Diversity 33:1-45; Tedersoo L, et al. 2010. Mycorrhiza 20:217-263; http://mycorrhizas.info/ecmf.html
OTU2472	0	0	0	0	0	0	0	0	0	0	0	0	0	0	0	19	0	0	0	0	0	0	0	0	d__Eukaryota	k__Fungi	p__Ascomycota	c__Sordariomycetes	o__Hypocreales	f__Ophiocordycipitaceae	g__Hirsutella	s__Hirsutella_thompsonii	Pathotroph	Animal Pathogen	Probable	-	-	-	Tedersoo L, et al. 2014. Science 346:1256688
OTU3119	0	0	0	0	0	0	0	0	0	0	0	0	0	0	0	0	0	0	0	0	0	19	0	0	d__Eukaryota	k__Fungi	p__Ascomycota	c__Sordariomycetes	o__Hypocreales	f__unclassified_o__Hypocreales	g__unclassified_o__Hypocreales	s__unclassified_o__Hypocreales	Saprotroph	Undefined Saprotroph	Possible	Microfungus	-	-	Sterkenburg E, et al. 2015. New Phytologist 207:1145-1158
OTU3688	0	7	0	3	2	1	0	0	0	0	1	0	0	0	0	0	2	0	0	0	0	3	0	0	d__Eukaryota	k__Fungi	p__Ascomycota	c__Sordariomycetes	o__Sordariales	f__Sordariales_fam_Incertae_sedis	g__Conlarium	s__Conlarium_aquaticum	Saprotroph	Undefined Saprotroph	Probable	-	-	-	Tedersoo L, et al. 2014. Science 346:1256688
OTU4047	0	0	0	0	0	0	0	0	0	1	3	11	0	0	0	1	0	0	0	0	0	1	0	2	d__Eukaryota	k__Fungi	p__Ascomycota	c__Sordariomycetes	o__Glomerellales	f__Plectosphaerellaceae	g__Acrostalagmus	s__Acrostalagmus_luteoalbus	Saprotroph-Symbiotroph	Endophyte-Undefined Saprotroph	Probable	Microfungus	-	Host - Malvaceae	Costa IPMW, et al. 2012. Mycotaxon 119:26; Tedersoo L, et al. 2014. Science 346:1256688
OTU759	0	0	2	12	0	0	0	0	0	0	0	0	0	0	0	0	0	0	0	0	0	0	0	5	d__Eukaryota	k__Fungi	p__Basidiomycota	c__Agaricomycetes	o__Thelephorales	f__Thelephoraceae	g__Tomentella	s__Tomentella_ellisii	Symbiotroph	Ectomycorrhizal	Highly Probable	Corticioid	-	-	Rinaldi AC, et al. 2008. Fungal Diversity 33:1-45; Tedersoo L, et al. 2010. Mycorrhiza 20:217-263; http://mycorrhizas.info/ecmf.html
OTU1447	0	0	0	0	0	0	0	0	0	0	0	0	18	0	0	0	1	0	0	0	0	0	0	0	d__Eukaryota	k__Fungi	p__Ascomycota	c__Dothideomycetes	o__Pleosporales	f__unclassified_o__Pleosporales	g__unclassified_o__Pleosporales	s__unclassified_o__Pleosporales	-	-	-	-	-	Unassigned	-
OTU560	0	0	0	0	1	1	0	0	0	1	10	0	0	0	0	0	3	2	0	0	0	1	0	0	d__Eukaryota	k__Fungi	p__unclassified_k__Fungi	c__unclassified_k__Fungi	o__unclassified_k__Fungi	f__unclassified_k__Fungi	g__unclassified_k__Fungi	s__unclassified_k__Fungi	-	-	-	-	-	Unassigned	-
OTU3339	0	3	0	1	0	3	0	0	0	0	0	0	0	0	0	0	1	9	0	0	0	2	0	0	d__Eukaryota	k__Fungi	p__Ascomycota	c__Sordariomycetes	o__unclassified_c__Sordariomycetes	f__unclassified_c__Sordariomycetes	g__unclassified_c__Sordariomycetes	s__unclassified_c__Sordariomycetes	-	-	-	-	-	Unassigned	-
OTU1004	0	0	0	1	0	2	0	0	0	0	3	0	0	0	0	0	1	1	0	0	0	1	1	9	d__Eukaryota	k__Fungi	p__Ascomycota	c__Sordariomycetes	o__unclassified_c__Sordariomycetes	f__unclassified_c__Sordariomycetes	g__unclassified_c__Sordariomycetes	s__unclassified_c__Sordariomycetes	-	-	-	-	-	Unassigned	-
OTU3232	0	0	0	0	0	0	0	0	0	0	1	0	0	0	0	0	0	0	0	18	0	0	0	0	d__Eukaryota	k__Fungi	p__Ascomycota	c__unclassified_p__Ascomycota	o__unclassified_p__Ascomycota	f__unclassified_p__Ascomycota	g__unclassified_p__Ascomycota	s__unclassified_p__Ascomycota	-	-	-	-	-	Unassigned	-
OTU2178	0	0	0	0	0	0	0	0	5	1	5	3	0	4	0	0	0	0	0	0	1	0	0	0	d__Eukaryota	k__Fungi	p__Ascomycota	c__Sordariomycetes	o__unclassified_c__Sordariomycetes	f__unclassified_c__Sordariomycetes	g__unclassified_c__Sordariomycetes	s__unclassified_c__Sordariomycetes	-	-	-	-	-	Unassigned	-
OTU3405	0	0	0	0	0	0	0	0	0	0	0	0	0	0	0	0	0	1	0	0	0	18	0	0	d__Eukaryota	k__Fungi	p__Ascomycota	c__Sordariomycetes	o__Sordariales	f__unclassified_o__Sordariales	g__unclassified_o__Sordariales	s__unclassified_o__Sordariales	-	-	-	-	-	Unassigned	-
OTU3578	0	0	0	0	0	0	0	0	0	3	1	0	0	0	0	0	0	0	0	0	0	0	0	15	d__Eukaryota	k__Fungi	p__unclassified_k__Fungi	c__unclassified_k__Fungi	o__unclassified_k__Fungi	f__unclassified_k__Fungi	g__unclassified_k__Fungi	s__unclassified_k__Fungi	-	-	-	-	-	Unassigned	-
OTU2350	0	0	0	0	0	0	0	0	0	0	0	0	19	0	0	0	0	0	0	0	0	0	0	0	d__Eukaryota	k__Fungi	p__Basidiomycota	c__Tremellomycetes	o__Cystofilobasidiales	f__Mrakiaceae	g__Udeniomyces	s__Udeniomyces_pyricola	-	-	-	-	-	Unassigned	-
OTU2811	0	0	0	0	0	0	0	0	0	0	0	0	0	0	0	15	0	4	0	0	0	0	0	0	d__Eukaryota	k__Fungi	p__Ascomycota	c__unclassified_p__Ascomycota	o__unclassified_p__Ascomycota	f__unclassified_p__Ascomycota	g__unclassified_p__Ascomycota	s__unclassified_p__Ascomycota	-	-	-	-	-	Unassigned	-
OTU1018	0	0	0	2	0	3	0	0	0	0	0	0	0	0	0	4	2	7	0	0	0	0	0	0	d__Eukaryota	k__Fungi	p__Ascomycota	c__Sordariomycetes	o__Hypocreales	f__unclassified_o__Hypocreales	g__unclassified_o__Hypocreales	s__unclassified_o__Hypocreales	Saprotroph	Undefined Saprotroph	Possible	Microfungus	-	-	Sterkenburg E, et al. 2015. New Phytologist 207:1145-1158
OTU1327	1	0	0	0	0	1	0	0	0	1	0	0	0	0	0	3	2	10	0	0	0	0	0	0	d__Eukaryota	k__Fungi	p__Ascomycota	c__Dothideomycetes	o__Pleosporales	f__Phaeosphaeriaceae	g__Paraphoma	s__Paraphoma_chrysanthemicola	Pathotroph-Saprotroph	Fungal Parasite-Plant Pathogen-Plant Saprotroph	Probable	Microfungus	-	Necrotrophic or saprobic on a wide range of plants, especially monocotyledons; a few species parasitic on other fungi (Cannon & Kirk 2007)	Cannon PF, Kirk PM. 2007. Fungal Families of the World. CAB International, Cambridge
OTU2086	0	0	0	11	0	0	0	0	0	1	1	2	0	0	0	0	0	0	0	0	0	3	0	0	d__Eukaryota	k__Fungi	p__Ascomycota	c__Sordariomycetes	o__Hypocreales	f__unclassified_o__Hypocreales	g__unclassified_o__Hypocreales	s__unclassified_o__Hypocreales	Saprotroph	Undefined Saprotroph	Possible	Microfungus	-	-	Sterkenburg E, et al. 2015. New Phytologist 207:1145-1158
OTU3061	0	3	0	1	4	0	0	0	0	5	0	0	0	0	0	2	0	1	0	0	0	0	1	1	d__Eukaryota	k__Fungi	p__Ascomycota	c__Leotiomycetes	o__Thelebolales	f__Pseudeurotiaceae	g__Pseudeurotium	s__Pseudeurotium_sp	Saprotroph	Undefined Saprotroph	Probable	-	-	-	Tedersoo L, et al. 2014. Science 346:1256688
OTU3191	0	0	0	0	1	0	0	0	0	1	2	0	0	0	0	4	0	0	0	0	0	8	0	2	d__Eukaryota	k__Fungi	p__Ascomycota	c__Sordariomycetes	o__Chaetosphaeriales	f__Chaetosphaeriaceae	g__unclassified_f__Chaetosphaeriaceae	s__unclassified_f__Chaetosphaeriaceae	Saprotroph	Plant Saprotroph-Wood Saprotroph	Probable	Microfungus	-	Saprobes associated with decaying woody and herbaceous plant material, including timber and timber products in damp buildings (Cannon & Kirk 2007)	Cannon PF, Kirk PM. 2007. Fungal Families of the World. CAB International, Cambridge
OTU726	0	0	0	0	5	9	0	0	0	0	0	0	0	0	0	0	0	0	0	0	0	2	0	2	d__Eukaryota	k__Fungi	p__Ascomycota	c__Sordariomycetes	o__Hypocreales	f__Stachybotryaceae	g__Achroiostachys	s__Achroiostachys_betulicola	Saprotroph	Undefined Saprotroph	Possible	Microfungus	-	-	Sterkenburg E, et al. 2015. New Phytologist 207:1145-1158
OTU1053	0	0	0	1	3	0	0	0	0	2	1	3	0	0	0	2	1	5	0	0	0	0	0	0	d__Eukaryota	k__Fungi	p__Ascomycota	c__unclassified_p__Ascomycota	o__unclassified_p__Ascomycota	f__unclassified_p__Ascomycota	g__unclassified_p__Ascomycota	s__unclassified_p__Ascomycota	-	-	-	-	-	Unassigned	-
OTU2547	0	0	0	1	0	1	0	0	0	0	3	0	0	0	0	0	2	8	0	0	0	3	0	0	d__Eukaryota	k__Fungi	p__Ascomycota	c__Dothideomycetes	o__Pleosporales	f__unclassified_o__Pleosporales	g__unclassified_o__Pleosporales	s__unclassified_o__Pleosporales	-	-	-	-	-	Unassigned	-
OTU1500	0	0	0	0	0	0	0	0	0	0	0	0	0	0	1	0	0	17	0	0	0	0	0	0	d__Eukaryota	k__Fungi	p__Chytridiomycota	c__unclassified_p__Chytridiomycota	o__unclassified_p__Chytridiomycota	f__unclassified_p__Chytridiomycota	g__unclassified_p__Chytridiomycota	s__Chytridiomycota_sp	-	-	-	-	-	Unassigned	-
OTU1555	0	0	0	0	1	3	0	0	0	1	0	1	0	0	0	0	4	5	0	0	0	2	0	0	d__Eukaryota	k__Fungi	p__Ascomycota	c__Eurotiomycetes	o__Eurotiales	f__Aspergillaceae	g__Penicillium	s__Penicillium_oxalicum	Saprotroph	Undefined Saprotroph	Possible	Microfungus	-	-	Sterkenburg E, et al. 2015. New Phytologist 207:1145-1158
OTU1881	0	0	0	4	9	0	0	0	0	0	4	0	0	0	0	0	0	0	0	0	0	0	0	0	d__Eukaryota	k__Fungi	p__Ascomycota	c__Sordariomycetes	o__Sordariales	f__Lasiosphaeriaceae	g__Zygopleurage	s__Zygopleurage_zygospora	Saprotroph	Dung Saprotroph	Highly Probable	-	-	-	Bills GF, et al. 2013. Current Opinion in microbiology, 16:549-565; Tedersoo L, et al. 2014. Science 346:1256688
OTU2143	0	0	0	4	0	0	0	0	0	0	0	0	0	0	0	0	4	2	0	0	0	5	2	0	d__Eukaryota	k__Fungi	p__Ascomycota	c__Sordariomycetes	o__Hypocreales	f__Nectriaceae	g__Fusarium	s__Fusarium_biseptatum	Pathotroph-Saprotroph-Symbiotroph	Animal Pathogen-Endophyte-Lichen Parasite-Plant Pathogen-Soil Saprotroph-Wood Saprotroph	Possible	Microfungus	-	Likely opportunistic human pathogen (Irinyi et al. 2015)	Duncan CG, Eslyn WE. 1966. Mycologia 58:642-664; Seehann G, et al. 1975. List of Fungi in Soft-Rot Tissue Tests. Institute fur Holzbiologie und Holzschutz, Bundesforschungsanstalt fur Forst - und Holzwirtshaft, Hamburg - Lohbrugge, Germany; Costa IPMW, et al. 2012. Mycotaxon 119:26; Tedersoo L, et al. 2014. Science 346:1256688; Irinyi L, et al. 2015. Medical Mycology 53:313-337; Schroers et al. 2…
OTU2199	0	0	0	0	0	0	0	0	0	1	3	12	0	0	0	0	0	1	0	0	0	0	0	0	d__Eukaryota	k__Fungi	p__Ascomycota	c__Sordariomycetes	o__Microascales	f__Microascaceae	g__Microascus	s__Microascus_verrucosus	Pathotroph-Saprotroph-Symbiotroph	Animal Pathogen-Endophyte-Plant Pathogen-Undefined Saprotroph	Possible	Microfungus	-	Saprobic in soil or rotting vegetation, some species heat-tolerant and associatated with silage and compost, a few associated with humans and animals (Cannon & Kirk 2007)	Cannon PF, Kirk PM. 2007. Fungal Families of the World. CAB International, Cambridge
OTU2560	0	0	0	0	0	2	0	0	0	0	1	0	6	0	0	2	0	6	0	0	0	0	0	0	d__Eukaryota	k__Fungi	p__Basidiomycota	c__Tremellomycetes	o__Tremellales	f__Bulleribasidiaceae	g__Dioszegia	s__Dioszegia_zsoltii	Pathotroph-Saprotroph-Symbiotroph	Fungal Parasite-Undefined Saprotroph	Possible	Tremelloid-Yeast	-	The order contains both teleomorphic and anamorphic species, most of the latter being yeasts	Sterkenburg E, et al. 2015. New Phytologist 207:1145-1158
OTU3150	0	0	0	0	0	0	0	0	0	0	0	0	0	0	0	1	0	0	0	0	0	13	3	0	d__Eukaryota	k__Fungi	p__Basidiomycota	c__Agaricomycetes	o__Agaricales	f__Psathyrellaceae	g__Coprinellus	s__Coprinellus_verrucispermus	Saprotroph	Dung Saprotroph-Plant Saprotroph-Wood Saprotroph	Probable	Agaricoid	-	Saprobic, in grass, on dung, rotten wood and similar substrata (Cannon & Kirk 2007)	Cannon PF, Kirk PM. 2007. Fungal Families of the World. CAB International, Cambridge
OTU3535	0	0	0	0	0	0	0	0	0	0	0	0	0	0	0	0	0	0	0	0	0	8	9	0	d__Eukaryota	k__Fungi	p__Ascomycota	c__Sordariomycetes	o__Sordariales	f__Chaetomiaceae	g__Chaetomium	s__Chaetomium_sp	Pathotroph-Saprotroph-Symbiotroph	Animal Pathogen-Dung Saprotroph-Endophyte-Epiphyte-Plant Saprotroph-Wood Saprotroph	Possible	Microfungus	Soft Rot	Saprobic, acting as key decay organisms of plant materials and plant-derived commodities (Cannon & Kirk 2007); Epiphyte detection method-culture (Massimo et al. 2015); Endophyte detection method-culture (Busby et al. 2016, David et al. 2016); Likely opportunistic human pathogen (Irinyi et al. 2015)	Seehann G, et al. 1975. List of Fungi in Soft-Rot Tissue Tests. Institute fur Holzbiologie und Holzschutz, Bundesforschungsanstalt fur Forst - und Holzwirtshaft, Hamburg - Lohbrugge, Germany; Cannon PF, Kirk PM. 2007. Fungal Families of the World. CAB International, Cambridge; Bills GF, et al. 2013. Current Opinion in microbiology, 16:549-565; Tedersoo L, et al. 2014. Science 346:1256688; Irinyi …
OTU3757	0	0	0	0	0	1	0	0	0	0	2	0	0	0	0	1	0	1	0	0	0	10	2	0	d__Eukaryota	k__Fungi	p__Ascomycota	c__Eurotiomycetes	o__Eurotiales	f__Aspergillaceae	g__Penicillium	s__Penicillium_glabrum	Saprotroph	Undefined Saprotroph	Possible	Microfungus	-	-	Sterkenburg E, et al. 2015. New Phytologist 207:1145-1158
OTU4112	0	0	0	0	0	0	0	10	0	0	0	0	0	0	3	0	0	2	0	0	0	2	0	0	d__Eukaryota	k__Fungi	p__Basidiomycota	c__Tremellomycetes	o__Cystofilobasidiales	f__Cystofilobasidiaceae	g__Cystofilobasidium	s__Cystofilobasidium_macerans	Saprotroph	Leaf Saprotroph	Possible	Yeast	-	-	Oberwinkler F, et al. 1983. Systematic and Applied Microbiology 4:114-122 (https://doi.org/10.1016/S0723-2020(83)80039-3)
OTU2589	0	0	0	0	0	0	0	3	0	0	0	3	2	1	1	0	1	0	2	1	2	0	1	0	d__Eukaryota	k__Fungi	p__Ascomycota	c__Sordariomycetes	o__unclassified_c__Sordariomycetes	f__unclassified_c__Sordariomycetes	g__unclassified_c__Sordariomycetes	s__unclassified_c__Sordariomycetes	-	-	-	-	-	Unassigned	-
OTU2004	0	0	0	0	1	2	0	0	0	0	7	2	0	0	0	3	0	0	0	0	0	1	0	1	d__Eukaryota	k__Fungi	p__Ascomycota	c__Sordariomycetes	o__Microascales	f__Microascales_fam_Incertae_sedis	g__Cephalotrichiella	s__Cephalotrichiella_penicillata	-	-	-	-	-	Unassigned	-
OTU389	0	0	0	17	0	0	0	0	0	0	0	0	0	0	0	0	0	0	0	0	0	0	0	0	d__Eukaryota	k__Fungi	p__unclassified_k__Fungi	c__unclassified_k__Fungi	o__unclassified_k__Fungi	f__unclassified_k__Fungi	g__unclassified_k__Fungi	s__unclassified_k__Fungi	-	-	-	-	-	Unassigned	-
OTU1381	0	0	0	0	5	0	0	3	0	0	0	0	0	0	0	1	2	3	0	2	0	1	0	0	d__Eukaryota	k__Fungi	p__Ascomycota	c__Sordariomycetes	o__Sordariales	f__unclassified_o__Sordariales	g__unclassified_o__Sordariales	s__unclassified_o__Sordariales	-	-	-	-	-	Unassigned	-
OTU3604	0	0	0	0	0	0	0	0	0	0	0	0	0	0	0	0	0	0	0	0	0	10	7	0	d__Eukaryota	k__Fungi	p__Basidiomycota	c__Tremellomycetes	o__Filobasidiales	f__Piskurozymaceae	g__Solicoccozyma	s__Solicoccozyma_terrea	-	-	-	-	-	Unassigned	-
OTU139	0	2	0	1	0	1	0	0	0	0	0	0	0	0	0	0	2	2	0	0	0	7	0	1	d__Eukaryota	k__Fungi	p__Ascomycota	c__Eurotiomycetes	o__Eurotiales	f__Trichocomaceae	g__Thermomyces	s__Thermomyces_lanuginosus	Pathotroph-Symbiotroph	Endophyte-Plant Pathogen	Possible	-	-	Host - Cannabaceae, Moraceae, Oleaceae	Costa IPMW, et al. 2012. Mycotaxon 119:26
OTU1689	0	0	0	0	0	0	0	0	0	0	0	0	0	4	12	0	0	0	0	0	0	0	0	0	d__Eukaryota	k__Fungi	p__Basidiomycota	c__Tremellomycetes	o__Tremellales	f__Trimorphomycetaceae	g__Saitozyma	s__Saitozyma_sp	Pathotroph-Saprotroph-Symbiotroph	Fungal Parasite-Undefined Saprotroph	Possible	Tremelloid-Yeast	-	The order contains both teleomorphic and anamorphic species, most of the latter being yeasts	Sterkenburg E, et al. 2015. New Phytologist 207:1145-1158
OTU2788	0	0	0	0	2	0	0	0	0	3	1	3	0	0	0	0	1	6	0	0	0	0	0	0	d__Eukaryota	k__Fungi	p__Ascomycota	c__Dothideomycetes	o__Pleosporales	f__Sporormiaceae	g__Preussia	s__Preussia_terricola	Saprotroph	Dung Saprotroph-Plant Saprotroph	Probable	Microfungus	-	Saprobic, associated with dung and rotting vegetation (Cannon & Kirk 2007)	Cannon PF, Kirk PM. 2007. Fungal Families of the World. CAB International, Cambridge
OTU2958	0	0	0	0	3	0	0	0	0	3	0	5	0	0	0	0	1	3	0	0	0	1	0	0	d__Eukaryota	k__Fungi	p__Ascomycota	c__Sordariomycetes	o__Hypocreales	f__Ophiocordycipitaceae	g__Harposporium	s__Harposporium_bysmatosporum	Pathotroph	Animal Pathogen	Probable	-	-	-	Tedersoo L, et al. 2014. Science 346:1256688
OTU3116	0	0	0	0	1	0	2	0	0	0	0	0	0	0	0	0	0	1	0	6	1	3	2	0	d__Eukaryota	k__Fungi	p__Ascomycota	c__Eurotiomycetes	o__Eurotiales	f__Aspergillaceae	g__Aspergillus	s__Aspergillus_penicillioides	Saprotroph	Undefined Saprotroph	Possible	Microfungus	-	-	Sterkenburg E, et al. 2015. New Phytologist 207:1145-1158
OTU341	0	0	0	8	1	0	0	0	0	3	0	1	0	0	0	0	1	1	0	0	0	0	0	1	d__Eukaryota	k__Fungi	p__Ascomycota	c__Sordariomycetes	o__Sordariales	f__Sordariales_fam_Incertae_sedis	g__Cordana	s__Cordana_terrestris	Pathotroph-Saprotroph	-	Probable	-	-	-	Tedersoo L, et al. 2014. Science 346:1256688
OTU3801	0	6	0	0	0	1	0	0	0	0	1	2	0	0	0	0	0	2	0	0	0	1	1	2	d__Eukaryota	k__Fungi	p__Basidiomycota	c__Tremellomycetes	o__Tremellales	f__Bulleribasidiaceae	g__Dioszegia	s__Dioszegia_sp	Pathotroph-Saprotroph-Symbiotroph	Fungal Parasite-Undefined Saprotroph	Possible	Tremelloid-Yeast	-	The order contains both teleomorphic and anamorphic species, most of the latter being yeasts	Sterkenburg E, et al. 2015. New Phytologist 207:1145-1158
OTU931	0	0	0	0	5	1	0	0	0	0	4	0	0	0	0	0	3	0	0	0	0	0	1	2	d__Eukaryota	k__Fungi	p__Basidiomycota	c__Agaricomycetes	o__Cantharellales	f__Ceratobasidiaceae	g__unclassified_f__Ceratobasidiaceae	s__Ceratobasidiaceae_sp	Pathotroph-Saprotroph-Symbiotroph	Endomycorrhizal-Plant Pathogen-Undefined Saprotroph	Possible	Microfungus	-	Best known as plant pathogens, but also saprobic. Species are endomycorrhizal with a wide range of plant roots - especially of Orchidaceae but also even bryophytes (Cannon & Kirk 2007)	Cannon PF, Kirk PM. 2007. Fungal Families of the World. CAB International, Cambridge
OTU384	0	0	0	16	0	0	0	0	0	0	0	0	0	0	0	0	0	0	0	0	0	0	0	0	d__Eukaryota	k__Fungi	p__unclassified_k__Fungi	c__unclassified_k__Fungi	o__unclassified_k__Fungi	f__unclassified_k__Fungi	g__unclassified_k__Fungi	s__unclassified_k__Fungi	-	-	-	-	-	Unassigned	-
OTU1239	0	0	0	0	0	0	0	0	0	2	0	2	0	0	0	0	3	3	0	1	0	0	0	5	d__Eukaryota	k__Fungi	p__unclassified_k__Fungi	c__unclassified_k__Fungi	o__unclassified_k__Fungi	f__unclassified_k__Fungi	g__unclassified_k__Fungi	s__unclassified_k__Fungi	-	-	-	-	-	Unassigned	-
OTU850	0	0	0	0	0	4	2	0	0	1	0	0	0	0	0	2	2	1	0	0	0	3	0	1	d__Eukaryota	k__Fungi	p__Chytridiomycota	c__unclassified_p__Chytridiomycota	o__unclassified_p__Chytridiomycota	f__unclassified_p__Chytridiomycota	g__unclassified_p__Chytridiomycota	s__Chytridiomycota_sp	-	-	-	-	-	Unassigned	-
OTU295	0	0	0	0	0	0	0	0	0	0	0	0	0	4	0	0	0	0	0	0	0	12	0	0	d__Eukaryota	k__Fungi	p__unclassified_k__Fungi	c__unclassified_k__Fungi	o__unclassified_k__Fungi	f__unclassified_k__Fungi	g__unclassified_k__Fungi	s__unclassified_k__Fungi	-	-	-	-	-	Unassigned	-
OTU2405	0	0	0	0	0	0	0	0	0	0	0	0	0	0	16	0	0	0	0	0	0	0	0	0	d__Eukaryota	k__Fungi	p__unclassified_k__Fungi	c__unclassified_k__Fungi	o__unclassified_k__Fungi	f__unclassified_k__Fungi	g__unclassified_k__Fungi	s__unclassified_k__Fungi	-	-	-	-	-	Unassigned	-
OTU2629	0	0	0	0	0	0	0	0	0	0	0	0	0	0	0	0	16	0	0	0	0	0	0	0	d__Eukaryota	k__Fungi	p__unclassified_k__Fungi	c__unclassified_k__Fungi	o__unclassified_k__Fungi	f__unclassified_k__Fungi	g__unclassified_k__Fungi	s__unclassified_k__Fungi	-	-	-	-	-	Unassigned	-
OTU2930	0	0	0	0	1	0	0	0	0	0	0	0	0	0	0	0	0	15	0	0	0	0	0	0	d__Eukaryota	k__Fungi	p__unclassified_k__Fungi	c__unclassified_k__Fungi	o__unclassified_k__Fungi	f__unclassified_k__Fungi	g__unclassified_k__Fungi	s__unclassified_k__Fungi	-	-	-	-	-	Unassigned	-
OTU969	0	0	0	0	0	1	0	0	0	0	4	1	0	0	0	0	1	9	0	0	0	0	0	0	d__Eukaryota	k__Fungi	p__Ascomycota	c__unclassified_p__Ascomycota	o__unclassified_p__Ascomycota	f__unclassified_p__Ascomycota	g__unclassified_p__Ascomycota	s__unclassified_p__Ascomycota	-	-	-	-	-	Unassigned	-
OTU3030	0	0	0	0	0	2	0	0	0	0	3	0	0	0	0	5	6	0	0	0	0	0	0	0	d__Eukaryota	k__Fungi	p__Ascomycota	c__unclassified_p__Ascomycota	o__unclassified_p__Ascomycota	f__unclassified_p__Ascomycota	g__unclassified_p__Ascomycota	s__unclassified_p__Ascomycota	-	-	-	-	-	Unassigned	-
OTU2394	0	0	0	0	0	0	0	0	0	0	0	0	0	16	0	0	0	0	0	0	0	0	0	0	d__Eukaryota	k__Fungi	p__Ascomycota	c__Sordariomycetes	o__unclassified_c__Sordariomycetes	f__unclassified_c__Sordariomycetes	g__unclassified_c__Sordariomycetes	s__unclassified_c__Sordariomycetes	-	-	-	-	-	Unassigned	-
OTU1869	0	0	0	0	2	0	0	0	0	0	8	0	0	0	0	1	0	3	0	0	0	0	0	2	d__Eukaryota	k__Fungi	p__Ascomycota	c__unclassified_p__Ascomycota	o__unclassified_p__Ascomycota	f__unclassified_p__Ascomycota	g__unclassified_p__Ascomycota	s__unclassified_p__Ascomycota	-	-	-	-	-	Unassigned	-
OTU1435	1	0	0	0	0	0	0	0	0	0	1	0	7	0	0	2	1	1	0	0	0	2	0	0	d__Eukaryota	k__Fungi	p__Ascomycota	c__Dothideomycetes	o__Pleosporales	f__Didymellaceae	g__unclassified_f__Didymellaceae	s__unclassified_f__Didymellaceae	Pathotroph-Saprotroph	Animal Pathogen-Plant Pathogen-Undefined Saprotroph	Possible	Microfungus	-	-	Tedersoo L, et al. 2014. Science 346:1256688 (doi:10.1126/science.1256688)
OTU2124	0	0	0	0	0	0	0	0	0	0	0	0	0	0	0	0	12	0	0	0	0	3	0	0	d__Eukaryota	k__Fungi	p__Ascomycota	c__Sordariomycetes	o__Hypocreales	f__Nectriaceae	g__Cosmospora	s__unclassified_g__Cosmospora	Pathotroph	Fungal Parasite	Highly Probable	-	-	-	List compiled by John Plischke III (http://home.comcast.net/~grifola/fungionfungi.pdf); Samuels GJ. 2007, self-published.
OTU2360	0	0	0	0	0	0	0	0	0	0	0	0	1	14	0	0	0	0	0	0	0	0	0	0	d__Eukaryota	k__Fungi	p__Ascomycota	c__Sordariomycetes	o__Hypocreales	f__Nectriaceae	g__Ilyonectria	s__Ilyonectria_liriodendri	Saprotroph	Undefined Saprotroph	Possible	Microfungus	-	-	Sterkenburg E, et al. 2015. New Phytologist 207:1145-1158
OTU3157	0	0	0	0	0	0	0	0	0	0	0	0	0	0	0	1	0	0	0	0	0	14	0	0	d__Eukaryota	k__Fungi	p__Zoopagomycota	c__Zoopagomycetes	o__Zoopagales	f__Piptocephalidaceae	g__Syncephalis	s__Syncephalis_obconica	Pathotroph	Fungal Parasite	Probable	-	-	-	Tedersoo L, et al. 2014. Science 346:1256688
OTU359	0	0	0	3	0	4	0	0	0	0	0	0	0	0	0	0	1	4	0	0	0	2	1	0	d__Eukaryota	k__Fungi	p__Ascomycota	c__Sordariomycetes	o__Coniochaetales	f__Coniochaetaceae	g__Coniochaeta	s__unclassified_g__Coniochaeta	Pathotroph-Saprotroph-Symbiotroph	Animal Pathogen-Dung Saprotroph-Endophyte-Lichen Parasite-Plant Pathogen-Undefined Saprotroph	Possible	Microfungus	-	-	Bell A. 1983. Dung Fungi: An Illustrated Guide to Coprophilous Fungi in New Zealand. Victoria University Press, Wellington; Damm U, et al. 2010. Persoonia 24:60-80; Costa IPMW, et al. 2012. Mycotaxon 119:26; Tedersoo L, et al. 2014. Science 346:1256688 (doi:10.1126/science.1256688); Irinyi L, et al. 2015. Medical Mycology 53:313-337; Lawrey JD, Diederich P. 2016. URL: http://www.lichenicolous.net…
OTU40	0	0	0	0	0	0	0	0	0	0	0	15	0	0	0	0	0	0	0	0	0	0	0	0	d__Eukaryota	k__Fungi	p__Ascomycota	c__Sordariomycetes	o__Sordariales	f__Lasiosphaeriaceae	g__Cladorrhinum	s__Cladorrhinum_bulbillosum	Pathotroph-Saprotroph-Symbiotroph	Animal Pathogen-Dung Saprotroph-Endophyte-Plant Saprotroph-Soil Saprotroph-Wood Saprotroph	Probable	Microfungus	Soft Rot	Reported in soils (including agricultural) as saprotrophs on dung or plant material, or in roots as endophytes, while some species are associated with human and animal opportunistic diseases (Carmaran et al.2015)	Seehann G, et al. 1975. List of Fungi in Soft-Rot Tissue Tests. Institute fur Holzbiologie und Holzschutz, Bundesforschungsanstalt fur Forst - und Holzwirtshaft, Hamburg - Lohbrugge, Germany; Carmaran CC, et al.2015. Mycological Progress 14:94; Irinyi L, et al. 2015. Medical Mycology 53:313-337
OTU529	0	0	0	0	15	0	0	0	0	0	0	0	0	0	0	0	0	0	0	0	0	0	0	0	d__Eukaryota	k__Fungi	p__Ascomycota	c__Sordariomycetes	o__Hypocreales	f__unclassified_o__Hypocreales	g__unclassified_o__Hypocreales	s__unclassified_o__Hypocreales	Saprotroph	Undefined Saprotroph	Possible	Microfungus	-	-	Sterkenburg E, et al. 2015. New Phytologist 207:1145-1158
OTU918	0	0	0	7	0	0	0	0	0	0	8	0	0	0	0	0	0	0	0	0	0	0	0	0	d__Eukaryota	k__Fungi	p__Ascomycota	c__Leotiomycetes	o__Helotiales	f__Helotiales_fam_Incertae_sedis	g__Roesleria	s__unclassified_g__Roesleria	Pathotroph	Plant Pathogen	Probable	-	-	-	Tedersoo L, et al. 2014. Science 346:1256688
OTU2163	0	0	0	0	0	0	0	0	0	3	1	3	0	0	0	3	0	0	0	0	0	0	0	5	d__Eukaryota	k__Fungi	p__Ascomycota	c__unclassified_p__Ascomycota	o__unclassified_p__Ascomycota	f__unclassified_p__Ascomycota	g__unclassified_p__Ascomycota	s__unclassified_p__Ascomycota	-	-	-	-	-	Unassigned	-
OTU310	15	0	0	0	0	0	0	0	0	0	0	0	0	0	0	0	0	0	0	0	0	0	0	0	d__Eukaryota	k__Fungi	p__Ascomycota	c__Leotiomycetes	o__Helotiales	f__Leotiaceae	g__Gorgomyces	s__Gorgomyces_sp	-	-	-	-	-	Unassigned	-
OTU2668	0	0	0	2	0	0	0	0	0	0	0	0	0	0	0	0	6	0	0	0	0	5	2	0	d__Eukaryota	k__Fungi	p__Chytridiomycota	c__unclassified_p__Chytridiomycota	o__unclassified_p__Chytridiomycota	f__unclassified_p__Chytridiomycota	g__unclassified_p__Chytridiomycota	s__unclassified_p__Chytridiomycota	-	-	-	-	-	Unassigned	-
OTU2699	0	0	0	1	5	0	0	0	0	0	0	0	0	0	0	1	2	2	0	0	0	2	2	0	d__Eukaryota	k__Fungi	p__unclassified_k__Fungi	c__unclassified_k__Fungi	o__unclassified_k__Fungi	f__unclassified_k__Fungi	g__unclassified_k__Fungi	s__unclassified_k__Fungi	-	-	-	-	-	Unassigned	-
OTU1292	0	0	0	0	0	3	0	0	0	5	4	0	0	0	0	0	3	0	0	0	0	0	0	0	d__Eukaryota	k__Fungi	p__Chytridiomycota	c__unclassified_p__Chytridiomycota	o__unclassified_p__Chytridiomycota	f__unclassified_p__Chytridiomycota	g__unclassified_p__Chytridiomycota	s__Chytridiomycota_sp	-	-	-	-	-	Unassigned	-
OTU3608	0	0	0	0	0	0	0	0	0	0	0	0	0	0	0	0	0	0	0	0	0	0	15	0	d__Eukaryota	k__Fungi	p__Ascomycota	c__Dothideomycetes	o__Pleosporales	f__unclassified_o__Pleosporales	g__unclassified_o__Pleosporales	s__unclassified_o__Pleosporales	-	-	-	-	-	Unassigned	-
OTU1522	0	0	0	0	0	0	0	0	0	2	1	1	0	0	0	1	1	7	0	0	0	0	0	1	d__Eukaryota	k__Fungi	p__Ascomycota	c__Eurotiomycetes	o__Onygenales	f__Onygenaceae	g__Aphanoascus	s__Aphanoascus_durus	Saprotroph	Dung Saprotroph-Soil Saprotroph	Probable	Microfungus	-	Generally saprobic and keratinophilic, in soil or coprophilous, occasionally found on hair or horn (Cannon & Kirk 2007)	Cannon PF, Kirk PM. 2007. Fungal Families of the World. CAB International, Cambridge
OTU1562	0	0	0	0	0	0	0	0	0	1	0	0	0	0	0	0	1	12	0	0	0	0	0	0	d__Eukaryota	k__Fungi	p__Ascomycota	c__Sordariomycetes	o__Hypocreales	f__unclassified_o__Hypocreales	g__unclassified_o__Hypocreales	s__unclassified_o__Hypocreales	Saprotroph	Undefined Saprotroph	Possible	Microfungus	-	-	Sterkenburg E, et al. 2015. New Phytologist 207:1145-1158
OTU1654	0	0	0	7	3	1	0	0	0	0	0	0	0	0	0	3	0	0	0	0	0	0	0	0	d__Eukaryota	k__Fungi	p__Ascomycota	c__Sordariomycetes	o__Hypocreales	f__Nectriaceae	g__Fusarium	s__unclassified_g__Fusarium	Pathotroph-Saprotroph-Symbiotroph	Animal Pathogen-Endophyte-Lichen Parasite-Plant Pathogen-Soil Saprotroph-Wood Saprotroph	Possible	Microfungus	-	Likely opportunistic human pathogen (Irinyi et al. 2015)	Duncan CG, Eslyn WE. 1966. Mycologia 58:642-664; Seehann G, et al. 1975. List of Fungi in Soft-Rot Tissue Tests. Institute fur Holzbiologie und Holzschutz, Bundesforschungsanstalt fur Forst - und Holzwirtshaft, Hamburg - Lohbrugge, Germany; Costa IPMW, et al. 2012. Mycotaxon 119:26; Tedersoo L, et al. 2014. Science 346:1256688; Irinyi L, et al. 2015. Medical Mycology 53:313-337; Schroers et al. 2…
OTU2048	0	0	0	0	0	0	0	0	0	0	1	0	0	0	0	0	0	0	0	2	0	8	2	1	d__Eukaryota	k__Fungi	p__Ascomycota	c__Sordariomycetes	o__Xylariales	f__Bartaliniaceae	g__Truncatella	s__Truncatella_angustata	Pathotroph	Plant Pathogen	Probable	-	-	-	Tedersoo L, et al. 2014. Science 346:1256688
OTU2093	0	0	0	0	0	1	0	0	0	7	2	0	0	0	0	0	0	1	0	0	0	2	1	0	d__Eukaryota	k__Fungi	p__Ascomycota	c__Leotiomycetes	o__Helotiales	f__Helotiales_fam_Incertae_sedis	g__Mycoarthris	s__Mycoarthris_sp	Saprotroph	Undefined Saprotroph	Probable	-	-	-	Tedersoo L, et al. 2014. Science 346:1256688
OTU2103	0	0	0	1	0	0	0	0	0	1	0	0	11	0	0	1	0	0	0	0	0	0	0	0	d__Eukaryota	k__Fungi	p__Basidiomycota	c__Tremellomycetes	o__Tremellales	f__Bulleribasidiaceae	g__Vishniacozyma	s__Vishniacozyma_sp	Pathotroph-Saprotroph-Symbiotroph	Fungal Parasite-Undefined Saprotroph	Possible	Tremelloid-Yeast	-	The order contains both teleomorphic and anamorphic species, most of the latter being yeasts	Sterkenburg E, et al. 2015. New Phytologist 207:1145-1158
OTU2402	0	0	0	0	0	0	0	0	0	0	0	0	0	3	11	0	0	0	0	0	0	0	0	0	d__Eukaryota	k__Fungi	p__Basidiomycota	c__Tremellomycetes	o__Trichosporonales	f__Trichosporonaceae	g__Cutaneotrichosporon	s__Cutaneotrichosporon_sp	Pathotroph	Animal Pathogen	Possible	Yeast	-	Pathogenic to humans	Nath R, et al. 2018. Mycopathologia 183:585 (https://doi.org/10.1007/s11046-017-0231-8)
OTU2407	0	2	0	0	0	0	0	0	0	0	0	0	0	0	7	0	5	0	0	0	0	0	0	0	d__Eukaryota	k__Fungi	p__Ascomycota	c__Sordariomycetes	o__Hypocreales	f__Hypocreales_fam_Incertae_sedis	g__Fusariella	s__Fusariella_sp	Saprotroph	Undefined Saprotroph	Possible	Microfungus	-	-	Sterkenburg E, et al. 2015. New Phytologist 207:1145-1158
OTU2921	0	0	0	0	1	1	0	0	0	2	5	0	0	0	0	0	2	1	0	0	0	0	2	0	d__Eukaryota	k__Fungi	p__Ascomycota	c__Sordariomycetes	o__Microascales	f__Microascaceae	g__Pithoascus	s__Pithoascus_nidicola	Saprotroph	Undefined Saprotroph	Probable	-	-	-	Tedersoo L, et al. 2014. Science 346:1256688
OTU3032	0	0	0	0	0	0	0	0	0	0	0	0	13	0	0	0	0	0	0	0	0	1	0	0	d__Eukaryota	k__Fungi	p__Basidiomycota	c__Agaricomycetes	o__Agaricales	f__Cortinariaceae	g__Cortinarius	s__unclassified_g__Cortinarius	Symbiotroph	Ectomycorrhizal	Highly Probable	Agaricoid	-	-	Rinaldi AC, et al. 2008. Fungal Diversity 33:1-45; Tedersoo L, et al. 2010. Mycorrhiza 20:217-263; http://mycorrhizas.info/ecmf.html
OTU3490	0	0	0	0	0	0	0	0	0	0	0	0	0	0	0	0	0	0	0	0	0	1	11	2	d__Eukaryota	k__Fungi	p__Ascomycota	c__Sordariomycetes	o__Sordariales	f__Chaetomiaceae	g__unclassified_f__Chaetomiaceae	s__unclassified_f__Chaetomiaceae	Pathotroph-Saprotroph-Symbiotroph	Animal Pathogen-Dung Saprotroph-Endophyte-Epiphyte-Plant Saprotroph-Wood Saprotroph	Possible	Microfungus	Soft Rot	Saprobic, acting as key decay organisms of plant materials and plant-derived commodities (Cannon & Kirk 2007); Epiphyte detection method-culture (Massimo et al. 2015); Endophyte detection method-culture (Busby et al. 2016, David et al. 2016); Likely opportunistic human pathogen (Irinyi et al. 2015)	Seehann G, et al. 1975. List of Fungi in Soft-Rot Tissue Tests. Institute fur Holzbiologie und Holzschutz, Bundesforschungsanstalt fur Forst - und Holzwirtshaft, Hamburg - Lohbrugge, Germany; Cannon PF, Kirk PM. 2007. Fungal Families of the World. CAB International, Cambridge; Bills GF, et al. 2013. Current Opinion in microbiology, 16:549-565; Tedersoo L, et al. 2014. Science 346:1256688; Irinyi …
OTU354	0	0	0	12	0	0	0	0	0	1	0	0	0	0	0	0	0	0	0	0	0	0	1	0	d__Eukaryota	k__Fungi	p__Ascomycota	c__Eurotiomycetes	o__Eurotiales	f__Aspergillaceae	g__Aspergillus	s__Aspergillus_penicillioides	Saprotroph	Undefined Saprotroph	Possible	Microfungus	-	-	Sterkenburg E, et al. 2015. New Phytologist 207:1145-1158
OTU3601	0	0	0	0	0	0	0	0	0	0	0	0	0	0	0	0	0	0	0	0	0	3	11	0	d__Eukaryota	k__Fungi	p__Ascomycota	c__Sordariomycetes	o__Sordariales	f__Cephalothecaceae	g__Phialemonium	s__Phialemonium_atrogriseum	Saprotroph	Undefined Saprotroph	Probable	-	-	-	Tedersoo L, et al. 2014. Science 346:1256688
OTU493	0	0	0	1	0	0	0	0	0	1	2	0	0	0	0	6	1	3	0	0	0	0	0	0	d__Eukaryota	k__Fungi	p__Ascomycota	c__Leotiomycetes	o__Helotiales	f__Hyaloscyphaceae	g__unclassified_f__Hyaloscyphaceae	s__unclassified_f__Hyaloscyphaceae	Saprotroph	Plant Saprotroph-Wood Saprotroph	Probable	Microfungus	-	Saprobic on woody and herbaceous material (Cannon & Kirk 2007)	Cannon PF, Kirk PM. 2007. Fungal Families of the World. CAB International, Cambridge
OTU3559	0	0	0	0	0	0	0	0	0	0	0	0	0	0	0	0	0	0	0	0	0	14	0	0	d__Eukaryota	k__Fungi	p__unclassified_k__Fungi	c__unclassified_k__Fungi	o__unclassified_k__Fungi	f__unclassified_k__Fungi	g__unclassified_k__Fungi	s__unclassified_k__Fungi	-	-	-	-	-	Unassigned	-
OTU2946	0	0	0	0	0	0	0	0	0	0	0	0	0	0	0	0	0	12	0	0	0	2	0	0	d__Eukaryota	k__Fungi	p__Ascomycota	c__Sordariomycetes	o__unclassified_c__Sordariomycetes	f__unclassified_c__Sordariomycetes	g__unclassified_c__Sordariomycetes	s__unclassified_c__Sordariomycetes	-	-	-	-	-	Unassigned	-
OTU3348	0	0	0	0	0	0	0	0	0	0	0	0	0	0	0	0	0	0	0	0	0	1	13	0	d__Eukaryota	k__Fungi	p__Ascomycota	c__Sordariomycetes	o__unclassified_c__Sordariomycetes	f__unclassified_c__Sordariomycetes	g__unclassified_c__Sordariomycetes	s__unclassified_c__Sordariomycetes	-	-	-	-	-	Unassigned	-
OTU2937	0	0	0	0	0	0	0	0	0	0	0	0	0	0	0	0	0	14	0	0	0	0	0	0	d__Eukaryota	k__Fungi	p__unclassified_k__Fungi	c__unclassified_k__Fungi	o__unclassified_k__Fungi	f__unclassified_k__Fungi	g__unclassified_k__Fungi	s__unclassified_k__Fungi	-	-	-	-	-	Unassigned	-
OTU1786	0	0	0	1	1	0	0	0	0	10	0	1	0	0	0	0	0	0	0	0	0	0	0	0	d__Eukaryota	k__Fungi	p__Ascomycota	c__Eurotiomycetes	o__Eurotiales	f__Aspergillaceae	g__Aspergillus	s__unclassified_g__Aspergillus	Saprotroph	Undefined Saprotroph	Possible	Microfungus	-	-	Sterkenburg E, et al. 2015. New Phytologist 207:1145-1158
OTU1867	0	0	0	0	0	0	0	0	1	0	2	3	0	0	0	0	0	7	0	0	0	0	0	0	d__Eukaryota	k__Fungi	p__Ascomycota	c__Dothideomycetes	o__Pleosporales	f__Phaeosphaeriaceae	g__Paraphoma	s__Paraphoma_chrysanthemicola	Pathotroph-Saprotroph	Fungal Parasite-Plant Pathogen-Plant Saprotroph	Probable	Microfungus	-	Necrotrophic or saprobic on a wide range of plants, especially monocotyledons; a few species parasitic on other fungi (Cannon & Kirk 2007)	Cannon PF, Kirk PM. 2007. Fungal Families of the World. CAB International, Cambridge
OTU2480	0	0	0	0	0	0	0	0	0	1	0	0	0	0	0	1	2	0	0	0	0	2	6	1	d__Eukaryota	k__Fungi	p__Ascomycota	c__Sordariomycetes	o__Coniochaetales	f__Coniochaetaceae	g__Lecythophora	s__Lecythophora_sp	Symbiotroph	Endophyte	Highly Probable	-	-	Dark Septate Endophyte, known from plant roots.	Taylor DL, et al. 2014. Ecological Monographs 84:3-20
OTU2637	0	0	0	1	0	1	0	0	0	2	5	0	0	0	0	0	4	0	0	0	0	0	0	0	d__Eukaryota	k__Fungi	p__Ascomycota	c__Sordariomycetes	o__Hypocreales	f__Nectriaceae	g__unclassified_f__Nectriaceae	s__unclassified_f__Nectriaceae	Saprotroph	Undefined Saprotroph	Possible	Microfungus	-	-	Sterkenburg E, et al. 2015. New Phytologist 207:1145-1158
OTU3000	0	0	0	0	0	0	0	0	0	0	0	0	0	0	0	0	0	0	0	0	0	1	12	0	d__Eukaryota	k__Fungi	p__Ascomycota	c__Eurotiomycetes	o__Eurotiales	f__Aspergillaceae	g__Aspergillus	s__Aspergillus_chlamydosporus	Saprotroph	Undefined Saprotroph	Possible	Microfungus	-	-	Sterkenburg E, et al. 2015. New Phytologist 207:1145-1158
OTU3591	0	0	0	0	2	0	0	0	0	2	1	0	0	0	0	0	0	2	0	0	0	4	2	0	d__Eukaryota	k__Fungi	p__Ascomycota	c__Leotiomycetes	o__Helotiales	f__Helotiaceae	g__Scytalidium	s__Scytalidium_sp	Saprotroph	Wood Saprotroph	Probable	-	Soft Rot	-	Nilsson T. 1973. Studies on wood degradation and cellulolytic activity of microfungi. No. 104; Costa IPMW, et al. 2012. Mycotaxon 119:26; Tedersoo L, et al. 2014. Science 346:1256688; http://www.apsnet.org/publications/commonnames/Pages/default.aspx
OTU4010	0	0	0	0	0	0	0	0	0	5	1	4	0	0	0	0	0	1	0	0	0	1	0	1	d__Eukaryota	k__Fungi	p__Ascomycota	c__Eurotiomycetes	o__Eurotiales	f__Aspergillaceae	g__Penicillium	s__Penicillium_rubidurum	Saprotroph	Undefined Saprotroph	Possible	Microfungus	-	-	Sterkenburg E, et al. 2015. New Phytologist 207:1145-1158
OTU592	0	0	0	0	0	0	0	0	0	0	0	0	0	0	0	0	0	12	0	0	0	1	0	0	d__Eukaryota	k__Fungi	p__Ascomycota	c__Sordariomycetes	o__Sordariales	f__Chaetomiaceae	g__Chaetomium	s__unclassified_g__Chaetomium	Pathotroph-Saprotroph-Symbiotroph	Animal Pathogen-Dung Saprotroph-Endophyte-Epiphyte-Plant Saprotroph-Wood Saprotroph	Possible	Microfungus	Soft Rot	Saprobic, acting as key decay organisms of plant materials and plant-derived commodities (Cannon & Kirk 2007); Epiphyte detection method-culture (Massimo et al. 2015); Endophyte detection method-culture (Busby et al. 2016, David et al. 2016); Likely opportunistic human pathogen (Irinyi et al. 2015)	Seehann G, et al. 1975. List of Fungi in Soft-Rot Tissue Tests. Institute fur Holzbiologie und Holzschutz, Bundesforschungsanstalt fur Forst - und Holzwirtshaft, Hamburg - Lohbrugge, Germany; Cannon PF, Kirk PM. 2007. Fungal Families of the World. CAB International, Cambridge; Bills GF, et al. 2013. Current Opinion in microbiology, 16:549-565; Tedersoo L, et al. 2014. Science 346:1256688; Irinyi …
OTU1395	0	0	0	5	0	0	0	0	0	0	0	0	0	0	0	1	6	1	0	0	0	0	0	0	d__Eukaryota	k__Fungi	p__Ascomycota	c__unclassified_p__Ascomycota	o__unclassified_p__Ascomycota	f__unclassified_p__Ascomycota	g__unclassified_p__Ascomycota	s__unclassified_p__Ascomycota	-	-	-	-	-	Unassigned	-
OTU2243	0	0	0	0	0	0	0	0	0	11	0	0	0	0	0	0	0	0	0	0	0	0	2	0	d__Eukaryota	k__Fungi	p__Ascomycota	c__Dothideomycetes	o__Pleosporales	f__unclassified_o__Pleosporales	g__unclassified_o__Pleosporales	s__unclassified_o__Pleosporales	-	-	-	-	-	Unassigned	-
OTU3477	0	0	0	0	0	0	0	0	0	0	0	0	0	0	0	0	0	0	0	0	0	13	0	0	d__Eukaryota	k__Fungi	p__Ascomycota	c__unclassified_p__Ascomycota	o__unclassified_p__Ascomycota	f__unclassified_p__Ascomycota	g__unclassified_p__Ascomycota	s__unclassified_p__Ascomycota	-	-	-	-	-	Unassigned	-
OTU2718	0	0	0	0	0	0	0	0	0	0	0	0	0	0	0	0	10	3	0	0	0	0	0	0	d__Eukaryota	k__Fungi	p__Ascomycota	c__Sordariomycetes	o__unclassified_c__Sordariomycetes	f__unclassified_c__Sordariomycetes	g__unclassified_c__Sordariomycetes	s__unclassified_c__Sordariomycetes	-	-	-	-	-	Unassigned	-
OTU3826	0	0	0	0	0	0	0	0	0	0	0	0	0	0	0	0	0	0	0	0	0	3	10	0	d__Eukaryota	k__Fungi	p__Basidiomycota	c__Agaricomycetes	o__unclassified_c__Agaricomycetes	f__unclassified_c__Agaricomycetes	g__unclassified_c__Agaricomycetes	s__unclassified_c__Agaricomycetes	-	-	-	-	-	Unassigned	-
OTU3420	0	0	0	0	0	0	0	0	0	0	0	0	0	0	0	0	0	0	0	0	0	12	1	0	d__Eukaryota	k__Fungi	p__Ascomycota	c__Sordariomycetes	o__unclassified_c__Sordariomycetes	f__unclassified_c__Sordariomycetes	g__unclassified_c__Sordariomycetes	s__unclassified_c__Sordariomycetes	-	-	-	-	-	Unassigned	-
OTU292	0	0	0	3	0	0	0	0	0	2	2	0	0	0	0	0	0	5	0	0	0	0	0	1	d__Eukaryota	k__Fungi	p__Ascomycota	c__unclassified_p__Ascomycota	o__unclassified_p__Ascomycota	f__unclassified_p__Ascomycota	g__unclassified_p__Ascomycota	s__unclassified_p__Ascomycota	-	-	-	-	-	Unassigned	-
OTU906	0	0	0	0	4	0	0	0	0	1	6	0	0	0	0	0	0	2	0	0	0	0	0	0	d__Eukaryota	k__Fungi	p__unclassified_k__Fungi	c__unclassified_k__Fungi	o__unclassified_k__Fungi	f__unclassified_k__Fungi	g__unclassified_k__Fungi	s__unclassified_k__Fungi	-	-	-	-	-	Unassigned	-
OTU1	0	0	0	1	1	7	0	0	0	0	0	0	0	0	0	0	2	1	0	0	0	0	0	0	d__Eukaryota	k__Fungi	p__Ascomycota	c__Eurotiomycetes	o__Onygenales	f__Onygenaceae	g__Aphanoascus	s__Aphanoascus_fulvescens	Saprotroph	Dung Saprotroph-Soil Saprotroph	Probable	Microfungus	-	Generally saprobic and keratinophilic, in soil or coprophilous, occasionally found on hair or horn (Cannon & Kirk 2007)	Cannon PF, Kirk PM. 2007. Fungal Families of the World. CAB International, Cambridge
OTU1356	0	0	0	0	0	0	0	0	0	0	0	0	0	0	0	11	0	1	0	0	0	0	0	0	d__Eukaryota	k__Fungi	p__Ascomycota	c__Dothideomycetes	o__Pleosporales	f__Pleosporaceae	g__Bipolaris	s__unclassified_g__Bipolaris	Pathotroph	Plant Pathogen	Probable	-	-	-	Tedersoo L, et al. 2014. Science 346:1256688
OTU1860	0	0	0	1	9	0	0	0	0	2	0	0	0	0	0	0	0	0	0	0	0	0	0	0	d__Eukaryota	k__Fungi	p__Ascomycota	c__Sordariomycetes	o__Hypocreales	f__unclassified_o__Hypocreales	g__unclassified_o__Hypocreales	s__unclassified_o__Hypocreales	Saprotroph	Undefined Saprotroph	Possible	Microfungus	-	-	Sterkenburg E, et al. 2015. New Phytologist 207:1145-1158
OTU2660	0	2	0	0	0	0	0	0	0	0	0	0	0	0	0	0	10	0	0	0	0	0	0	0	d__Eukaryota	k__Fungi	p__Ascomycota	c__Pezizomycetes	o__Pezizales	f__Ascodesmidaceae	g__Cephaliophora	s__Cephaliophora_sp	Saprotroph	Dung Saprotroph-Soil Saprotroph	Probable	Microfungus	-	Molecular studies indicate that the family clusters within Pyronomataceae, but the latter family is widely circumscribed and may need division (Cannon & Kirk 2007)	Cannon PF, Kirk PM. 2007. Fungal Families of the World. CAB International, Cambridge
OTU3017	0	0	0	0	0	0	0	1	0	3	1	0	0	0	1	3	3	0	0	0	0	0	0	0	d__Eukaryota	k__Fungi	p__Ascomycota	c__Sordariomycetes	o__Xylariales	f__Microdochiaceae	g__Idriella	s__Idriella_rara	Saprotroph	Undefined Saprotroph	Probable	-	-	-	Tedersoo L, et al. 2014. Science 346:1256688
OTU319	0	2	0	1	0	0	0	0	0	0	0	0	0	0	0	0	2	2	0	0	0	1	4	0	d__Eukaryota	k__Fungi	p__Ascomycota	c__Sordariomycetes	o__Sordariales	f__Sordariales_fam_Incertae_sedis	g__Conlarium	s__Conlarium_aquaticum	Saprotroph	Undefined Saprotroph	Probable	-	-	-	Tedersoo L, et al. 2014. Science 346:1256688
OTU3886	0	0	0	0	0	0	0	0	0	0	0	0	0	0	0	0	0	0	0	0	0	0	0	12	d__Eukaryota	k__Fungi	p__Ascomycota	c__Sordariomycetes	o__Hypocreales	f__Bionectriaceae	g__unclassified_f__Bionectriaceae	s__unclassified_f__Bionectriaceae	Saprotroph	Undefined Saprotroph	Possible	Microfungus	-	-	Sterkenburg E, et al. 2015. New Phytologist 207:1145-1158
OTU3906	0	0	0	1	2	0	0	0	0	4	1	0	0	0	0	0	0	1	0	0	0	1	0	2	d__Eukaryota	k__Fungi	p__Ascomycota	c__Sordariomycetes	o__Sordariales	f__Chaetomiaceae	g__Melanocarpus	s__Melanocarpus_sp	Pathotroph-Saprotroph-Symbiotroph	Animal Pathogen-Dung Saprotroph-Endophyte-Epiphyte-Plant Saprotroph-Wood Saprotroph	Possible	Microfungus	Soft Rot	Saprobic, acting as key decay organisms of plant materials and plant-derived commodities (Cannon & Kirk 2007); Epiphyte detection method-culture (Massimo et al. 2015); Endophyte detection method-culture (Busby et al. 2016, David et al. 2016); Likely opportunistic human pathogen (Irinyi et al. 2015)	Seehann G, et al. 1975. List of Fungi in Soft-Rot Tissue Tests. Institute fur Holzbiologie und Holzschutz, Bundesforschungsanstalt fur Forst - und Holzwirtshaft, Hamburg - Lohbrugge, Germany; Cannon PF, Kirk PM. 2007. Fungal Families of the World. CAB International, Cambridge; Bills GF, et al. 2013. Current Opinion in microbiology, 16:549-565; Tedersoo L, et al. 2014. Science 346:1256688; Irinyi …
OTU65	0	0	0	0	0	1	0	0	0	0	0	9	0	0	0	0	0	0	0	0	0	0	1	1	d__Eukaryota	k__Fungi	p__Ascomycota	c__Sordariomycetes	o__Microascales	f__Microascaceae	g__Pseudallescheria	s__Pseudallescheria_boydii	Saprotroph	Undefined Saprotroph	Probable	-	-	-	Tedersoo L, et al. 2014. Science 346:1256688
OTU3990	0	0	0	0	0	0	0	0	0	0	0	0	0	0	0	0	0	0	0	0	0	2	8	2	d__Eukaryota	k__Fungi	p__Basidiomycota	c__Agaricomycetes	o__unclassified_c__Agaricomycetes	f__unclassified_c__Agaricomycetes	g__unclassified_c__Agaricomycetes	s__unclassified_c__Agaricomycetes	-	-	-	-	-	Unassigned	-
OTU1793	0	0	0	2	2	2	0	0	0	3	0	0	0	0	0	1	0	2	0	0	0	0	0	0	d__Eukaryota	k__Fungi	p__Ascomycota	c__Dothideomycetes	o__Dothideomycetes_ord_Incertae_sedis	f__Eremomycetaceae	g__unclassified_f__Eremomycetaceae	s__Eremomycetaceae_sp	-	-	-	-	-	Unassigned	-
OTU3738	0	0	0	0	0	0	0	0	0	0	0	0	0	0	0	0	0	0	0	2	0	10	0	0	d__Eukaryota	k__Fungi	p__Basidiomycota	c__Microbotryomycetes	o__Microbotryomycetes_ord_Incertae_sedis	f__Chrysozymaceae	g__unclassified_f__Chrysozymaceae	s__Chrysozymaceae_sp	-	-	-	-	-	Unassigned	-
OTU3526	2	0	1	0	0	3	0	0	0	0	0	0	0	0	0	0	0	0	0	2	0	4	0	0	d__Eukaryota	k__Fungi	p__Ascomycota	c__unclassified_p__Ascomycota	o__unclassified_p__Ascomycota	f__unclassified_p__Ascomycota	g__unclassified_p__Ascomycota	s__unclassified_p__Ascomycota	-	-	-	-	-	Unassigned	-
OTU4103	0	0	0	0	0	0	0	0	0	0	0	0	0	0	0	0	0	0	2	3	0	2	5	0	d__Eukaryota	k__Fungi	p__Basidiomycota	c__Agaricomycetes	o__Tremellodendropsidales	f__unclassified_o__Tremellodendropsidales	g__unclassified_o__Tremellodendropsidales	s__Tremellodendropsidales_sp	-	-	-	-	-	Unassigned	-
OTU1124	0	0	0	0	0	2	0	0	0	0	0	0	0	0	0	5	4	0	0	0	0	0	0	0	d__Eukaryota	k__Fungi	p__Ascomycota	c__Eurotiomycetes	o__Eurotiales	f__Trichocomaceae	g__Talaromyces	s__Talaromyces_verruculosus	Saprotroph	Undefined Saprotroph	Probable	-	-	-	Tedersoo L, et al. 2014. Science 346:1256688
OTU1152	0	0	0	0	0	0	0	0	0	0	0	0	0	0	0	1	10	0	0	0	0	0	0	0	d__Eukaryota	k__Fungi	p__Mortierellomycota	c__Mortierellomycetes	o__Mortierellales	f__Mortierellaceae	g__Mortierella	s__Mortierella_beljakovae	Saprotroph-Symbiotroph	Endophyte-Litter Saprotroph-Soil Saprotroph-Undefined Saprotroph	Possible	Microfungus	-	Saprobic in soil and thus frequenctly isolated from soil and material contaminated with soil such as hay or rotten silage and spoil tips (Cannon & Kirk 2007)	Cannon PF, Kirk PM. 2007. Fungal Families of the World. CAB International, Cambridge; Purahong W, et al. 2016. Molecular Ecology 25:4059-4074
OTU1310	0	0	0	0	0	0	0	0	0	0	0	0	0	0	0	0	0	11	0	0	0	0	0	0	d__Eukaryota	k__Fungi	p__Ascomycota	c__Sordariomycetes	o__Glomerellales	f__Glomerellaceae	g__Colletotrichum	s__Colletotrichum_spaethianum	Pathotroph-Symbiotroph	Endophyte-Plant Pathogen	Probable	Microfungus	-	-	Costa IPMW, et al. 2012. Mycotaxon 119:26; Tedersoo L, et al. 2014. Science 346:1256688; http://www.apsnet.org/publications/commonnames/Pages/default.aspx
OTU1638	0	0	0	0	0	4	0	0	0	0	0	0	0	0	0	0	0	0	0	0	0	1	5	1	d__Eukaryota	k__Fungi	p__Ascomycota	c__Sordariomycetes	o__Coniochaetales	f__Coniochaetaceae	g__Coniochaeta	s__Coniochaeta_fasciculata	Pathotroph-Saprotroph-Symbiotroph	Animal Pathogen-Dung Saprotroph-Endophyte-Lichen Parasite-Plant Pathogen-Undefined Saprotroph	Possible	Microfungus	-	-	Bell A. 1983. Dung Fungi: An Illustrated Guide to Coprophilous Fungi in New Zealand. Victoria University Press, Wellington; Damm U, et al. 2010. Persoonia 24:60-80; Costa IPMW, et al. 2012. Mycotaxon 119:26; Tedersoo L, et al. 2014. Science 346:1256688 (doi:10.1126/science.1256688); Irinyi L, et al. 2015. Medical Mycology 53:313-337; Lawrey JD, Diederich P. 2016. URL: http://www.lichenicolous.net…
OTU2406	0	0	0	0	0	0	0	0	0	0	0	0	0	0	11	0	0	0	0	0	0	0	0	0	d__Eukaryota	k__Fungi	p__Basidiomycota	c__Agaricomycetes	o__Polyporales	f__Meruliaceae	g__Phlebia	s__Phlebia_subochracea	Saprotroph	Wood Saprotroph	Highly Probable	Corticioid	White Rot	-	Kirk PM, et al. 2008. Dictionary of the Fungi 10th ed. Wallingford, CABI
OTU2427	0	0	0	0	6	0	0	0	0	2	0	0	0	0	0	1	1	1	0	0	0	0	0	0	d__Eukaryota	k__Fungi	p__Ascomycota	c__Eurotiomycetes	o__Onygenales	f__Onygenales_fam_Incertae_sedis	g__Spiromastix	s__Spiromastix_sp	Saprotroph	Undefined Saprotroph	Probable	-	-	-	Tedersoo L, et al. 2014. Science 346:1256688
OTU2821	0	0	0	0	8	0	0	0	0	0	1	0	0	0	0	0	0	2	0	0	0	0	0	0	d__Eukaryota	k__Fungi	p__Ascomycota	c__Sordariomycetes	o__Sordariales	f__Lasiosphaeriaceae	g__Schizothecium	s__unclassified_g__Schizothecium	Saprotroph	Dung Saprotroph	Highly Probable	-	-	-	Bills GF, et al. 2013. Current Opinion in microbiology, 16:549-565; Tedersoo L, et al. 2014. Science 346:1256688
OTU3063	0	0	0	0	0	0	0	0	0	0	1	0	0	3	2	0	2	1	0	0	0	1	0	1	d__Eukaryota	k__Fungi	p__Ascomycota	c__Sordariomycetes	o__Hypocreales	f__Nectriaceae	g__unclassified_f__Nectriaceae	s__unclassified_f__Nectriaceae	Saprotroph	Undefined Saprotroph	Possible	Microfungus	-	-	Sterkenburg E, et al. 2015. New Phytologist 207:1145-1158
OTU3243	0	0	0	0	0	0	0	0	0	0	0	0	0	0	0	0	0	0	0	1	0	9	1	0	d__Eukaryota	k__Fungi	p__Ascomycota	c__Sordariomycetes	o__Hypocreales	f__unclassified_o__Hypocreales	g__unclassified_o__Hypocreales	s__unclassified_o__Hypocreales	Saprotroph	Undefined Saprotroph	Possible	Microfungus	-	-	Sterkenburg E, et al. 2015. New Phytologist 207:1145-1158
OTU336	0	0	11	0	0	0	0	0	0	0	0	0	0	0	0	0	0	0	0	0	0	0	0	0	d__Eukaryota	k__Fungi	p__Basidiomycota	c__Agaricomycetes	o__Agaricales	f__Tricholomataceae	g__Flagelloscypha	s__Flagelloscypha_minutissima	Saprotroph	Undefined Saprotroph	Probable	-	-	-	Tedersoo L, et al. 2014. Science 346:1256688
OTU3451	0	0	0	0	0	1	0	0	0	0	0	0	0	0	0	0	0	0	2	0	0	1	7	0	d__Eukaryota	k__Fungi	p__Basidiomycota	c__Microbotryomycetes	o__Sporidiobolales	f__Sporidiobolaceae	g__Rhodotorula	s__Rhodotorula_kratochvilovae	Pathotroph-Saprotroph	Animal Endosymbiont-Animal Pathogen-Endophyte-Plant Pathogen-Undefined Saprotroph	Probable	Yeast	-	Opportunistic human pathogen	http://www.cdc.gov
OTU3589	0	0	0	0	0	0	0	0	1	0	10	0	0	0	0	0	0	0	0	0	0	0	0	0	d__Eukaryota	k__Fungi	p__Ascomycota	c__Sordariomycetes	o__Sordariales	f__Chaetomiaceae	g__unclassified_f__Chaetomiaceae	s__Chaetomiaceae_sp	Pathotroph-Saprotroph-Symbiotroph	Animal Pathogen-Dung Saprotroph-Endophyte-Epiphyte-Plant Saprotroph-Wood Saprotroph	Possible	Microfungus	Soft Rot	Saprobic, acting as key decay organisms of plant materials and plant-derived commodities (Cannon & Kirk 2007); Epiphyte detection method-culture (Massimo et al. 2015); Endophyte detection method-culture (Busby et al. 2016, David et al. 2016); Likely opportunistic human pathogen (Irinyi et al. 2015)	Seehann G, et al. 1975. List of Fungi in Soft-Rot Tissue Tests. Institute fur Holzbiologie und Holzschutz, Bundesforschungsanstalt fur Forst - und Holzwirtshaft, Hamburg - Lohbrugge, Germany; Cannon PF, Kirk PM. 2007. Fungal Families of the World. CAB International, Cambridge; Bills GF, et al. 2013. Current Opinion in microbiology, 16:549-565; Tedersoo L, et al. 2014. Science 346:1256688; Irinyi …
OTU3619	0	0	0	0	1	4	0	0	0	0	1	0	0	0	0	3	0	2	0	0	0	0	0	0	d__Eukaryota	k__Fungi	p__Ascomycota	c__Dothideomycetes	o__Pleosporales	f__Cucurbitariaceae	g__Pyrenochaetopsis	s__Pyrenochaetopsis_leptospora	Pathotroph-Saprotroph-Symbiotroph	Endophyte-Lichen Parasite-Undefined Saprotroph	Possible	Microfungus	-	-	Tedersoo L, et al. 2014. Science 346:1256688; Massimo NC, et al. 2015. Microbial Ecology 70:61-76; Lawrey JD, Diederich P. 2016. URL: http://www.lichenicolous.net [24 May 2017]
OTU3638	0	0	0	5	0	1	0	0	0	0	2	0	0	0	0	0	3	0	0	0	0	0	0	0	d__Eukaryota	k__Fungi	p__Ascomycota	c__Dothideomycetes	o__Venturiales	f__Sympoventuriaceae	g__Ochroconis	s__unclassified_g__Ochroconis	Saprotroph	Undefined Saprotroph	Probable	Microfungus	-	Sympoventuriaceae is represented by Sympoventuria, and can be distinguished from species of Venturiales by its saprobic life style (Zhang et al. 2011)	Zhang Y, et al. 2011 Fungal Diversity 51:249-277
OTU3747	0	0	0	0	0	0	0	0	0	0	0	11	0	0	0	0	0	0	0	0	0	0	0	0	d__Eukaryota	k__Fungi	p__Mortierellomycota	c__Mortierellomycetes	o__Mortierellales	f__Mortierellaceae	g__Mortierella	s__unclassified_g__Mortierella	Saprotroph-Symbiotroph	Endophyte-Litter Saprotroph-Soil Saprotroph-Undefined Saprotroph	Possible	Microfungus	-	Saprobic in soil and thus frequenctly isolated from soil and material contaminated with soil such as hay or rotten silage and spoil tips (Cannon & Kirk 2007)	Cannon PF, Kirk PM. 2007. Fungal Families of the World. CAB International, Cambridge; Purahong W, et al. 2016. Molecular Ecology 25:4059-4074
OTU3795	0	0	0	0	1	0	0	0	0	1	1	1	0	0	0	1	0	1	0	0	0	3	1	1	d__Eukaryota	k__Fungi	p__Ascomycota	c__Eurotiomycetes	o__Eurotiales	f__Aspergillaceae	g__Aspergillus	s__Aspergillus_penicillioides	Saprotroph	Undefined Saprotroph	Possible	Microfungus	-	-	Sterkenburg E, et al. 2015. New Phytologist 207:1145-1158
OTU3808	0	0	0	0	0	0	0	0	0	0	0	0	0	0	4	4	0	1	2	0	0	0	0	0	d__Eukaryota	k__Fungi	p__Ascomycota	c__Eurotiomycetes	o__Chaetothyriales	f__Trichomeriaceae	g__Bradymyces	s__Bradymyces_sp	Symbiotroph	Epiphyte	Probable	Microfungus	-	Foliar epiphytes with the appearance of sooty moulds, mostly occurring on the surface of living leaves and apparently gaining their nutrients from insect exudates (Chomnunti et al. 2012)	Chomnunti P, et al. 2012. Fungal Diversity 56:63-76
OTU403	0	0	0	2	0	0	0	0	0	0	9	0	0	0	0	0	0	0	0	0	0	0	0	0	d__Eukaryota	k__Fungi	p__Ascomycota	c__Dothideomycetes	o__Pleosporales	f__Didymosphaeriaceae	g__Kalmusia	s__Kalmusia_longispora	Saprotroph	Undefined Saprotroph	Probable	-	-	-	Tedersoo L, et al. 2014. Science 346:1256688
OTU3298	0	0	0	0	0	0	0	0	0	0	0	0	0	0	0	0	0	0	0	0	0	9	2	0	d__Eukaryota	k__Fungi	p__Rozellomycota	c__unclassified_p__Rozellomycota	o__unclassified_p__Rozellomycota	f__unclassified_p__Rozellomycota	g__unclassified_p__Rozellomycota	s__Rozellomycota_sp	-	-	-	-	-	Unassigned	-
OTU2936	0	0	0	0	0	0	0	0	0	0	0	0	0	0	0	0	0	11	0	0	0	0	0	0	d__Eukaryota	k__Fungi	p__Ascomycota	c__Sordariomycetes	o__unclassified_c__Sordariomycetes	f__unclassified_c__Sordariomycetes	g__unclassified_c__Sordariomycetes	s__unclassified_c__Sordariomycetes	-	-	-	-	-	Unassigned	-
OTU2950	0	0	0	0	1	2	0	0	0	1	0	0	0	0	0	0	0	3	0	0	0	1	0	3	d__Eukaryota	k__Fungi	p__Ascomycota	c__unclassified_p__Ascomycota	o__unclassified_p__Ascomycota	f__unclassified_p__Ascomycota	g__unclassified_p__Ascomycota	s__unclassified_p__Ascomycota	-	-	-	-	-	Unassigned	-
OTU3536	0	0	0	0	0	0	0	0	0	0	0	0	0	0	0	0	7	0	0	0	0	0	4	0	d__Eukaryota	k__Fungi	p__unclassified_k__Fungi	c__unclassified_k__Fungi	o__unclassified_k__Fungi	f__unclassified_k__Fungi	g__unclassified_k__Fungi	s__unclassified_k__Fungi	-	-	-	-	-	Unassigned	-
OTU2395	0	0	0	0	0	0	0	0	0	0	0	0	0	8	3	0	0	0	0	0	0	0	0	0	d__Eukaryota	k__Fungi	p__unclassified_k__Fungi	c__unclassified_k__Fungi	o__unclassified_k__Fungi	f__unclassified_k__Fungi	g__unclassified_k__Fungi	s__unclassified_k__Fungi	-	-	-	-	-	Unassigned	-
OTU3173	0	0	0	0	0	0	0	0	0	0	0	0	0	0	0	0	0	0	0	0	0	8	3	0	d__Eukaryota	k__Fungi	p__Rozellomycota	c__unclassified_p__Rozellomycota	o__unclassified_p__Rozellomycota	f__unclassified_p__Rozellomycota	g__unclassified_p__Rozellomycota	s__Rozellomycota_sp	-	-	-	-	-	Unassigned	-
OTU3098	0	0	0	0	0	0	0	0	0	0	0	0	0	0	0	0	0	0	0	10	0	1	0	0	d__Eukaryota	k__Fungi	p__Ascomycota	c__Sordariomycetes	o__unclassified_c__Sordariomycetes	f__unclassified_c__Sordariomycetes	g__unclassified_c__Sordariomycetes	s__unclassified_c__Sordariomycetes	-	-	-	-	-	Unassigned	-
OTU3969	0	0	0	0	0	0	0	0	0	0	0	0	0	0	0	0	0	0	0	0	0	5	6	0	d__Eukaryota	k__Fungi	p__unclassified_k__Fungi	c__unclassified_k__Fungi	o__unclassified_k__Fungi	f__unclassified_k__Fungi	g__unclassified_k__Fungi	s__unclassified_k__Fungi	-	-	-	-	-	Unassigned	-
OTU3877	0	0	0	0	0	0	0	0	0	0	0	0	0	0	0	0	0	0	0	0	0	0	0	11	d__Eukaryota	k__Fungi	p__unclassified_k__Fungi	c__unclassified_k__Fungi	o__unclassified_k__Fungi	f__unclassified_k__Fungi	g__unclassified_k__Fungi	s__unclassified_k__Fungi	-	-	-	-	-	Unassigned	-
OTU111	0	0	0	1	1	0	1	0	0	1	0	0	0	0	0	1	0	5	0	0	0	0	0	0	d__Eukaryota	k__Fungi	p__Ascomycota	c__Sordariomycetes	o__Glomerellales	f__Plectosphaerellaceae	g__Plectosphaerella	s__unclassified_g__Plectosphaerella	Pathotroph	Plant Pathogen	Probable	-	-	-	Tedersoo L, et al. 2014. Science 346:1256688
OTU1201	0	0	0	1	0	2	0	0	0	0	1	0	0	0	0	4	0	2	0	0	0	0	0	0	d__Eukaryota	k__Fungi	p__Ascomycota	c__Eurotiomycetes	o__Eurotiales	f__Trichocomaceae	g__Talaromyces	s__unclassified_g__Talaromyces	Saprotroph	Undefined Saprotroph	Probable	-	-	-	Tedersoo L, et al. 2014. Science 346:1256688
OTU1345	0	0	0	0	0	1	0	0	0	2	1	0	0	0	0	4	2	0	0	0	0	0	0	0	d__Eukaryota	k__Fungi	p__Ascomycota	c__Eurotiomycetes	o__Eurotiales	f__Trichocomaceae	g__Talaromyces	s__unclassified_g__Talaromyces	Saprotroph	Undefined Saprotroph	Probable	-	-	-	Tedersoo L, et al. 2014. Science 346:1256688
OTU1444	0	0	0	0	0	0	0	0	0	0	4	1	0	0	0	3	0	1	0	0	0	1	0	0	d__Eukaryota	k__Fungi	p__Basidiomycota	c__Tremellomycetes	o__Tremellales	f__Cryptococcaceae	g__Cryptococcus_f__Cryptococcaceae	s__Cryptococcus_heimaeyensis	Pathotroph-Saprotroph-Symbiotroph	Fungal Parasite-Undefined Saprotroph	Possible	Tremelloid-Yeast	-	The order contains both teleomorphic and anamorphic species, most of the latter being yeasts	Sterkenburg E, et al. 2015. New Phytologist 207:1145-1158
OTU1582	0	0	0	0	3	0	0	0	0	0	0	0	0	0	0	1	2	2	0	0	0	0	2	0	d__Eukaryota	k__Fungi	p__Ascomycota	c__Sordariomycetes	o__Sordariales	f__Chaetomiaceae	g__Humicola	s__unclassified_g__Humicola	Saprotroph	Undefined Saprotroph-Wood Saprotroph	Probable	-	Soft Rot	-	Seehann G, et al. 1975. List of Fungi in Soft-Rot Tissue Tests. Institute fur Holzbiologie und Holzschutz, Bundesforschungsanstalt fur Forst - und Holzwirtshaft, Hamburg - Lohbrugge, Germany; Costa IPMW, et al. 2012. Mycotaxon 119:26; Tedersoo L, et al. 2014. Science 346:1256688
OTU175	0	0	0	0	0	0	0	0	0	0	0	2	0	0	0	0	0	0	0	0	0	7	1	0	d__Eukaryota	k__Fungi	p__Ascomycota	c__Eurotiomycetes	o__Eurotiales	f__Aspergillaceae	g__Aspergillus	s__unclassified_g__Aspergillus	Saprotroph	Undefined Saprotroph	Possible	Microfungus	-	-	Sterkenburg E, et al. 2015. New Phytologist 207:1145-1158
OTU2015	0	0	0	0	0	0	0	0	9	0	0	1	0	0	0	0	0	0	0	0	0	0	0	0	d__Eukaryota	k__Fungi	p__Ascomycota	c__Eurotiomycetes	o__Eurotiales	f__Trichocomaceae	g__Talaromyces	s__Talaromyces_albobiverticillius	Saprotroph	Undefined Saprotroph	Probable	-	-	-	Tedersoo L, et al. 2014. Science 346:1256688
OTU2121	0	0	0	2	0	0	0	0	0	1	0	0	0	0	0	3	4	0	0	0	0	0	0	0	d__Eukaryota	k__Fungi	p__Ascomycota	c__Sordariomycetes	o__Xylariales	f__Sporocadaceae	g__Discosia	s__Discosia_sp	Pathotroph	Plant Pathogen	Probable	-	-	-	Tedersoo L, et al. 2014. Science 346:1256688
OTU2685	0	0	0	1	0	0	0	0	0	0	0	0	0	0	0	0	9	0	0	0	0	0	0	0	d__Eukaryota	k__Fungi	p__Ascomycota	c__Sordariomycetes	o__Hypocreales	f__Nectriaceae	g__Rectifusarium	s__Rectifusarium_robinianum	Saprotroph	Undefined Saprotroph	Possible	Microfungus	-	-	Sterkenburg E, et al. 2015. New Phytologist 207:1145-1158
OTU2878	0	0	0	0	0	0	0	0	0	0	0	0	0	0	0	0	0	10	0	0	0	0	0	0	d__Eukaryota	k__Fungi	p__Ascomycota	c__Pezizomycetes	o__Pezizales	f__Pyronemataceae	g__Trichophaea	s__unclassified_g__Trichophaea	Saprotroph-Symbiotroph	Dung Saprotroph-Ectomycorrhizal	Probable	Microfungus	-	-	Rinaldi AC, et al. 2008. Fungal Diversity 33:1-45; Tedersoo L, et al. 2010. Mycorrhiza 20:217-263; Bills GF, et al. 2013. Current Opinion in Microbiology 16:549-565; Tedersoo L, et al. 2014. Science 346:1256688 (doi:10.1126/science.1256688)
OTU307	10	0	0	0	0	0	0	0	0	0	0	0	0	0	0	0	0	0	0	0	0	0	0	0	d__Eukaryota	k__Fungi	p__Ascomycota	c__Eurotiomycetes	o__Chaetothyriales	f__Herpotrichiellaceae	g__unclassified_f__Herpotrichiellaceae	s__unclassified_f__Herpotrichiellaceae	Pathotroph-Saprotroph	Animal Pathogen-Fungal Parasite-Undefined Saprotroph	Probable	Facultative Yeast-Microfungus	-	Mostly saprobic on plants or other fungi, isolated from soil etc., and from medical sources (Cannon & Kirk 2007)	Cannon PF, Kirk PM. 2007. Fungal Families of the World. CAB International, Cambridge
OTU3870	0	0	0	0	0	0	0	0	0	0	0	0	0	0	0	0	0	0	0	0	0	5	5	0	d__Eukaryota	k__Fungi	p__Ascomycota	c__Saccharomycetes	o__Saccharomycetales	f__Lipomycetaceae	g__unclassified_f__Lipomycetaceae	s__Lipomycetaceae_sp	Saprotroph	Undefined Saprotroph	Possible	Yeast	-	-	Sterkenburg E, et al. 2015. New Phytologist 207:1145-1158
OTU4018	0	0	0	0	0	0	0	0	0	1	0	0	0	0	5	1	0	2	0	0	0	0	1	0	d__Eukaryota	k__Fungi	p__Ascomycota	c__Eurotiomycetes	o__Eurotiales	f__Trichocomaceae	g__Talaromyces	s__Talaromyces_rugulosus	Saprotroph	Undefined Saprotroph	Probable	-	-	-	Tedersoo L, et al. 2014. Science 346:1256688
OTU44	0	0	0	0	0	0	0	0	0	0	2	0	0	0	0	2	3	2	0	0	0	1	0	0	d__Eukaryota	k__Fungi	p__Ascomycota	c__Sordariomycetes	o__Hypocreales	f__Nectriaceae	g__unclassified_f__Nectriaceae	s__unclassified_f__Nectriaceae	Saprotroph	Undefined Saprotroph	Possible	Microfungus	-	-	Sterkenburg E, et al. 2015. New Phytologist 207:1145-1158
OTU547	0	0	0	1	7	1	0	0	0	0	0	0	0	0	0	0	0	0	0	0	0	0	0	1	d__Eukaryota	k__Fungi	p__Ascomycota	c__Sordariomycetes	o__Hypocreales	f__unclassified_o__Hypocreales	g__unclassified_o__Hypocreales	s__unclassified_o__Hypocreales	Saprotroph	Undefined Saprotroph	Possible	Microfungus	-	-	Sterkenburg E, et al. 2015. New Phytologist 207:1145-1158
OTU709	0	0	0	1	0	4	0	0	0	2	0	3	0	0	0	0	0	0	0	0	0	0	0	0	d__Eukaryota	k__Fungi	p__Ascomycota	c__Sordariomycetes	o__Hypocreales	f__unclassified_o__Hypocreales	g__unclassified_o__Hypocreales	s__unclassified_o__Hypocreales	Saprotroph	Undefined Saprotroph	Possible	Microfungus	-	-	Sterkenburg E, et al. 2015. New Phytologist 207:1145-1158
OTU867	0	0	0	1	1	0	0	0	0	0	0	0	0	0	2	3	3	0	0	0	0	0	0	0	d__Eukaryota	k__Fungi	p__Ascomycota	c__Dothideomycetes	o__Pleosporales	f__Cucurbitariaceae	g__Pyrenochaetopsis	s__Pyrenochaetopsis_decipiens	Pathotroph-Saprotroph-Symbiotroph	Endophyte-Lichen Parasite-Undefined Saprotroph	Possible	Microfungus	-	-	Tedersoo L, et al. 2014. Science 346:1256688; Massimo NC, et al. 2015. Microbial Ecology 70:61-76; Lawrey JD, Diederich P. 2016. URL: http://www.lichenicolous.net [24 May 2017]
OTU688	0	0	0	0	0	1	0	0	0	0	2	2	0	0	0	1	1	2	0	0	0	0	0	1	d__Eukaryota	k__Fungi	p__Ascomycota	c__Sordariomycetes	o__Sordariales	f__unclassified_o__Sordariales	g__unclassified_o__Sordariales	s__unclassified_o__Sordariales	-	-	-	-	-	Unassigned	-
OTU3960	0	0	0	0	0	0	0	0	0	2	0	3	0	0	0	0	0	0	0	0	0	4	1	0	d__Eukaryota	k__Fungi	p__unclassified_k__Fungi	c__unclassified_k__Fungi	o__unclassified_k__Fungi	f__unclassified_k__Fungi	g__unclassified_k__Fungi	s__unclassified_k__Fungi	-	-	-	-	-	Unassigned	-
OTU2956	0	0	0	5	0	0	0	0	0	0	0	0	0	0	2	0	0	1	0	0	0	1	0	1	d__Eukaryota	k__Fungi	p__Basidiomycota	c__Tremellomycetes	o__Cystofilobasidiales	f__unclassified_o__Cystofilobasidiales	g__unclassified_o__Cystofilobasidiales	s__unclassified_o__Cystofilobasidiales	-	-	-	-	-	Unassigned	-
OTU335	0	0	10	0	0	0	0	0	0	0	0	0	0	0	0	0	0	0	0	0	0	0	0	0	d__Eukaryota	k__Fungi	p__Ascomycota	c__Leotiomycetes	o__Helotiales	f__unclassified_o__Helotiales	g__unclassified_o__Helotiales	s__unclassified_o__Helotiales	-	-	-	-	-	Unassigned	-
OTU647	0	0	0	1	0	0	0	0	0	1	2	0	0	0	0	0	4	0	0	0	0	1	0	1	d__Eukaryota	k__Fungi	p__Ascomycota	c__unclassified_p__Ascomycota	o__unclassified_p__Ascomycota	f__unclassified_p__Ascomycota	g__unclassified_p__Ascomycota	s__unclassified_p__Ascomycota	-	-	-	-	-	Unassigned	-
OTU3518	0	0	0	0	0	0	0	0	0	0	0	0	0	0	0	0	0	0	0	0	0	8	1	1	d__Eukaryota	k__Fungi	p__Ascomycota	c__Dothideomycetes	o__Pleosporales	f__unclassified_o__Pleosporales	g__unclassified_o__Pleosporales	s__unclassified_o__Pleosporales	-	-	-	-	-	Unassigned	-
OTU1601	0	0	0	1	0	2	0	0	0	1	0	0	0	0	0	1	0	5	0	0	0	0	0	0	d__Eukaryota	k__Fungi	p__Ascomycota	c__Sordariomycetes	o__Xylariales	f__unclassified_o__Xylariales	g__unclassified_o__Xylariales	s__unclassified_o__Xylariales	-	-	-	-	-	Unassigned	-
OTU3084	0	0	0	0	7	0	0	0	0	0	0	0	0	0	0	1	0	0	0	0	0	0	2	0	d__Eukaryota	k__Fungi	p__unclassified_k__Fungi	c__unclassified_k__Fungi	o__unclassified_k__Fungi	f__unclassified_k__Fungi	g__unclassified_k__Fungi	s__unclassified_k__Fungi	-	-	-	-	-	Unassigned	-
OTU1446	0	0	0	2	2	4	0	0	0	0	0	1	0	1	0	0	0	0	0	0	0	0	0	0	d__Eukaryota	k__Fungi	p__Basidiomycota	c__Agaricomycetes	o__Cantharellales	f__Cantharellales_fam_Incertae_sedis	g__Minimedusa	s__Minimedusa_sp	-	-	-	-	-	Unassigned	-
OTU3096	0	0	0	0	0	0	0	0	0	0	0	0	0	0	0	0	0	0	0	9	0	0	1	0	d__Eukaryota	k__Fungi	p__Ascomycota	c__unclassified_p__Ascomycota	o__unclassified_p__Ascomycota	f__unclassified_p__Ascomycota	g__unclassified_p__Ascomycota	s__unclassified_p__Ascomycota	-	-	-	-	-	Unassigned	-
OTU3141	0	0	0	0	0	0	0	0	0	0	0	0	0	0	0	0	0	0	0	0	0	9	1	0	d__Eukaryota	k__Fungi	p__Ascomycota	c__unclassified_p__Ascomycota	o__unclassified_p__Ascomycota	f__unclassified_p__Ascomycota	g__unclassified_p__Ascomycota	s__unclassified_p__Ascomycota	-	-	-	-	-	Unassigned	-
OTU1177	0	0	0	0	0	0	0	0	0	0	0	0	0	0	0	0	0	4	0	0	0	0	0	5	d__Eukaryota	k__Fungi	p__Ascomycota	c__Sordariomycetes	o__Sordariales	f__Chaetomiaceae	g__unclassified_f__Chaetomiaceae	s__unclassified_f__Chaetomiaceae	Pathotroph-Saprotroph-Symbiotroph	Animal Pathogen-Dung Saprotroph-Endophyte-Epiphyte-Plant Saprotroph-Wood Saprotroph	Possible	Microfungus	Soft Rot	Saprobic, acting as key decay organisms of plant materials and plant-derived commodities (Cannon & Kirk 2007); Epiphyte detection method-culture (Massimo et al. 2015); Endophyte detection method-culture (Busby et al. 2016, David et al. 2016); Likely opportunistic human pathogen (Irinyi et al. 2015)	Seehann G, et al. 1975. List of Fungi in Soft-Rot Tissue Tests. Institute fur Holzbiologie und Holzschutz, Bundesforschungsanstalt fur Forst - und Holzwirtshaft, Hamburg - Lohbrugge, Germany; Cannon PF, Kirk PM. 2007. Fungal Families of the World. CAB International, Cambridge; Bills GF, et al. 2013. Current Opinion in microbiology, 16:549-565; Tedersoo L, et al. 2014. Science 346:1256688; Irinyi …
OTU1210	0	0	0	0	9	0	0	0	0	0	0	0	0	0	0	0	0	0	0	0	0	0	0	0	d__Eukaryota	k__Fungi	p__Ascomycota	c__Sordariomycetes	o__Sordariales	f__Lasiosphaeriaceae	g__Podospora	s__Podospora_communis	Saprotroph-Symbiotroph	Dung Saprotroph-Endophyte-Litter Saprotroph-Undefined Saprotroph	Possible	Microfungus	-	Endophyte detection method-culture (David et al. 2016)	Bell A. 1983. Dung Fungi: An Illustrated Guide to Coprophilous Fungi in New Zealand. Victoria University Press, Wellington; Tedersoo L, et al. 2014. Science 346:1256688; David AS, et al. 2016. Microbial Ecology 71:912-926; Purahong W, et al. 2016. Molecular Ecology 25:4059-4074 (as litter saprotroph)
OTU1221	0	0	0	0	0	0	0	0	0	0	0	1	1	0	0	3	0	3	0	0	0	0	1	0	d__Eukaryota	k__Fungi	p__Basidiomycota	c__Tremellomycetes	o__Tremellales	f__Bulleribasidiaceae	g__Vishniacozyma	s__Vishniacozyma_heimaeyensis	Pathotroph-Saprotroph-Symbiotroph	Fungal Parasite-Undefined Saprotroph	Possible	Tremelloid-Yeast	-	The order contains both teleomorphic and anamorphic species, most of the latter being yeasts	Sterkenburg E, et al. 2015. New Phytologist 207:1145-1158
OTU1436	0	0	0	0	0	0	0	0	0	0	0	0	0	0	0	3	3	3	0	0	0	0	0	0	d__Eukaryota	k__Fungi	p__Ascomycota	c__Sordariomycetes	o__Hypocreales	f__unclassified_o__Hypocreales	g__unclassified_o__Hypocreales	s__unclassified_o__Hypocreales	Saprotroph	Undefined Saprotroph	Possible	Microfungus	-	-	Sterkenburg E, et al. 2015. New Phytologist 207:1145-1158
OTU1657	0	0	0	4	0	2	0	0	0	0	0	0	0	0	0	0	3	0	0	0	0	0	0	0	d__Eukaryota	k__Fungi	p__Ascomycota	c__Sordariomycetes	o__Sordariales	f__Lasiosphaeriaceae	g__Cercophora	s__Cercophora_samala	Saprotroph	Dung Saprotroph	Highly Probable	-	-	-	Bell A. 1983. Dung Fungi: An Illustrated Guide to Coprophilous Fungi in New Zealand. Victoria University Press, Wellington
OTU1916	0	0	0	0	0	0	0	0	0	0	0	0	0	0	0	0	0	9	0	0	0	0	0	0	d__Eukaryota	k__Fungi	p__Ascomycota	c__Dothideomycetes	o__Pleosporales	f__Phaeosphaeriaceae	g__Phaeosphaeria	s__Phaeosphaeria_fuckelii	Saprotroph	Undefined Saprotroph	Probable	-	-	-	Tedersoo L, et al. 2014. Science 346:1256688
OTU1934	0	0	0	0	1	1	0	0	0	1	1	0	0	1	0	0	3	0	0	0	0	1	0	0	d__Eukaryota	k__Fungi	p__Ascomycota	c__Eurotiomycetes	o__Eurotiales	f__Aspergillaceae	g__Aspergillus	s__unclassified_g__Aspergillus	Saprotroph	Undefined Saprotroph	Possible	Microfungus	-	-	Sterkenburg E, et al. 2015. New Phytologist 207:1145-1158
OTU1950	1	0	0	1	4	0	0	0	0	0	0	0	0	0	0	0	1	0	0	0	0	2	0	0	d__Eukaryota	k__Fungi	p__Ascomycota	c__Sordariomycetes	o__Microascales	f__Microascaceae	g__Petriella	s__unclassified_g__Petriella	Saprotroph	Undefined Saprotroph	Probable	-	-	-	Tedersoo L, et al. 2014. Science 346:1256688
OTU2039	0	0	0	1	2	0	0	0	0	0	0	0	0	0	0	0	1	4	0	0	0	1	0	0	d__Eukaryota	k__Fungi	p__Ascomycota	c__Eurotiomycetes	o__Onygenales	f__Onygenaceae	g__Aphanoascus	s__Aphanoascus_terreus	Saprotroph	Dung Saprotroph-Soil Saprotroph	Probable	Microfungus	-	Generally saprobic and keratinophilic, in soil or coprophilous, occasionally found on hair or horn (Cannon & Kirk 2007)	Cannon PF, Kirk PM. 2007. Fungal Families of the World. CAB International, Cambridge
OTU2087	0	0	0	0	0	1	0	0	0	0	0	0	0	0	0	2	0	6	0	0	0	0	0	0	d__Eukaryota	k__Fungi	p__Ascomycota	c__Sordariomycetes	o__Hypocreales	f__Hypocreales_fam_Incertae_sedis	g__Acremonium	s__Acremonium_alternatum	Pathogen-Saprotroph-Symbiotroph	Animal Pathogen-Endophyte-Fungal Parasite-Plant Pathogen-Wood Saprotroph	Possible	Microfungus	Soft Rot	Endophyte detection method-culture (Hanada et al. 2010, Del Olmo-Ruiz & Arnold 2014); Likely opportunistic human pathogen (Irinyi et al. 2015)	Duncan CG, Eslyn WE. 1966. Mycologia 58:642-64; Nilsson T. 1973. Studies on wood degradation and cellulolytic activity of microfungi. No. 104; Worrall JJ, et al. 1997. Mycologia 89: 199-219; Hanada RE, et al. 2010. Fungal Biology 114:901-910; Del Olmo-Ruiz M, Arnold AE. 2014. Mycologia 106:8-21; Tedersoo L, et al. 2014. Science 346:1256688; Irinyi L, et al. 2015. Medical Mycology 53:313-337
OTU2403	0	0	0	0	0	2	0	0	0	0	0	0	0	0	4	0	0	0	0	0	0	0	3	0	d__Eukaryota	k__Fungi	p__Ascomycota	c__Sordariomycetes	o__Hypocreales	f__Cordycipitaceae	g__Beauveria	s__Beauveria_pseudobassiana	Pathotroph	Animal Pathogen	Probable	-	-	-	Tedersoo L, et al. 2014. Science 346:1256688
OTU2411	0	0	0	0	0	0	0	0	0	0	1	1	0	2	4	0	0	0	0	1	0	0	0	0	d__Eukaryota	k__Fungi	p__Ascomycota	c__Sordariomycetes	o__Microascales	f__Halosphaeriaceae	g__unclassified_f__Halosphaeriaceae	s__unclassified_f__Halosphaeriaceae	Saprotroph	Undefined Saprotroph-Wood Saprotroph	Probable	Microfungus	-	Found in aquatic habitats, mostly in marine environments; saprobic on submerged or intertidal wood, occasionally associated with sand grains and similar substrata (Cannon & Kirk 2007)	Cannon PF, Kirk PM. 2007. Fungal Families of the World. CAB International, Cambridge
OTU2665	0	0	0	1	0	0	0	0	0	2	0	0	0	0	0	0	2	0	0	0	0	4	0	0	d__Eukaryota	k__Fungi	p__Ascomycota	c__Sordariomycetes	o__Hypocreales	f__Bionectriaceae	g__Clonostachys	s__Clonostachys_sp	Pathotroph	Plant Pathogen	Probable	-	-	-	Tedersoo L, et al. 2014. Science 346:1256688
OTU2706	0	0	0	0	0	0	0	0	0	1	0	0	0	0	0	0	0	0	0	0	0	1	6	1	d__Eukaryota	k__Fungi	p__Ascomycota	c__Sordariomycetes	o__Microascales	f__Microascaceae	g__unclassified_f__Microascaceae	s__unclassified_f__Microascaceae	Pathotroph-Saprotroph-Symbiotroph	Animal Pathogen-Endophyte-Plant Pathogen-Undefined Saprotroph	Possible	Microfungus	-	Saprobic in soil or rotting vegetation, some species heat-tolerant and associatated with silage and compost, a few associated with humans and animals (Cannon & Kirk 2007)	Cannon PF, Kirk PM. 2007. Fungal Families of the World. CAB International, Cambridge
OTU2831	0	0	0	6	0	1	0	0	0	0	0	0	0	0	0	0	0	2	0	0	0	0	0	0	d__Eukaryota	k__Fungi	p__Ascomycota	c__Eurotiomycetes	o__Chaetothyriales	f__Cyphellophoraceae	g__Cyphellophora	s__Cyphellophora_laciniata	Pathotroph-Saprotroph	Animal Pathogen-Undefined Saprotroph	Probable	Facultative Yeast-Microfungus	-	Consult the current literature for updated names on this group that included the Black Yeasts; Some species are likely opportunistic human pathogen (Irinyi et al. 2015)	Tedersoo L, et al. 2014. Science 346:1256688 (doi:10.1126/science.1256688); Irinyi L, et al. 2015. Medical Mycology 53:313-337
OTU2957	0	0	0	0	0	0	0	0	0	0	0	0	0	0	0	0	0	9	0	0	0	0	0	0	d__Eukaryota	k__Fungi	p__Ascomycota	c__Pezizomycetes	o__Pezizales	f__Pyronemataceae	g__unclassified_f__Pyronemataceae	s__unclassified_f__Pyronemataceae	Saprotroph-Symbiotroph	Dung Saprotroph-Ectomycorrhizal-Soil Saprotroph-Wood Saprotroph	Possible	Gasteroid-Pezizoid	-	Saprobic on soil, dung or rotten wood or mycorrhizal, some species hypogeous, others associated with fire sites (Cannon & Kirk 2007)	Cannon PF, Kirk PM. 2007. Fungal Families of the World. CAB International, Cambridge
OTU3036	0	0	0	2	0	1	0	0	0	0	1	0	0	0	0	2	0	2	0	0	0	0	0	1	d__Eukaryota	k__Fungi	p__Ascomycota	c__Eurotiomycetes	o__Eurotiales	f__Aspergillaceae	g__Penicillium	s__Penicillium_bialowiezense	Saprotroph	Undefined Saprotroph	Possible	Microfungus	-	-	Sterkenburg E, et al. 2015. New Phytologist 207:1145-1158
OTU3081	0	0	0	0	0	0	0	0	0	0	0	0	9	0	0	0	0	0	0	0	0	0	0	0	d__Eukaryota	k__Fungi	p__Ascomycota	c__Sordariomycetes	o__Hypocreales	f__Cordycipitaceae	g__Isaria	s__Isaria_farinosa	Saprotroph	Undefined Saprotroph	Possible	Microfungus	-	-	Sterkenburg E, et al. 2015. New Phytologist 207:1145-1158
OTU3366	0	0	0	0	1	6	0	0	0	0	0	0	0	0	0	0	0	0	0	1	0	1	0	0	d__Eukaryota	k__Fungi	p__Ascomycota	c__Pezizomycetes	o__Pezizales	f__Pyronemataceae	g__unclassified_f__Pyronemataceae	s__unclassified_f__Pyronemataceae	Saprotroph-Symbiotroph	Dung Saprotroph-Ectomycorrhizal-Soil Saprotroph-Wood Saprotroph	Possible	Gasteroid-Pezizoid	-	Saprobic on soil, dung or rotten wood or mycorrhizal, some species hypogeous, others associated with fire sites (Cannon & Kirk 2007)	Cannon PF, Kirk PM. 2007. Fungal Families of the World. CAB International, Cambridge
OTU3776	0	0	0	0	0	0	0	0	0	0	1	1	0	0	0	0	3	2	0	0	0	2	0	0	d__Eukaryota	k__Fungi	p__Ascomycota	c__Dothideomycetes	o__Pleosporales	f__Didymellaceae	g__Epicoccum	s__Epicoccum_plurivorum	Pathotroph-Saprotroph	Animal Pathogen-Plant Pathogen-Undefined Saprotroph	Possible	Microfungus	-	-	Tedersoo L, et al. 2014. Science 346:1256688 (doi:10.1126/science.1256688)
OTU723	0	0	0	0	0	0	0	0	0	0	5	3	0	0	0	0	0	0	0	0	0	0	1	0	d__Eukaryota	k__Fungi	p__Ascomycota	c__Eurotiomycetes	o__Eurotiales	f__Aspergillaceae	g__Aspergillus	s__Aspergillus_candidus	Saprotroph	Undefined Saprotroph	Possible	Microfungus	-	-	Sterkenburg E, et al. 2015. New Phytologist 207:1145-1158
OTU947	5	0	0	0	0	1	0	0	0	0	3	0	0	0	0	0	0	0	0	0	0	0	0	0	d__Eukaryota	k__Fungi	p__Glomeromycota	c__Glomeromycetes	o__Diversisporales	f__Diversisporales_fam_Incertae_sedis	g__Entrophospora	s__Entrophospora_sp	Symbiotroph	Arbuscular Mycorrhizal	Highly Probable	-	-	-	Redecker D, et al. 2013. Mycorrhiza 23:515-531
OTU3376	0	0	0	0	0	0	0	0	0	0	0	0	0	0	0	0	0	0	0	0	0	3	6	0	d__Eukaryota	k__Fungi	p__unclassified_k__Fungi	c__unclassified_k__Fungi	o__unclassified_k__Fungi	f__unclassified_k__Fungi	g__unclassified_k__Fungi	s__unclassified_k__Fungi	-	-	-	-	-	Unassigned	-
OTU1023	0	0	0	0	0	0	0	0	0	0	4	1	0	0	0	0	0	3	0	0	0	0	0	1	d__Eukaryota	k__Fungi	p__Ascomycota	c__Sordariomycetes	o__unclassified_c__Sordariomycetes	f__unclassified_c__Sordariomycetes	g__unclassified_c__Sordariomycetes	s__unclassified_c__Sordariomycetes	-	-	-	-	-	Unassigned	-
OTU2940	0	0	0	0	0	0	0	0	0	0	0	0	0	0	1	0	1	3	0	0	4	0	0	0	d__Eukaryota	k__Fungi	p__Ascomycota	c__Leotiomycetes	o__Helotiales	f__unclassified_o__Helotiales	g__unclassified_o__Helotiales	s__unclassified_o__Helotiales	-	-	-	-	-	Unassigned	-
OTU1883	0	0	0	1	0	0	0	0	0	3	0	0	4	0	0	1	0	0	0	0	0	0	0	0	d__Eukaryota	k__Fungi	p__Ascomycota	c__unclassified_p__Ascomycota	o__unclassified_p__Ascomycota	f__unclassified_p__Ascomycota	g__unclassified_p__Ascomycota	s__unclassified_p__Ascomycota	-	-	-	-	-	Unassigned	-
OTU1352	0	2	0	1	0	2	0	0	0	0	3	0	0	0	0	0	0	0	0	0	0	0	0	1	d__Eukaryota	k__Fungi	p__unclassified_k__Fungi	c__unclassified_k__Fungi	o__unclassified_k__Fungi	f__unclassified_k__Fungi	g__unclassified_k__Fungi	s__unclassified_k__Fungi	-	-	-	-	-	Unassigned	-
OTU2348	0	0	0	0	0	0	0	0	0	0	0	0	9	0	0	0	0	0	0	0	0	0	0	0	d__Eukaryota	k__Fungi	p__unclassified_k__Fungi	c__unclassified_k__Fungi	o__unclassified_k__Fungi	f__unclassified_k__Fungi	g__unclassified_k__Fungi	s__unclassified_k__Fungi	-	-	-	-	-	Unassigned	-
OTU326	0	7	1	1	0	0	0	0	0	0	0	0	0	0	0	0	0	0	0	0	0	0	0	0	d__Eukaryota	k__Fungi	p__unclassified_k__Fungi	c__unclassified_k__Fungi	o__unclassified_k__Fungi	f__unclassified_k__Fungi	g__unclassified_k__Fungi	s__unclassified_k__Fungi	-	-	-	-	-	Unassigned	-
OTU3120	0	0	0	0	0	0	0	0	0	0	0	0	0	0	0	0	0	0	0	0	0	9	0	0	d__Eukaryota	k__Fungi	p__Ascomycota	c__Sordariomycetes	o__Sordariales	f__Sordariales_fam_Incertae_sedis	g__Ramophialophora	s__Ramophialophora_humicola	-	-	-	-	-	Unassigned	-
OTU3930	0	0	0	0	0	0	0	0	0	0	0	0	0	0	0	0	0	0	0	0	0	6	3	0	d__Eukaryota	k__Fungi	p__unclassified_k__Fungi	c__unclassified_k__Fungi	o__unclassified_k__Fungi	f__unclassified_k__Fungi	g__unclassified_k__Fungi	s__unclassified_k__Fungi	-	-	-	-	-	Unassigned	-
OTU2671	0	0	0	0	0	0	0	0	0	0	0	0	0	0	0	0	9	0	0	0	0	0	0	0	d__Eukaryota	k__Fungi	p__Ascomycota	c__unclassified_p__Ascomycota	o__unclassified_p__Ascomycota	f__unclassified_p__Ascomycota	g__unclassified_p__Ascomycota	s__unclassified_p__Ascomycota	-	-	-	-	-	Unassigned	-
OTU1906	0	0	0	0	0	0	0	0	0	0	6	0	0	0	0	2	0	1	0	0	0	0	0	0	d__Eukaryota	k__Fungi	p__Ascomycota	c__Eurotiomycetes	o__Chaetothyriales	f__unclassified_o__Chaetothyriales	g__unclassified_o__Chaetothyriales	s__unclassified_o__Chaetothyriales	-	-	-	-	-	Unassigned	-
OTU143	0	0	0	0	0	0	0	0	0	1	0	0	0	0	0	0	2	4	0	0	0	0	0	2	d__Eukaryota	k__Fungi	p__Basidiomycota	c__Cystobasidiomycetes	o__Cystobasidiomycetes_ord_Incertae_sedis	f__Symmetrosporaceae	g__Symmetrospora	s__Symmetrospora_symmetrica	-	-	-	-	-	Unassigned	-
OTU3047	0	0	0	0	1	0	0	0	0	7	0	0	0	0	0	0	1	0	0	0	0	0	0	0	d__Eukaryota	k__Fungi	p__Ascomycota	c__Sordariomycetes	o__unclassified_c__Sordariomycetes	f__unclassified_c__Sordariomycetes	g__unclassified_c__Sordariomycetes	s__unclassified_c__Sordariomycetes	-	-	-	-	-	Unassigned	-
OTU3373	0	0	0	0	0	0	0	0	0	0	0	0	0	0	0	0	0	0	0	0	0	6	3	0	d__Eukaryota	k__Fungi	p__Ascomycota	c__Sordariomycetes	o__unclassified_c__Sordariomycetes	f__unclassified_c__Sordariomycetes	g__unclassified_c__Sordariomycetes	s__unclassified_c__Sordariomycetes	-	-	-	-	-	Unassigned	-
OTU1107	0	0	0	0	0	5	0	0	0	2	0	0	0	0	0	1	0	0	0	0	0	0	0	0	d__Eukaryota	k__Fungi	p__Ascomycota	c__Dothideomycetes	o__Pleosporales	f__Phaeosphaeriaceae	g__Setophaeosphaeria	s__Setophaeosphaeria_badalingensis	Pathotroph-Saprotroph	Fungal Parasite-Plant Pathogen-Plant Saprotroph	Probable	Microfungus	-	Necrotrophic or saprobic on a wide range of plants, especially monocotyledons; a few species parasitic on other fungi (Cannon & Kirk 2007)	Cannon PF, Kirk PM. 2007. Fungal Families of the World. CAB International, Cambridge
OTU118	0	0	0	0	0	0	0	0	0	0	0	0	0	0	0	0	0	6	0	0	0	1	0	1	d__Eukaryota	k__Fungi	p__Ascomycota	c__Sordariomycetes	o__Glomerellales	f__Plectosphaerellaceae	g__Lectera	s__Lectera_sp	Pathotroph	Plant Pathogen	Probable	-	-	-	Tedersoo L, et al. 2014. Science 346:1256688
OTU1495	0	0	0	0	0	4	0	0	0	1	0	0	0	0	0	0	0	2	0	0	0	0	0	1	d__Eukaryota	k__Fungi	p__Ascomycota	c__Eurotiomycetes	o__Onygenales	f__Onygenales_fam_Incertae_sedis	g__Chrysosporium	s__Chrysosporium_pannicola	Saprotroph	Undefined Saprotroph-Wood Saprotroph	Highly Probable	-	Soft Rot	-	Seehann G, et al. 1975. List of Fungi in Soft-Rot Tissue Tests. Institute fur Holzbiologie und Holzschutz, Bundesforschungsanstalt fur Forst - und Holzwirtshaft, Hamburg - Lohbrugge, Germany; Tedersoo L, et al. 2014. Science 346:1256688
OTU2111	0	0	0	0	0	2	0	0	0	0	0	0	0	0	0	1	4	1	0	0	0	0	0	0	d__Eukaryota	k__Fungi	p__Ascomycota	c__Dothideomycetes	o__Pleosporales	f__Massarinaceae	g__Stagonospora	s__Stagonospora_sp	Pathotroph	Plant Pathogen	Probable	Microfungus	-	-	Tedersoo L, et al. 2014. Science 346:1256688
OTU2170	0	6	0	0	0	0	0	0	0	0	0	0	0	0	0	0	0	0	0	0	0	0	1	1	d__Eukaryota	k__Fungi	p__Mortierellomycota	c__Mortierellomycetes	o__Mortierellales	f__Mortierellaceae	g__Mortierella	s__Mortierella_alpina	Saprotroph-Symbiotroph	Endophyte-Litter Saprotroph-Soil Saprotroph-Undefined Saprotroph	Possible	Microfungus	-	Saprobic in soil and thus frequenctly isolated from soil and material contaminated with soil such as hay or rotten silage and spoil tips (Cannon & Kirk 2007)	Cannon PF, Kirk PM. 2007. Fungal Families of the World. CAB International, Cambridge; Purahong W, et al. 2016. Molecular Ecology 25:4059-4074
OTU2173	0	0	0	0	0	0	0	0	0	0	0	8	0	0	0	0	0	0	0	0	0	0	0	0	d__Eukaryota	k__Fungi	p__Ascomycota	c__Pezizomycetes	o__Pezizales	f__Pezizaceae	g__Peziza	s__Peziza_succosa	Saprotroph-Symbiotroph	Dung Saprotroph-Ectomycorrhizal-Litter Saprotroph-Undefined Saprotroph	Possible	Pezizoid	-	Saprobic or ectomycorrhizal, on or in soil, leafmould etc., some species associated with dung or fire sites (Cannon & Kirk 2007)	Cannon PF, Kirk PM. 2007. Fungal Families of the World. CAB International, Cambridge; Rinaldi AC, et al. 2008. Fungal Diversity 33:1-45; Tedersoo L, et al. 2010. Mycorrhiza 20:217-263 (pro parte)
OTU229	0	0	0	0	0	0	0	0	0	0	5	2	0	0	0	0	1	0	0	0	0	0	0	0	d__Eukaryota	k__Fungi	p__Ascomycota	c__Sordariomycetes	o__Glomerellales	f__Glomerellaceae	g__Colletotrichum	s__Colletotrichum_chlorophyti	Pathotroph-Symbiotroph	Endophyte-Plant Pathogen	Probable	Microfungus	-	-	Costa IPMW, et al. 2012. Mycotaxon 119:26; Tedersoo L, et al. 2014. Science 346:1256688; http://www.apsnet.org/publications/commonnames/Pages/default.aspx
OTU2356	0	0	0	0	0	0	0	0	0	0	0	0	8	0	0	0	0	0	0	0	0	0	0	0	d__Eukaryota	k__Fungi	p__Basidiomycota	c__Tremellomycetes	o__Tremellales	f__Bulleribasidiaceae	g__Vishniacozyma	s__Vishniacozyma_dimennae	Pathotroph-Saprotroph-Symbiotroph	Fungal Parasite-Undefined Saprotroph	Possible	Tremelloid-Yeast	-	The order contains both teleomorphic and anamorphic species, most of the latter being yeasts	Sterkenburg E, et al. 2015. New Phytologist 207:1145-1158
OTU2390	0	0	0	0	0	0	0	0	0	0	0	0	0	8	0	0	0	0	0	0	0	0	0	0	d__Eukaryota	k__Fungi	p__Ascomycota	c__Eurotiomycetes	o__Chaetothyriales	f__Herpotrichiellaceae	g__unclassified_f__Herpotrichiellaceae	s__unclassified_f__Herpotrichiellaceae	Pathotroph-Saprotroph	Animal Pathogen-Fungal Parasite-Undefined Saprotroph	Probable	Facultative Yeast-Microfungus	-	Mostly saprobic on plants or other fungi, isolated from soil etc., and from medical sources (Cannon & Kirk 2007)	Cannon PF, Kirk PM. 2007. Fungal Families of the World. CAB International, Cambridge
OTU2398	0	0	0	0	0	0	0	0	0	0	0	0	0	0	8	0	0	0	0	0	0	0	0	0	d__Eukaryota	k__Fungi	p__Ascomycota	c__Eurotiomycetes	o__Chaetothyriales	f__Herpotrichiellaceae	g__Cladophialophora	s__Cladophialophora_boppii	Saprotroph	Undefined Saprotroph	Probable	Facultative Yeast	-	-	James TY, et al. 2006. Nature 443:818-822
OTU2445	0	0	0	0	0	0	0	0	0	0	4	2	0	0	0	2	0	0	0	0	0	0	0	0	d__Eukaryota	k__Fungi	p__Mortierellomycota	c__Mortierellomycetes	o__Mortierellales	f__Mortierellaceae	g__Mortierella	s__unclassified_g__Mortierella	Saprotroph-Symbiotroph	Endophyte-Litter Saprotroph-Soil Saprotroph-Undefined Saprotroph	Possible	Microfungus	-	Saprobic in soil and thus frequenctly isolated from soil and material contaminated with soil such as hay or rotten silage and spoil tips (Cannon & Kirk 2007)	Cannon PF, Kirk PM. 2007. Fungal Families of the World. CAB International, Cambridge; Purahong W, et al. 2016. Molecular Ecology 25:4059-4074
OTU2784	0	0	0	0	0	0	0	3	0	0	1	0	0	0	0	0	0	1	0	0	0	0	3	0	d__Eukaryota	k__Fungi	p__Ascomycota	c__Dothideomycetes	o__Pleosporales	f__Coniothyriaceae	g__Coniothyrium	s__Coniothyrium_sp	Pathotroph-Saprotroph	Plant Pathogen-Wood Saprotroph	Highly Probable	-	Soft Rot	-	Duncan CG, Eslyn WE. 1966. Mycologia 58:642-664; Nilsson T. 1973. Studies on wood degradation and cellulolytic activity of microfungi. No. 104; Seehann G, et al. 1975. List of Fungi in Soft-Rot Tissue Tests. Institute fur Holzbiologie und Holzschutz, Bundesforschungsanstalt fur Forst - und Holzwirtshaft, Hamburg - Lohbrugge, Germany; http://www.apsnet.org/publications/commonnames/Pages/default.as…
OTU2854	0	0	0	0	0	0	0	0	0	0	0	0	0	0	2	4	1	0	0	0	0	0	0	1	d__Eukaryota	k__Fungi	p__Basidiomycota	c__Tremellomycetes	o__Tremellales	f__unclassified_o__Tremellales	g__unclassified_o__Tremellales	s__unclassified_o__Tremellales	Pathotroph-Saprotroph-Symbiotroph	Fungal Parasite-Undefined Saprotroph	Possible	Tremelloid-Yeast	-	The order contains both teleomorphic and anamorphic species, most of the latter being yeasts	Sterkenburg E, et al. 2015. New Phytologist 207:1145-1158
OTU2920	0	0	0	0	0	0	0	0	0	0	0	0	0	0	0	2	0	6	0	0	0	0	0	0	d__Eukaryota	k__Fungi	p__Ascomycota	c__Dothideomycetes	o__Capnodiales	f__Mycosphaerellaceae	g__unclassified_f__Mycosphaerellaceae	s__unclassified_f__Mycosphaerellaceae	Pathotroph-Saprotroph	Plant Pathogen-Undefined Saprotroph	Probable	Microfungus	-	Biotrophic, necrotrophic or saprobic on various plant tissues (Cannon & Kirk 2007)	Cannon PF, Kirk PM. 2007. Fungal Families of the World. CAB International, Cambridge
OTU3145	0	0	0	0	1	0	0	0	0	0	0	0	0	0	0	5	0	1	0	0	0	1	0	0	d__Eukaryota	k__Fungi	p__Mortierellomycota	c__Mortierellomycetes	o__Mortierellales	f__Mortierellaceae	g__Mortierella	s__Mortierella_sp	Saprotroph-Symbiotroph	Endophyte-Litter Saprotroph-Soil Saprotroph-Undefined Saprotroph	Possible	Microfungus	-	Saprobic in soil and thus frequenctly isolated from soil and material contaminated with soil such as hay or rotten silage and spoil tips (Cannon & Kirk 2007)	Cannon PF, Kirk PM. 2007. Fungal Families of the World. CAB International, Cambridge; Purahong W, et al. 2016. Molecular Ecology 25:4059-4074
OTU3346	0	0	0	0	1	0	0	0	0	0	4	0	0	0	0	0	1	1	0	0	0	0	0	1	d__Eukaryota	k__Fungi	p__Ascomycota	c__Eurotiomycetes	o__Eurotiales	f__Trichocomaceae	g__Sagenomella	s__Sagenomella_oligospora	Saprotroph	Undefined Saprotroph	Probable	-	-	-	Tedersoo L, et al. 2014. Science 346:1256688
OTU3439	0	0	0	0	0	0	0	0	0	0	0	0	0	0	0	0	0	0	0	0	0	0	8	0	d__Eukaryota	k__Fungi	p__Basidiomycota	c__Agaricomycetes	o__Agaricales	f__Bolbitiaceae	g__Conocybe	s__Conocybe_macrospora	Saprotroph	Undefined Saprotroph	Probable	-	-	-	Tedersoo L, et al. 2014. Science 346:1256688
OTU3486	0	0	0	1	0	1	0	0	0	0	3	1	0	0	0	0	1	1	0	0	0	0	0	0	d__Eukaryota	k__Fungi	p__Ascomycota	c__Leotiomycetes	o__Helotiales	f__Helotiaceae	g__Scytalidium	s__Scytalidium_sphaerosporum	Saprotroph	Wood Saprotroph	Probable	-	Soft Rot	-	Nilsson T. 1973. Studies on wood degradation and cellulolytic activity of microfungi. No. 104; Costa IPMW, et al. 2012. Mycotaxon 119:26; Tedersoo L, et al. 2014. Science 346:1256688; http://www.apsnet.org/publications/commonnames/Pages/default.aspx
OTU355	0	0	0	1	1	0	0	0	0	0	4	0	0	0	0	1	0	1	0	0	0	0	0	0	d__Eukaryota	k__Fungi	p__Ascomycota	c__Sordariomycetes	o__Hypocreales	f__Hypocreales_fam_Incertae_sedis	g__Acremonium	s__unclassified_g__Acremonium	Pathogen-Saprotroph-Symbiotroph	Animal Pathogen-Endophyte-Fungal Parasite-Plant Pathogen-Wood Saprotroph	Possible	Microfungus	Soft Rot	Endophyte detection method-culture (Hanada et al. 2010, Del Olmo-Ruiz & Arnold 2014); Likely opportunistic human pathogen (Irinyi et al. 2015)	Duncan CG, Eslyn WE. 1966. Mycologia 58:642-64; Nilsson T. 1973. Studies on wood degradation and cellulolytic activity of microfungi. No. 104; Worrall JJ, et al. 1997. Mycologia 89: 199-219; Hanada RE, et al. 2010. Fungal Biology 114:901-910; Del Olmo-Ruiz M, Arnold AE. 2014. Mycologia 106:8-21; Tedersoo L, et al. 2014. Science 346:1256688; Irinyi L, et al. 2015. Medical Mycology 53:313-337
OTU3651	0	0	0	0	0	0	0	0	0	1	6	0	0	0	0	0	0	0	0	0	0	0	0	1	d__Eukaryota	k__Fungi	p__Zoopagomycota	c__Zoopagomycetes	o__Zoopagales	f__Piptocephalidaceae	g__Syncephalis	s__Syncephalis_sp	Pathotroph	Fungal Parasite	Probable	-	-	-	Tedersoo L, et al. 2014. Science 346:1256688
OTU3756	0	0	0	0	0	1	0	0	0	0	0	0	0	0	0	0	0	1	0	0	0	5	1	0	d__Eukaryota	k__Fungi	p__Ascomycota	c__Sordariomycetes	o__Coniochaetales	f__Coniochaetaceae	g__Lecythophora	s__Lecythophora_sp	Symbiotroph	Endophyte	Highly Probable	-	-	Dark Septate Endophyte, known from plant roots.	Taylor DL, et al. 2014. Ecological Monographs 84:3-20
OTU4099	0	0	0	1	0	0	0	0	0	0	0	0	0	0	0	0	0	0	0	0	0	3	2	2	d__Eukaryota	k__Fungi	p__Ascomycota	c__Sordariomycetes	o__Coniochaetales	f__Coniochaetaceae	g__Coniochaeta	s__Coniochaeta_fasciculata	Pathotroph-Saprotroph-Symbiotroph	Animal Pathogen-Dung Saprotroph-Endophyte-Lichen Parasite-Plant Pathogen-Undefined Saprotroph	Possible	Microfungus	-	-	Bell A. 1983. Dung Fungi: An Illustrated Guide to Coprophilous Fungi in New Zealand. Victoria University Press, Wellington; Damm U, et al. 2010. Persoonia 24:60-80; Costa IPMW, et al. 2012. Mycotaxon 119:26; Tedersoo L, et al. 2014. Science 346:1256688 (doi:10.1126/science.1256688); Irinyi L, et al. 2015. Medical Mycology 53:313-337; Lawrey JD, Diederich P. 2016. URL: http://www.lichenicolous.net…
OTU433	0	0	0	0	1	0	0	0	0	0	6	0	0	0	0	0	0	1	0	0	0	0	0	0	d__Eukaryota	k__Fungi	p__Ascomycota	c__Sordariomycetes	o__Hypocreales	f__Hypocreaceae	g__Trichoderma	s__Trichoderma_aerugineum	Saprotroph	Undefined Saprotroph	Possible	Microfungus	-	-	Sterkenburg E, et al. 2015. New Phytologist 207:1145-1158
OTU436	0	0	0	0	2	2	0	0	0	1	0	3	0	0	0	0	0	0	0	0	0	0	0	0	d__Eukaryota	k__Fungi	p__Ascomycota	c__Sordariomycetes	o__Hypocreales	f__Hypocreales_fam_Incertae_sedis	g__Acremonium	s__Acremonium_chrysogenum	Pathogen-Saprotroph-Symbiotroph	Animal Pathogen-Endophyte-Fungal Parasite-Plant Pathogen-Wood Saprotroph	Possible	Microfungus	Soft Rot	Endophyte detection method-culture (Hanada et al. 2010, Del Olmo-Ruiz & Arnold 2014); Likely opportunistic human pathogen (Irinyi et al. 2015)	Duncan CG, Eslyn WE. 1966. Mycologia 58:642-64; Nilsson T. 1973. Studies on wood degradation and cellulolytic activity of microfungi. No. 104; Worrall JJ, et al. 1997. Mycologia 89: 199-219; Hanada RE, et al. 2010. Fungal Biology 114:901-910; Del Olmo-Ruiz M, Arnold AE. 2014. Mycologia 106:8-21; Tedersoo L, et al. 2014. Science 346:1256688; Irinyi L, et al. 2015. Medical Mycology 53:313-337
OTU675	3	0	0	3	0	2	0	0	0	0	0	0	0	0	0	0	0	0	0	0	0	0	0	0	d__Eukaryota	k__Fungi	p__Ascomycota	c__Leotiomycetes	o__Helotiales	f__Helotiales_fam_Incertae_sedis	g__Cadophora	s__Cadophora_luteo-olivacea	Symbiotroph	Endophyte	Highly Probable	Microfungus	-	Dark Septate Endophyte, known from plant roots.	Tedersoo L, et al. 2010. Mycorrhiza 20:217-263; Newsham 2011. New Phytologist 190:783-793 (as DSE)
OTU799	0	0	0	0	3	1	0	0	0	0	1	0	0	0	0	0	2	0	1	0	0	0	0	0	d__Eukaryota	k__Fungi	p__Ascomycota	c__Dothideomycetes	o__Pleosporales	f__Phaeosphaeriaceae	g__Phaeosphaeria	s__Phaeosphaeria_microscopica	Saprotroph	Undefined Saprotroph	Probable	-	-	-	Tedersoo L, et al. 2014. Science 346:1256688
OTU3533	0	0	0	0	0	0	0	0	0	0	0	0	0	0	0	0	0	0	0	0	0	1	7	0	d__Eukaryota	k__Fungi	p__unclassified_k__Fungi	c__unclassified_k__Fungi	o__unclassified_k__Fungi	f__unclassified_k__Fungi	g__unclassified_k__Fungi	s__unclassified_k__Fungi	-	-	-	-	-	Unassigned	-
OTU512	0	0	0	0	0	8	0	0	0	0	0	0	0	0	0	0	0	0	0	0	0	0	0	0	d__Eukaryota	k__Fungi	p__Ascomycota	c__Leotiomycetes	o__Helotiales	f__unclassified_o__Helotiales	g__unclassified_o__Helotiales	s__unclassified_o__Helotiales	-	-	-	-	-	Unassigned	-
OTU719	0	0	0	0	0	8	0	0	0	0	0	0	0	0	0	0	0	0	0	0	0	0	0	0	d__Eukaryota	k__Fungi	p__Ascomycota	c__Sordariomycetes	o__unclassified_c__Sordariomycetes	f__unclassified_c__Sordariomycetes	g__unclassified_c__Sordariomycetes	s__unclassified_c__Sordariomycetes	-	-	-	-	-	Unassigned	-
OTU2696	0	0	0	0	1	1	0	0	0	0	2	1	0	0	0	0	0	0	0	0	0	1	0	2	d__Eukaryota	k__Fungi	p__Ascomycota	c__Sordariomycetes	o__Sordariales	f__unclassified_o__Sordariales	g__unclassified_o__Sordariales	s__unclassified_o__Sordariales	-	-	-	-	-	Unassigned	-
OTU2522	0	0	0	0	0	0	0	0	0	0	0	0	0	0	0	2	3	0	0	0	0	0	3	0	d__Eukaryota	k__Fungi	p__unclassified_k__Fungi	c__unclassified_k__Fungi	o__unclassified_k__Fungi	f__unclassified_k__Fungi	g__unclassified_k__Fungi	s__unclassified_k__Fungi	-	-	-	-	-	Unassigned	-
OTU1181	0	0	0	1	2	0	0	0	0	0	1	2	0	0	0	0	0	1	0	0	0	1	0	0	d__Eukaryota	k__Fungi	p__unclassified_k__Fungi	c__unclassified_k__Fungi	o__unclassified_k__Fungi	f__unclassified_k__Fungi	g__unclassified_k__Fungi	s__unclassified_k__Fungi	-	-	-	-	-	Unassigned	-
OTU2008	0	0	0	0	0	0	0	0	0	0	8	0	0	0	0	0	0	0	0	0	0	0	0	0	d__Eukaryota	k__Fungi	p__unclassified_k__Fungi	c__unclassified_k__Fungi	o__unclassified_k__Fungi	f__unclassified_k__Fungi	g__unclassified_k__Fungi	s__unclassified_k__Fungi	-	-	-	-	-	Unassigned	-
OTU1403	0	0	0	0	0	0	0	0	0	2	0	0	0	0	0	0	3	3	0	0	0	0	0	0	d__Eukaryota	k__Fungi	p__Ascomycota	c__unclassified_p__Ascomycota	o__unclassified_p__Ascomycota	f__unclassified_p__Ascomycota	g__unclassified_p__Ascomycota	s__unclassified_p__Ascomycota	-	-	-	-	-	Unassigned	-
OTU2106	0	0	1	0	0	0	0	6	0	0	0	0	0	0	0	0	0	0	0	0	0	0	0	1	d__Eukaryota	k__Fungi	p__Ascomycota	c__Sordariomycetes	o__Sordariales	f__unclassified_o__Sordariales	g__unclassified_o__Sordariales	s__unclassified_o__Sordariales	-	-	-	-	-	Unassigned	-
OTU3198	0	0	0	0	0	0	0	0	0	0	0	0	0	0	0	0	0	0	0	0	0	8	0	0	d__Eukaryota	k__Fungi	p__Rozellomycota	c__unclassified_p__Rozellomycota	o__unclassified_p__Rozellomycota	f__unclassified_p__Rozellomycota	g__unclassified_p__Rozellomycota	s__Rozellomycota_sp	-	-	-	-	-	Unassigned	-
OTU1236	0	0	0	0	0	0	0	0	0	0	1	0	0	0	0	0	0	2	0	0	0	0	0	5	d__Eukaryota	k__Fungi	p__unclassified_k__Fungi	c__unclassified_k__Fungi	o__unclassified_k__Fungi	f__unclassified_k__Fungi	g__unclassified_k__Fungi	s__unclassified_k__Fungi	-	-	-	-	-	Unassigned	-
OTU3985	0	0	0	0	0	0	0	0	0	0	0	0	0	0	0	0	0	0	0	0	0	3	5	0	d__Eukaryota	k__Fungi	p__Ascomycota	c__Sordariomycetes	o__Pleurotheciales	f__Pleurotheciaceae	g__unclassified_f__Pleurotheciaceae	s__Pleurotheciaceae_sp	-	-	-	-	-	Unassigned	-
OTU1068	0	0	0	0	0	0	0	0	0	0	0	0	0	0	0	0	7	0	0	0	0	0	0	0	d__Eukaryota	k__Fungi	p__Ascomycota	c__Sordariomycetes	o__Sordariales	f__Chaetomiaceae	g__unclassified_f__Chaetomiaceae	s__unclassified_f__Chaetomiaceae	Pathotroph-Saprotroph-Symbiotroph	Animal Pathogen-Dung Saprotroph-Endophyte-Epiphyte-Plant Saprotroph-Wood Saprotroph	Possible	Microfungus	Soft Rot	Saprobic, acting as key decay organisms of plant materials and plant-derived commodities (Cannon & Kirk 2007); Epiphyte detection method-culture (Massimo et al. 2015); Endophyte detection method-culture (Busby et al. 2016, David et al. 2016); Likely opportunistic human pathogen (Irinyi et al. 2015)	Seehann G, et al. 1975. List of Fungi in Soft-Rot Tissue Tests. Institute fur Holzbiologie und Holzschutz, Bundesforschungsanstalt fur Forst - und Holzwirtshaft, Hamburg - Lohbrugge, Germany; Cannon PF, Kirk PM. 2007. Fungal Families of the World. CAB International, Cambridge; Bills GF, et al. 2013. Current Opinion in microbiology, 16:549-565; Tedersoo L, et al. 2014. Science 346:1256688; Irinyi …
OTU1185	0	0	0	0	0	0	0	0	0	0	0	0	0	0	0	0	0	1	0	0	0	2	3	1	d__Eukaryota	k__Fungi	p__Ascomycota	c__Eurotiomycetes	o__Chaetothyriales	f__Herpotrichiellaceae	g__Phialophora	s__Phialophora_verrucosa	Pathotroph-Saprotroph-Symbiotroph	Animal Pathogen-Endophyte-Ericoid Mycorrhizal-Plant Pathogen-Wood Saprotroph	Possible	Facultative Yeast-Microfungus	-	Consult the current literature for updated names on this paraphyletic grouping that included the Black Yeasts, Dark Septate Endophytes, etc.	Nilsson T. 1973. Studies on wood degradation and cellulolytic activity of microfungi. No. 104; de Hoog GS, et al. 2000. Mycoses 43:409-416; Rinaldi AC, et al. 2008. Fungal Diversity 33:1-45; Newsham 2011. New Phytologist 190:783-793 (as DSE); Irinyi L, et al. 2015. Medical Mycology 53:313-337; http://www.apsnet.org/publications/commonnames/Pages/default.aspx
OTU1209	0	0	0	1	0	0	0	0	0	0	0	0	0	0	0	0	6	0	0	0	0	0	0	0	d__Eukaryota	k__Fungi	p__Ascomycota	c__Sordariomycetes	o__Hypocreales	f__Hypocreaceae	g__unclassified_f__Hypocreaceae	s__unclassified_f__Hypocreaceae	Saprotroph	Undefined Saprotroph	Possible	Microfungus	-	-	Sterkenburg E, et al. 2015. New Phytologist 207:1145-1158
OTU1284	0	0	0	0	3	0	0	0	0	0	0	0	0	0	0	0	4	0	0	0	0	0	0	0	d__Eukaryota	k__Fungi	p__Basidiomycota	c__Agaricostilbomycetes	o__Agaricostilbales	f__Chionosphaeraceae	g__Kurtzmanomyces	s__Kurtzmanomyces_sp	Pathotroph-Saprotroph	Fungal Parasite-Undefined Saprotroph	Possible	Microfungus	-	Species appear to be mycoparasitic, associated with fungi of bark beetle galleries, wood-inhabiting Xylariaceae or lichens. Others are found erumpent from bark or decaying wood and may be sabrobic (Cannon & Kirk 2007)	Cannon PF, Kirk PM. 2007. Fungal Families of the World. CAB International, Cambridge
OTU1354	0	0	0	0	0	0	0	0	0	3	0	0	0	0	0	3	0	1	0	0	0	0	0	0	d__Eukaryota	k__Fungi	p__Ascomycota	c__Dothideomycetes	o__Pleosporales	f__Pleosporaceae	g__Edenia	s__Edenia_gomezpompae	Pathotroph	Plant Pathogen	Probable	-	-	-	Tedersoo L, et al. 2014. Science 346:1256688
OTU1479	0	0	0	2	0	0	0	0	0	0	1	0	0	0	0	2	1	0	0	0	0	0	0	1	d__Eukaryota	k__Fungi	p__Ascomycota	c__Sordariomycetes	o__Sordariales	f__Chaetomiaceae	g__Achaetomium	s__Achaetomium_sp	Saprotroph	Undefined Saprotroph	Probable	-	-	-	Tedersoo L, et al. 2014. Science 346:1256688
OTU161	0	0	0	0	0	0	0	0	0	0	0	1	0	0	0	0	2	0	0	0	0	3	0	1	d__Eukaryota	k__Fungi	p__Ascomycota	c__Sordariomycetes	o__Microascales	f__Microascaceae	g__Acaulium	s__Acaulium_acremonium	Pathotroph-Saprotroph-Symbiotroph	Animal Pathogen-Endophyte-Plant Pathogen-Undefined Saprotroph	Possible	Microfungus	-	Saprobic in soil or rotting vegetation, some species heat-tolerant and associatated with silage and compost, a few associated with humans and animals (Cannon & Kirk 2007)	Cannon PF, Kirk PM. 2007. Fungal Families of the World. CAB International, Cambridge
OTU1972	0	0	0	0	0	0	0	0	0	3	2	2	0	0	0	0	0	0	0	0	0	0	0	0	d__Eukaryota	k__Fungi	p__Ascomycota	c__Eurotiomycetes	o__Eurotiales	f__Aspergillaceae	g__Aspergillus	s__Aspergillus_europaeus	Saprotroph	Undefined Saprotroph	Possible	Microfungus	-	-	Sterkenburg E, et al. 2015. New Phytologist 207:1145-1158
OTU2162	0	0	0	0	0	0	0	0	0	2	1	3	0	0	0	0	1	0	0	0	0	0	0	0	d__Eukaryota	k__Fungi	p__Ascomycota	c__Eurotiomycetes	o__Onygenales	f__Onygenaceae	g__Aphanoascus	s__Aphanoascus_terreus	Saprotroph	Dung Saprotroph-Soil Saprotroph	Probable	Microfungus	-	Generally saprobic and keratinophilic, in soil or coprophilous, occasionally found on hair or horn (Cannon & Kirk 2007)	Cannon PF, Kirk PM. 2007. Fungal Families of the World. CAB International, Cambridge
OTU2193	0	0	0	0	0	0	0	0	0	0	0	7	0	0	0	0	0	0	0	0	0	0	0	0	d__Eukaryota	k__Fungi	p__Ascomycota	c__Sordariomycetes	o__Hypocreales	f__unclassified_o__Hypocreales	g__unclassified_o__Hypocreales	s__unclassified_o__Hypocreales	Saprotroph	Undefined Saprotroph	Possible	Microfungus	-	-	Sterkenburg E, et al. 2015. New Phytologist 207:1145-1158
OTU2226	0	0	0	0	0	0	0	0	0	0	0	0	0	0	7	0	0	0	0	0	0	0	0	0	d__Eukaryota	k__Fungi	p__Basidiomycota	c__Tremellomycetes	o__Trichosporonales	f__Trichosporonaceae	g__Apiotrichum	s__Apiotrichum_scarabaeorum	Saprotroph	Soil Saprotroph	Possible	Microfungus	-	From forest soil (Calduch et al. 2002)	Calduch M, et al. 2002. Mycologia 94:355-361
OTU2337	0	0	0	1	0	0	0	0	0	0	0	0	0	0	0	2	3	0	0	1	0	0	0	0	d__Eukaryota	k__Fungi	p__Ascomycota	c__Dothideomycetes	o__Capnodiales	f__Mycosphaerellaceae	g__Ramularia	s__unclassified_g__Ramularia	Pathotroph	Plant Pathogen	Probable	Microfungus	-	-	Tedersoo L, et al. 2014. Science 346:1256688
OTU2344	0	0	0	0	0	0	0	0	0	0	1	0	6	0	0	0	0	0	0	0	0	0	0	0	d__Eukaryota	k__Fungi	p__Basidiomycota	c__Agaricomycetes	o__Agaricales	f__Pleurotaceae	g__Pleurotus	s__unclassified_g__Pleurotus	Pathotroph-Saprotroph	Endophyte-Plant Pathogen-Wood Saprotroph	Probable	Agaricoid	White Rot	Sapwood rot on Pistacia; Saprobic on woody substrata, more rarely associated with roots of herbaceous plants. Many species are known to derive nutrition from nematodes, the hyphae with adhesive knobs or toxigenic secretory appendages (Cannon & Kirk 2007)	Cannon PF, Kirk PM. 2007. Fungal Families of the World. CAB International, Cambridge; Costa IPMW, et al. 2012. Mycotaxon 119:26; http://www.apsnet.org/publications/commonnames/Pages/default.aspx
OTU2430	0	0	0	0	0	1	0	0	0	0	2	0	0	0	0	2	0	0	0	0	0	1	0	1	d__Eukaryota	k__Fungi	p__Ascomycota	c__Sordariomycetes	o__Hypocreales	f__unclassified_o__Hypocreales	g__unclassified_o__Hypocreales	s__unclassified_o__Hypocreales	Saprotroph	Undefined Saprotroph	Possible	Microfungus	-	-	Sterkenburg E, et al. 2015. New Phytologist 207:1145-1158
OTU263	0	0	0	0	0	0	0	0	0	0	2	0	0	0	0	0	0	0	0	0	0	1	4	0	d__Eukaryota	k__Fungi	p__Ascomycota	c__Sordariomycetes	o__Microascales	f__Microascaceae	g__unclassified_f__Microascaceae	s__unclassified_f__Microascaceae	Pathotroph-Saprotroph-Symbiotroph	Animal Pathogen-Endophyte-Plant Pathogen-Undefined Saprotroph	Possible	Microfungus	-	Saprobic in soil or rotting vegetation, some species heat-tolerant and associatated with silage and compost, a few associated with humans and animals (Cannon & Kirk 2007)	Cannon PF, Kirk PM. 2007. Fungal Families of the World. CAB International, Cambridge
OTU2743	0	0	0	0	0	0	0	0	0	0	0	0	0	0	0	0	0	4	0	0	0	3	0	0	d__Eukaryota	k__Fungi	p__Basidiomycota	c__Tremellomycetes	o__Tremellales	f__Bulleribasidiaceae	g__Hannaella	s__Hannaella_oryzae	Pathotroph-Saprotroph-Symbiotroph	Fungal Parasite-Undefined Saprotroph	Possible	Tremelloid-Yeast	-	The order contains both teleomorphic and anamorphic species, most of the latter being yeasts	Sterkenburg E, et al. 2015. New Phytologist 207:1145-1158
OTU2908	0	0	0	0	0	0	0	0	0	0	0	0	0	0	0	0	0	7	0	0	0	0	0	0	d__Eukaryota	k__Fungi	p__Ascomycota	c__Pezizomycetes	o__Pezizales	f__Pyronemataceae	g__unclassified_f__Pyronemataceae	s__Pyronemataceae_sp	Saprotroph-Symbiotroph	Dung Saprotroph-Ectomycorrhizal-Soil Saprotroph-Wood Saprotroph	Possible	Gasteroid-Pezizoid	-	Saprobic on soil, dung or rotten wood or mycorrhizal, some species hypogeous, others associated with fire sites (Cannon & Kirk 2007)	Cannon PF, Kirk PM. 2007. Fungal Families of the World. CAB International, Cambridge
OTU2928	0	0	0	0	0	0	0	0	0	0	0	0	0	0	0	0	0	7	0	0	0	0	0	0	d__Eukaryota	k__Fungi	p__Basidiomycota	c__Agaricomycetes	o__Agaricales	f__Psathyrellaceae	g__Coprinellus	s__unclassified_g__Coprinellus	Saprotroph	Dung Saprotroph-Plant Saprotroph-Wood Saprotroph	Probable	Agaricoid	-	Saprobic, in grass, on dung, rotten wood and similar substrata (Cannon & Kirk 2007)	Cannon PF, Kirk PM. 2007. Fungal Families of the World. CAB International, Cambridge
OTU3058	0	0	0	0	0	1	0	0	0	0	0	0	0	0	0	0	5	0	0	0	0	1	0	0	d__Eukaryota	k__Fungi	p__Basidiomycota	c__Tremellomycetes	o__Tremellales	f__Trimorphomycetaceae	g__Saitozyma	s__Saitozyma_flava	Pathotroph-Saprotroph-Symbiotroph	Fungal Parasite-Undefined Saprotroph	Possible	Tremelloid-Yeast	-	The order contains both teleomorphic and anamorphic species, most of the latter being yeasts	Sterkenburg E, et al. 2015. New Phytologist 207:1145-1158
OTU324	0	7	0	0	0	0	0	0	0	0	0	0	0	0	0	0	0	0	0	0	0	0	0	0	d__Eukaryota	k__Fungi	p__Ascomycota	c__Archaeorhizomycetes	o__Archaeorhizomycetales	f__Archaeorhizomycetaceae	g__Archaeorhizomyces	s__Archaeorhizomyces_sp	Saprotroph	Soil Saprotroph	Probable	Microfungus	-	From rhizosphere soil and coniferous ectomycorrhizal root tips (Rosling et al. 2011)	Rosling A, et al. 2011. Science 333:876-879
OTU3702	0	0	0	0	0	0	0	0	0	0	0	0	2	0	0	0	0	0	5	0	0	0	0	0	d__Eukaryota	k__Fungi	p__Ascomycota	c__Eurotiomycetes	o__Chaetothyriales	f__Herpotrichiellaceae	g__Veronaea	s__Veronaea_japonica	Pathotroph	Plant Pathogen	Probable	-	-	-	http://www.apsnet.org/publications/commonnames/Pages/default.aspx
OTU3899	0	0	0	0	0	3	0	0	0	0	1	3	0	0	0	0	0	0	0	0	0	0	0	0	d__Eukaryota	k__Fungi	p__Ascomycota	c__Sordariomycetes	o__Sordariales	f__Lasiosphaeriaceae	g__Schizothecium	s__Schizothecium_inaequale	Saprotroph	Dung Saprotroph	Highly Probable	-	-	-	Bills GF, et al. 2013. Current Opinion in microbiology, 16:549-565; Tedersoo L, et al. 2014. Science 346:1256688
OTU404	0	0	0	1	1	0	0	0	0	0	0	0	0	0	0	1	2	1	0	0	0	0	0	1	d__Eukaryota	k__Fungi	p__Ascomycota	c__Sordariomycetes	o__Hypocreales	f__Nectriaceae	g__Stephanonectria	s__Stephanonectria_keithii	Saprotroph	Undefined Saprotroph	Probable	-	-	-	Tedersoo L, et al. 2014. Science 346:1256688
OTU4124	0	0	0	0	0	0	0	0	0	0	0	0	0	0	0	0	0	0	0	0	0	1	6	0	d__Eukaryota	k__Fungi	p__Basidiomycota	c__Agaricomycetes	o__Agaricales	f__Bolbitiaceae	g__Conocybe	s__Conocybe_intrusa	Saprotroph	Undefined Saprotroph	Probable	-	-	-	Tedersoo L, et al. 2014. Science 346:1256688
OTU454	0	0	0	4	0	1	0	0	0	0	1	0	0	0	0	1	0	0	0	0	0	0	0	0	d__Eukaryota	k__Fungi	p__Ascomycota	c__Sordariomycetes	o__Myrmecridiales	f__Myrmecridiaceae	g__Myrmecridium	s__unclassified_g__Myrmecridium	Saprotroph	Undefined Saprotroph	Probable	-	-	-	Tedersoo L, et al. 2014. Science 346:1256688
OTU698	0	0	0	0	1	0	0	0	0	1	0	0	0	0	0	1	4	0	0	0	0	0	0	0	d__Eukaryota	k__Fungi	p__Ascomycota	c__Sordariomycetes	o__Hypocreales	f__unclassified_o__Hypocreales	g__unclassified_o__Hypocreales	s__unclassified_o__Hypocreales	Saprotroph	Undefined Saprotroph	Possible	Microfungus	-	-	Sterkenburg E, et al. 2015. New Phytologist 207:1145-1158
OTU76	0	0	0	0	0	0	0	0	0	0	0	0	0	0	0	0	0	0	0	0	0	4	0	3	d__Eukaryota	k__Fungi	p__Mortierellomycota	c__Mortierellomycetes	o__Mortierellales	f__Mortierellaceae	g__Mortierella	s__Mortierella_hyalina	Saprotroph-Symbiotroph	Endophyte-Litter Saprotroph-Soil Saprotroph-Undefined Saprotroph	Possible	Microfungus	-	Saprobic in soil and thus frequenctly isolated from soil and material contaminated with soil such as hay or rotten silage and spoil tips (Cannon & Kirk 2007)	Cannon PF, Kirk PM. 2007. Fungal Families of the World. CAB International, Cambridge; Purahong W, et al. 2016. Molecular Ecology 25:4059-4074
OTU89	0	0	0	0	0	0	0	0	0	0	1	1	0	0	0	0	1	4	0	0	0	0	0	0	d__Eukaryota	k__Fungi	p__Ascomycota	c__Sordariomycetes	o__Glomerellales	f__Plectosphaerellaceae	g__unclassified_f__Plectosphaerellaceae	s__unclassified_f__Plectosphaerellaceae	Pathotroph-Saprotroph-Symbiotroph	Animal Pathogen-Endophyte-Fungal Parasite-Plant Pathogen=Wood Saprotroph	Possible	Microfungus	-	-	Duncan CG, Eslyn WE. 1966. Mycologia 58:642-64; Nilsson T. 1973. Studies on wood degradation and cellulolytic activity of microfungi. No. 104; Worrall JJ, et al. 1997. Mycologia 89: 199-219; Hanada RE, et al. 2010. Fungal Biology 114:901-910; Del Olmo-Ruiz M, Arnold AE. 2014. Mycologia 106:8-21; Tedersoo L, et al. 2014. Science 346:1256688 (doi:10.1126/science.1256688); Irinyi L, et al. 2015. Med…
OTU991	0	0	0	0	0	0	0	0	0	2	2	0	0	0	0	1	0	1	0	0	0	1	0	0	d__Eukaryota	k__Fungi	p__Ascomycota	c__Sordariomycetes	o__Hypocreales	f__Nectriaceae	g__unclassified_f__Nectriaceae	s__unclassified_f__Nectriaceae	Saprotroph	Undefined Saprotroph	Possible	Microfungus	-	-	Sterkenburg E, et al. 2015. New Phytologist 207:1145-1158
OTU1914	0	0	0	0	0	0	0	0	0	0	0	7	0	0	0	0	0	0	0	0	0	0	0	0	d__Eukaryota	k__Fungi	p__unclassified_k__Fungi	c__unclassified_k__Fungi	o__unclassified_k__Fungi	f__unclassified_k__Fungi	g__unclassified_k__Fungi	s__unclassified_k__Fungi	-	-	-	-	-	Unassigned	-
OTU2888	0	0	0	0	0	0	0	0	0	0	1	0	0	0	0	1	0	1	0	0	0	0	0	4	d__Eukaryota	k__Fungi	p__Basidiomycota	c__unclassified_p__Basidiomycota	o__unclassified_p__Basidiomycota	f__unclassified_p__Basidiomycota	g__unclassified_p__Basidiomycota	s__unclassified_p__Basidiomycota	-	-	-	-	-	Unassigned	-
OTU3020	0	0	0	1	0	0	0	0	0	0	0	2	0	0	0	1	1	1	0	0	0	0	1	0	d__Eukaryota	k__Fungi	p__unclassified_k__Fungi	c__unclassified_k__Fungi	o__unclassified_k__Fungi	f__unclassified_k__Fungi	g__unclassified_k__Fungi	s__unclassified_k__Fungi	-	-	-	-	-	Unassigned	-
OTU3556	0	0	0	0	0	1	0	0	0	0	0	0	0	0	0	0	0	3	0	0	0	1	2	0	d__Eukaryota	k__Fungi	p__Blastocladiomycota	c__unclassified_p__Blastocladiomycota	o__unclassified_p__Blastocladiomycota	f__unclassified_p__Blastocladiomycota	g__unclassified_p__Blastocladiomycota	s__Blastocladiomycota_sp	-	-	-	-	-	Unassigned	-
OTU2439	0	0	0	0	0	0	0	0	0	0	2	0	0	0	0	3	1	0	0	0	0	0	0	1	d__Eukaryota	k__Fungi	p__unclassified_k__Fungi	c__unclassified_k__Fungi	o__unclassified_k__Fungi	f__unclassified_k__Fungi	g__unclassified_k__Fungi	s__unclassified_k__Fungi	-	-	-	-	-	Unassigned	-
OTU1608	0	0	0	0	0	0	0	0	0	0	0	5	0	0	0	0	2	0	0	0	0	0	0	0	d__Eukaryota	k__Fungi	p__Ascomycota	c__unclassified_p__Ascomycota	o__unclassified_p__Ascomycota	f__unclassified_p__Ascomycota	g__unclassified_p__Ascomycota	s__unclassified_p__Ascomycota	-	-	-	-	-	Unassigned	-
OTU2198	0	0	0	0	0	0	0	0	0	1	0	1	0	0	0	0	0	1	0	0	0	1	0	3	d__Eukaryota	k__Fungi	p__Basidiomycota	c__Microbotryomycetes	o__Microbotryomycetes_ord_Incertae_sedis	f__Chrysozymaceae	g__Udeniozyma	s__Udeniozyma_ferulica	-	-	-	-	-	Unassigned	-
OTU3778	0	0	0	0	0	0	0	0	0	0	0	0	0	0	0	0	0	0	0	0	0	5	2	0	d__Eukaryota	k__Fungi	p__Ascomycota	c__Sordariomycetes	o__unclassified_c__Sordariomycetes	f__unclassified_c__Sordariomycetes	g__unclassified_c__Sordariomycetes	s__unclassified_c__Sordariomycetes	-	-	-	-	-	Unassigned	-
OTU278	0	0	0	0	4	0	0	0	0	0	0	0	0	0	0	0	0	0	0	0	0	0	1	2	d__Eukaryota	k__Fungi	p__unclassified_k__Fungi	c__unclassified_k__Fungi	o__unclassified_k__Fungi	f__unclassified_k__Fungi	g__unclassified_k__Fungi	s__unclassified_k__Fungi	-	-	-	-	-	Unassigned	-
OTU3416	0	0	0	0	0	0	0	0	0	0	0	0	0	0	0	0	0	0	0	0	0	0	7	0	d__Eukaryota	k__Fungi	p__Basidiomycota	c__unclassified_p__Basidiomycota	o__unclassified_p__Basidiomycota	f__unclassified_p__Basidiomycota	g__unclassified_p__Basidiomycota	s__unclassified_p__Basidiomycota	-	-	-	-	-	Unassigned	-
OTU763	0	0	0	1	0	2	0	0	0	0	0	0	0	0	0	0	0	4	0	0	0	0	0	0	d__Eukaryota	k__Fungi	p__Ascomycota	c__unclassified_p__Ascomycota	o__unclassified_p__Ascomycota	f__unclassified_p__Ascomycota	g__unclassified_p__Ascomycota	s__unclassified_p__Ascomycota	-	-	-	-	-	Unassigned	-
OTU1709	0	0	0	1	1	0	0	2	0	0	3	0	0	0	0	0	0	0	0	0	0	0	0	0	d__Eukaryota	k__Fungi	p__unclassified_k__Fungi	c__unclassified_k__Fungi	o__unclassified_k__Fungi	f__unclassified_k__Fungi	g__unclassified_k__Fungi	s__unclassified_k__Fungi	-	-	-	-	-	Unassigned	-
OTU2366	0	0	0	0	0	0	0	0	0	0	0	0	0	4	3	0	0	0	0	0	0	0	0	0	d__Eukaryota	k__Fungi	p__Rozellomycota	c__unclassified_p__Rozellomycota	o__unclassified_p__Rozellomycota	f__unclassified_p__Rozellomycota	g__unclassified_p__Rozellomycota	s__Rozellomycota_sp	-	-	-	-	-	Unassigned	-
OTU1453	0	0	0	0	0	0	0	0	0	0	0	0	0	0	0	7	0	0	0	0	0	0	0	0	d__Eukaryota	k__Fungi	p__unclassified_k__Fungi	c__unclassified_k__Fungi	o__unclassified_k__Fungi	f__unclassified_k__Fungi	g__unclassified_k__Fungi	s__unclassified_k__Fungi	-	-	-	-	-	Unassigned	-
OTU2739	0	0	0	0	0	0	0	0	0	0	0	0	0	0	0	0	2	5	0	0	0	0	0	0	d__Eukaryota	k__Fungi	p__Rozellomycota	c__unclassified_p__Rozellomycota	o__unclassified_p__Rozellomycota	f__unclassified_p__Rozellomycota	g__unclassified_p__Rozellomycota	s__Rozellomycota_sp	-	-	-	-	-	Unassigned	-
OTU805	0	0	0	1	2	0	0	0	0	0	1	0	0	0	0	1	1	1	0	0	0	0	0	0	d__Eukaryota	k__Fungi	p__unclassified_k__Fungi	c__unclassified_k__Fungi	o__unclassified_k__Fungi	f__unclassified_k__Fungi	g__unclassified_k__Fungi	s__unclassified_k__Fungi	-	-	-	-	-	Unassigned	-
OTU2680	0	0	0	0	0	0	0	0	0	0	0	0	0	0	0	0	6	0	0	0	0	0	0	1	d__Eukaryota	k__Fungi	p__unclassified_k__Fungi	c__unclassified_k__Fungi	o__unclassified_k__Fungi	f__unclassified_k__Fungi	g__unclassified_k__Fungi	s__unclassified_k__Fungi	-	-	-	-	-	Unassigned	-
OTU3395	0	0	0	0	0	0	0	0	0	0	0	0	0	0	0	0	0	0	0	0	0	4	3	0	d__Eukaryota	k__Fungi	p__unclassified_k__Fungi	c__unclassified_k__Fungi	o__unclassified_k__Fungi	f__unclassified_k__Fungi	g__unclassified_k__Fungi	s__unclassified_k__Fungi	-	-	-	-	-	Unassigned	-
OTU2658	0	0	0	0	0	0	0	0	0	0	0	0	0	0	0	0	7	0	0	0	0	0	0	0	d__Eukaryota	k__Fungi	p__unclassified_k__Fungi	c__unclassified_k__Fungi	o__unclassified_k__Fungi	f__unclassified_k__Fungi	g__unclassified_k__Fungi	s__unclassified_k__Fungi	-	-	-	-	-	Unassigned	-
OTU329	0	6	0	0	0	0	0	0	0	0	0	0	1	0	0	0	0	0	0	0	0	0	0	0	d__Eukaryota	k__Fungi	p__unclassified_k__Fungi	c__unclassified_k__Fungi	o__unclassified_k__Fungi	f__unclassified_k__Fungi	g__unclassified_k__Fungi	s__unclassified_k__Fungi	-	-	-	-	-	Unassigned	-
OTU4028	0	0	0	0	0	0	0	0	0	0	0	0	0	0	0	0	0	0	0	0	0	6	1	0	d__Eukaryota	k__Fungi	p__unclassified_k__Fungi	c__unclassified_k__Fungi	o__unclassified_k__Fungi	f__unclassified_k__Fungi	g__unclassified_k__Fungi	s__unclassified_k__Fungi	-	-	-	-	-	Unassigned	-
OTU1123	0	0	0	0	0	0	0	0	0	2	0	0	0	0	0	0	5	0	0	0	0	0	0	0	d__Eukaryota	k__Fungi	p__Ascomycota	c__Sordariomycetes	o__Sordariales	f__unclassified_o__Sordariales	g__unclassified_o__Sordariales	s__unclassified_o__Sordariales	-	-	-	-	-	Unassigned	-
OTU2320	0	0	0	1	0	1	0	0	0	0	0	0	0	0	0	0	0	0	0	0	0	0	0	5	d__Eukaryota	k__Fungi	p__Ascomycota	c__Sordariomycetes	o__Sordariales	f__unclassified_o__Sordariales	g__unclassified_o__Sordariales	s__unclassified_o__Sordariales	-	-	-	-	-	Unassigned	-
OTU2655	0	0	0	0	0	0	0	0	0	0	0	0	0	0	0	0	7	0	0	0	0	0	0	0	d__Eukaryota	k__Fungi	p__Ascomycota	c__unclassified_p__Ascomycota	o__unclassified_p__Ascomycota	f__unclassified_p__Ascomycota	g__unclassified_p__Ascomycota	s__unclassified_p__Ascomycota	-	-	-	-	-	Unassigned	-
OTU3549	0	0	0	0	0	0	0	0	0	0	0	0	0	0	0	0	0	0	0	0	0	6	1	0	d__Eukaryota	k__Fungi	p__Rozellomycota	c__unclassified_p__Rozellomycota	o__unclassified_p__Rozellomycota	f__unclassified_p__Rozellomycota	g__unclassified_p__Rozellomycota	s__Rozellomycota_sp	-	-	-	-	-	Unassigned	-
OTU352	0	0	0	1	1	1	0	0	0	0	2	0	0	0	0	1	0	0	1	0	0	0	0	0	d__Eukaryota	k__Fungi	p__unclassified_k__Fungi	c__unclassified_k__Fungi	o__unclassified_k__Fungi	f__unclassified_k__Fungi	g__unclassified_k__Fungi	s__unclassified_k__Fungi	-	-	-	-	-	Unassigned	-
OTU1343	0	0	0	0	1	2	0	0	0	0	1	0	0	0	0	0	0	1	0	0	0	1	0	0	d__Eukaryota	k__Fungi	p__Ascomycota	c__Orbiliomycetes	o__Orbiliales	f__Orbiliaceae	g__unclassified_f__Orbiliaceae	s__Orbiliaceae_sp	Saprotroph	Wood Saprotroph	Probable	Microfungus	-	Saprobic, found especially on wood in both wet and dry habitats. Many species are nematophagous, forming adhesive knobs, nets or ring-like traps in the presence of a food source; perhaps a strategy for life in low-nitrogen environments. There have been reports of associations with algae for a few species, but an established lichen association appears not to exist (Cannon & Kirk 2007)	Cannon PF, Kirk PM. 2007. Fungal Families of the World. CAB International, Cambridge
OTU1450	0	0	0	2	0	0	0	0	0	0	1	0	0	1	0	2	0	0	0	0	0	0	0	0	d__Eukaryota	k__Fungi	p__Ascomycota	c__Sordariomycetes	o__Magnaporthales	f__Magnaporthaceae	g__unclassified_f__Magnaporthaceae	s__unclassified_f__Magnaporthaceae	Pathotroph	Plant Pathogen	Probable	Microfungus	-	Species in this family cause rice blast and take-all; Usually necrotrophic on roots (Cannon & Kirk 2007)	Cannon PF, Kirk PM. 2007. Fungal Families of the World. CAB International, Cambridge
OTU1461	0	0	0	0	0	0	0	0	0	0	0	0	0	0	0	0	0	6	0	0	0	0	0	0	d__Eukaryota	k__Fungi	p__Ascomycota	c__Pezizomycetes	o__Pezizales	f__Tuberaceae	g__Tuber	s__Tuber_californicum	Symbiotroph	Ectomycorrhizal	Highly Probable	Gasteroid	Hypogeous	Common name - true truffle	Rinaldi AC, et al. 2008. Fungal Diversity 33:1-45; Tedersoo L, et al. 2010. Mycorrhiza 20:217-263; http://mycorrhizas.info/ecmf.html
OTU1487	0	0	0	0	0	2	0	0	0	1	1	0	0	0	0	0	1	1	0	0	0	0	0	0	d__Eukaryota	k__Fungi	p__Mortierellomycota	c__Mortierellomycetes	o__Mortierellales	f__Mortierellaceae	g__Mortierella	s__Mortierella_alpina	Saprotroph-Symbiotroph	Endophyte-Litter Saprotroph-Soil Saprotroph-Undefined Saprotroph	Possible	Microfungus	-	Saprobic in soil and thus frequenctly isolated from soil and material contaminated with soil such as hay or rotten silage and spoil tips (Cannon & Kirk 2007)	Cannon PF, Kirk PM. 2007. Fungal Families of the World. CAB International, Cambridge; Purahong W, et al. 2016. Molecular Ecology 25:4059-4074
OTU1494	0	0	0	0	0	0	0	0	0	0	0	0	0	0	0	0	2	0	0	0	0	2	2	0	d__Eukaryota	k__Fungi	p__Basidiomycota	c__Tremellomycetes	o__Tremellales	f__Bulleribasidiaceae	g__Vishniacozyma	s__Vishniacozyma_dimennae	Pathotroph-Saprotroph-Symbiotroph	Fungal Parasite-Undefined Saprotroph	Possible	Tremelloid-Yeast	-	The order contains both teleomorphic and anamorphic species, most of the latter being yeasts	Sterkenburg E, et al. 2015. New Phytologist 207:1145-1158
OTU1600	0	0	0	0	5	0	0	0	0	0	0	0	0	0	0	0	0	0	0	0	0	0	1	0	d__Eukaryota	k__Fungi	p__Ascomycota	c__Pezizomycetes	o__Pezizales	f__Pyronemataceae	g__Scutellinia	s__Scutellinia_torrentis	Saprotroph	Undefined Saprotroph	Probable	Pezizoid	-	Common name - eye lash cup	Tedersoo L, et al. 2014. Science 346:1256688
OTU169	0	0	0	0	0	0	0	0	0	0	2	2	0	0	0	0	0	0	0	0	2	0	0	0	d__Eukaryota	k__Fungi	p__Ascomycota	c__Pezizomycetes	o__Pezizales	f__Pezizaceae	g__unclassified_f__Pezizaceae	s__unclassified_f__Pezizaceae	Saprotroph-Symbiotroph	Dung Saprotroph-Ectomycorrhizal-Litter Saprotroph-Undefined Saprotroph	Possible	Pezizoid	-	Saprobic or ectomycorrhizal, on or in soil, leafmould etc., some species associated with dung or fire sites (Cannon & Kirk 2007)	Cannon PF, Kirk PM. 2007. Fungal Families of the World. CAB International, Cambridge
OTU1884	0	0	0	1	4	1	0	0	0	0	0	0	0	0	0	0	0	0	0	0	0	0	0	0	d__Eukaryota	k__Fungi	p__Ascomycota	c__Sordariomycetes	o__Glomerellales	f__Plectosphaerellaceae	g__Cephalosporium	s__Cephalosporium_curtipes	Pathotroph-Saprotroph	Plant Pathogen-Wood Saprotroph	Probable	-	Soft Rot	-	Duncan CG, Eslyn WE. 1966. Mycologia 58:642-664; Seehann G, et al. 1975. List of Fungi in Soft-Rot Tissue Tests. Institute fur Holzbiologie und Holzschutz, Bundesforschungsanstalt fur Forst - und Holzwirtshaft, Hamburg - Lohbrugge, Germany; Tedersoo L, et al. 2014. Science 346:125688
OTU1896	0	0	0	1	0	0	0	0	0	0	2	2	0	0	0	0	0	1	0	0	0	0	0	0	d__Eukaryota	k__Fungi	p__Ascomycota	c__Sordariomycetes	o__Sordariales	f__Helminthosphaeriaceae	g__Endophragmiella	s__Endophragmiella_constricta	Saprotroph	Undefined Saprotroph	Probable	-	-	-	Tedersoo L, et al. 2014. Science 346:1256688
OTU194	0	4	0	2	0	0	0	0	0	0	0	0	0	0	0	0	0	0	0	0	0	0	0	0	d__Eukaryota	k__Fungi	p__Mortierellomycota	c__Mortierellomycetes	o__Mortierellales	f__Mortierellaceae	g__Mortierella	s__unclassified_g__Mortierella	Saprotroph-Symbiotroph	Endophyte-Litter Saprotroph-Soil Saprotroph-Undefined Saprotroph	Possible	Microfungus	-	Saprobic in soil and thus frequenctly isolated from soil and material contaminated with soil such as hay or rotten silage and spoil tips (Cannon & Kirk 2007)	Cannon PF, Kirk PM. 2007. Fungal Families of the World. CAB International, Cambridge; Purahong W, et al. 2016. Molecular Ecology 25:4059-4074
OTU2218	0	0	0	1	0	1	0	0	0	1	3	0	0	0	0	0	0	0	0	0	0	0	0	0	d__Eukaryota	k__Fungi	p__Ascomycota	c__Sordariomycetes	o__Xylariales	f__Sporocadaceae	g__Discosia	s__unclassified_g__Discosia	Pathotroph	Plant Pathogen	Probable	-	-	-	Tedersoo L, et al. 2014. Science 346:1256688
OTU2271	0	0	0	1	1	0	0	0	0	0	0	0	0	0	0	0	0	0	0	0	0	2	2	0	d__Eukaryota	k__Fungi	p__Ascomycota	c__Eurotiomycetes	o__Eurotiales	f__Trichocomaceae	g__Sagenomella	s__Sagenomella_oligospora	Saprotroph	Undefined Saprotroph	Probable	-	-	-	Tedersoo L, et al. 2014. Science 346:1256688
OTU24	0	0	0	0	4	0	0	0	0	0	0	1	0	0	0	1	0	0	0	0	0	0	0	0	d__Eukaryota	k__Fungi	p__Olpidiomycota	c__Olpidiomycetes	o__Olpidiales	f__Olpidiaceae	g__Olpidium	s__unclassified_g__Olpidium	Pathotroph	Animal Parasite-Fungal Parasite	Probable	-	-	Parasitic on algae, fungi, mosses, pollen grains and vegetative tissues of flowering and crop plants	Devasahayam HL, Henry LDC. 2009. Illustrated Plant Pathology: Basic Concepts, New India Publishing, New Delhi
OTU2421	0	0	0	0	0	0	0	0	0	0	0	0	0	0	0	6	0	0	0	0	0	0	0	0	d__Eukaryota	k__Fungi	p__Ascomycota	c__Dothideomycetes	o__Pleosporales	f__Sporormiaceae	g__Westerdykella	s__unclassified_g__Westerdykella	Saprotroph	Undefined Saprotroph	Probable	-	-	-	Tedersoo L, et al. 2014. Science 346:1256688 (doi:10.1126/science.1256688)
OTU2663	0	0	0	0	0	0	0	0	0	0	0	0	0	0	0	0	6	0	0	0	0	0	0	0	d__Eukaryota	k__Fungi	p__Ascomycota	c__Eurotiomycetes	o__Chaetothyriales	f__Herpotrichiellaceae	g__Capronia	s__Capronia_pulcherrima	Symbiotroph	Endophyte	Highly Probable	Facultative Yeast	-	Dark Septate Endophyte, known from plant roots.	Tedersoo L, et al. 2014. Science 346:1256688
OTU2806	0	0	0	0	1	0	0	0	0	0	1	0	0	1	1	1	0	1	0	0	0	0	0	0	d__Eukaryota	k__Fungi	p__Chytridiomycota	c__Chytridiomycetes	o__Chytridiales	f__Chytridiaceae	g__unclassified_f__Chytridiaceae	s__Chytridiaceae_sp	Pathotroph-Saprotroph	Algal Parasite-Fungal Parasite-Undefined Saprotroph	Probable	Microfungus	-	Saprobic or more frequently parasitic on algae (Chromista or Chlorophyta) and other chytrids (Cannon & Kirk 2007)	Cannon PF, Kirk PM. 2007. Fungal Families of the World. CAB International, Cambridge
OTU2959	0	3	0	0	0	0	0	1	0	0	0	0	0	0	0	0	0	0	0	0	0	1	1	0	d__Eukaryota	k__Fungi	p__Ascomycota	c__Eurotiomycetes	o__Eurotiales	f__Aspergillaceae	g__Penicillium	s__Penicillium_citrinum	Saprotroph	Undefined Saprotroph	Possible	Microfungus	-	-	Sterkenburg E, et al. 2015. New Phytologist 207:1145-1158
OTU3092	0	0	0	0	0	3	0	0	0	0	0	0	0	0	0	0	1	0	1	0	0	1	0	0	d__Eukaryota	k__Fungi	p__Ascomycota	c__Dothideomycetes	o__Pleosporales	f__Periconiaceae	g__Periconia	s__Periconia_byssoides	Pathotroph-Saprotroph-Symbiotroph	Endophyte-Plant Pathogen-Wood Saprotroph	Possible	Microfungus	Soft Rot	Dark Septate Endophyte, known from plant roots (Mandyam et al. 2010); Endophyte Host - Asteraceae, Musaceae (Costa et al. 2012)	Duncan CG, Eslyn WE. 1966. Mycologia 58:642-645; Costa IPMW, et al. 2012. Mycotaxon 119:26; Mandyam K, et al. 2012. Mycorrhiza 22:109-119; Knapp DG, et al. 2012. PLOS ONE 7:e32570; http://www.apsnet.org/publications/commonnames/Pages/default.aspx
OTU3164	0	0	0	0	0	0	0	0	0	0	0	0	0	0	0	0	0	0	0	0	0	4	0	2	d__Eukaryota	k__Fungi	p__Ascomycota	c__Sordariomycetes	o__Sordariales	f__Chaetomiaceae	g__unclassified_f__Chaetomiaceae	s__Chaetomiaceae_sp	Pathotroph-Saprotroph-Symbiotroph	Animal Pathogen-Dung Saprotroph-Endophyte-Epiphyte-Plant Saprotroph-Wood Saprotroph	Possible	Microfungus	Soft Rot	Saprobic, acting as key decay organisms of plant materials and plant-derived commodities (Cannon & Kirk 2007); Epiphyte detection method-culture (Massimo et al. 2015); Endophyte detection method-culture (Busby et al. 2016, David et al. 2016); Likely opportunistic human pathogen (Irinyi et al. 2015)	Seehann G, et al. 1975. List of Fungi in Soft-Rot Tissue Tests. Institute fur Holzbiologie und Holzschutz, Bundesforschungsanstalt fur Forst - und Holzwirtshaft, Hamburg - Lohbrugge, Germany; Cannon PF, Kirk PM. 2007. Fungal Families of the World. CAB International, Cambridge; Bills GF, et al. 2013. Current Opinion in microbiology, 16:549-565; Tedersoo L, et al. 2014. Science 346:1256688; Irinyi …
OTU3167	0	0	0	0	0	0	0	0	0	0	0	0	0	0	0	0	0	0	0	0	0	4	2	0	d__Eukaryota	k__Fungi	p__Basidiomycota	c__Agaricomycetes	o__Polyporales	f__Meruliaceae	g__Phanerochaete	s__Phanerochaete_chrysosporium	Saprotroph	Wood Saprotroph	Highly Probable	Corticioid	White Rot	-	Glenn JK, et al. 1983. Biochemical and Biophysical Research Communications 114:1077-1083
OTU3169	0	0	0	0	0	0	0	0	0	0	0	0	0	0	0	0	0	0	0	0	0	4	2	0	d__Eukaryota	k__Fungi	p__Ascomycota	c__Pezizomycetes	o__Pezizales	f__Pezizaceae	g__Peziza	s__Peziza_phyllogena	Saprotroph-Symbiotroph	Dung Saprotroph-Ectomycorrhizal-Litter Saprotroph-Undefined Saprotroph	Possible	Pezizoid	-	Saprobic or ectomycorrhizal, on or in soil, leafmould etc., some species associated with dung or fire sites (Cannon & Kirk 2007)	Cannon PF, Kirk PM. 2007. Fungal Families of the World. CAB International, Cambridge; Rinaldi AC, et al. 2008. Fungal Diversity 33:1-45; Tedersoo L, et al. 2010. Mycorrhiza 20:217-263 (pro parte)
OTU3323	0	0	0	1	1	0	0	0	0	0	2	1	0	0	0	1	0	0	0	0	0	0	0	0	d__Eukaryota	k__Fungi	p__Basidiomycota	c__Agaricomycetes	o__Agaricales	f__Psathyrellaceae	g__Coprinopsis	s__Coprinopsis_phlyctidospora	Saprotroph	Dung Saprotroph-Plant Saprotroph-Wood Saprotroph	Probable	Agaricoid	-	Saprobic, in grass, on dung, rotten wood and similar substrata (Cannon & Kirk 2007)	Cannon PF, Kirk PM. 2007. Fungal Families of the World. CAB International, Cambridge
OTU3375	0	0	0	0	0	0	0	0	0	0	0	0	0	0	0	0	0	0	0	0	0	0	6	0	d__Eukaryota	k__Fungi	p__Ascomycota	c__Leotiomycetes	o__Helotiales	f__Helotiaceae	g__Heterosphaeria	s__Heterosphaeria_patella	Saprotroph	Undefined Saprotroph	Probable	-	-	-	Tedersoo L, et al. 2014. Science 346:1256688
OTU3456	0	0	0	0	0	0	0	0	0	0	0	0	0	0	0	0	6	0	0	0	0	0	0	0	d__Eukaryota	k__Fungi	p__Ascomycota	c__Eurotiomycetes	o__Eurotiales	f__Trichocomaceae	g__Talaromyces	s__Talaromyces_diversus	Saprotroph	Undefined Saprotroph	Probable	-	-	-	Tedersoo L, et al. 2014. Science 346:1256688
OTU3733	0	0	0	0	0	0	0	0	0	0	5	0	0	0	0	1	0	0	0	0	0	0	0	0	d__Eukaryota	k__Fungi	p__Basidiomycota	c__Agaricomycetes	o__Agaricales	f__Psathyrellaceae	g__Coprinopsis	s__Coprinopsis_narcotica	Saprotroph	Dung Saprotroph-Plant Saprotroph-Wood Saprotroph	Probable	Agaricoid	-	Saprobic, in grass, on dung, rotten wood and similar substrata (Cannon & Kirk 2007)	Cannon PF, Kirk PM. 2007. Fungal Families of the World. CAB International, Cambridge
OTU3802	0	0	0	0	0	0	0	0	0	0	0	0	0	0	0	0	0	0	0	0	0	6	0	0	d__Eukaryota	k__Fungi	p__Olpidiomycota	c__Olpidiomycetes	o__Olpidiales	f__Olpidiaceae	g__unclassified_f__Olpidiaceae	s__unclassified_f__Olpidiaceae	Pathotroph	Animal Parasite-Fungal Parasite	Probable	-	-	Parasitic on algae, fungi, mosses, pollen grains and vegetative tissues of flowering and crop plants	Devasahayam HL, Henry LDC. 2009. Illustrated Plant Pathology: Basic Concepts, New India Publishing, New Delhi
OTU4111	0	0	0	0	0	0	0	0	0	0	0	0	0	0	0	0	0	0	0	0	0	6	0	0	d__Eukaryota	k__Fungi	p__Ascomycota	c__Sordariomycetes	o__Sordariales	f__Sordariales_fam_Incertae_sedis	g__Cordana	s__unclassified_g__Cordana	Pathotroph-Saprotroph	-	Probable	-	-	-	Tedersoo L, et al. 2014. Science 346:1256688
OTU463	0	0	0	0	0	0	0	0	0	0	0	0	0	0	0	0	2	4	0	0	0	0	0	0	d__Eukaryota	k__Fungi	p__Ascomycota	c__Sordariomycetes	o__Sordariales	f__Lasiosphaeriaceae	g__Schizothecium	s__unclassified_g__Schizothecium	Saprotroph	Dung Saprotroph	Highly Probable	-	-	-	Bills GF, et al. 2013. Current Opinion in microbiology, 16:549-565; Tedersoo L, et al. 2014. Science 346:1256688
OTU558	0	0	0	0	2	0	0	0	0	1	0	3	0	0	0	0	0	0	0	0	0	0	0	0	d__Eukaryota	k__Fungi	p__Ascomycota	c__Sordariomycetes	o__Microascales	f__Microascaceae	g__Kernia	s__unclassified_g__Kernia	Saprotroph	Dung Saprotroph-Undefined Saprotroph	Highly Probable	-	-	-	Bills GF, et al. 2013. Current Opinion in microbiology, 16:549-565; Tedersoo L, et al. 2014. Science 346:1256688
OTU681	0	3	3	0	0	0	0	0	0	0	0	0	0	0	0	0	0	0	0	0	0	0	0	0	d__Eukaryota	k__Fungi	p__Ascomycota	c__Pezizomycetes	o__Pezizales	f__Tuberaceae	g__Tuber	s__Tuber_scruposum	Symbiotroph	Ectomycorrhizal	Highly Probable	Gasteroid	Hypogeous	Common name - true truffle	Rinaldi AC, et al. 2008. Fungal Diversity 33:1-45; Tedersoo L, et al. 2010. Mycorrhiza 20:217-263; http://mycorrhizas.info/ecmf.html
OTU800	0	0	0	4	1	1	0	0	0	0	0	0	0	0	0	0	0	0	0	0	0	0	0	0	d__Eukaryota	k__Fungi	p__Ascomycota	c__Sordariomycetes	o__Hypocreales	f__Hypocreales_fam_Incertae_sedis	g__Stilbella	s__Stilbella_sp	Saprotroph-Symbiotroph	Dung Saprotroph-Endophyte-Wood Saprotroph	Possible	-	Soft Rot	-	Duncan CG, Eslyn WE. 1966. Mycologia 58:642-645; Tedersoo L, et al. 2014. Science 346:1256688
OTU340	0	0	0	6	0	0	0	0	0	0	0	0	0	0	0	0	0	0	0	0	0	0	0	0	d__Eukaryota	k__Fungi	p__unclassified_k__Fungi	c__unclassified_k__Fungi	o__unclassified_k__Fungi	f__unclassified_k__Fungi	g__unclassified_k__Fungi	s__unclassified_k__Fungi	-	-	-	-	-	Unassigned	-
OTU1525	0	0	0	0	0	0	0	0	0	0	0	0	0	0	0	0	0	6	0	0	0	0	0	0	d__Eukaryota	k__Fungi	p__unclassified_k__Fungi	c__unclassified_k__Fungi	o__unclassified_k__Fungi	f__unclassified_k__Fungi	g__unclassified_k__Fungi	s__unclassified_k__Fungi	-	-	-	-	-	Unassigned	-
OTU576	0	0	0	1	0	1	0	0	0	0	0	1	0	0	0	0	0	1	0	0	0	0	0	2	d__Eukaryota	k__Fungi	p__Ascomycota	c__unclassified_p__Ascomycota	o__unclassified_p__Ascomycota	f__unclassified_p__Ascomycota	g__unclassified_p__Ascomycota	s__unclassified_p__Ascomycota	-	-	-	-	-	Unassigned	-
OTU2628	0	0	0	0	2	1	0	0	0	0	0	0	0	0	0	0	1	0	0	0	0	2	0	0	d__Eukaryota	k__Fungi	p__unclassified_k__Fungi	c__unclassified_k__Fungi	o__unclassified_k__Fungi	f__unclassified_k__Fungi	g__unclassified_k__Fungi	s__unclassified_k__Fungi	-	-	-	-	-	Unassigned	-
OTU1752	0	0	0	0	0	0	0	1	0	0	0	0	0	0	0	0	0	0	0	4	1	0	0	0	d__Eukaryota	k__Fungi	p__unclassified_k__Fungi	c__unclassified_k__Fungi	o__unclassified_k__Fungi	f__unclassified_k__Fungi	g__unclassified_k__Fungi	s__unclassified_k__Fungi	-	-	-	-	-	Unassigned	-
OTU3573	0	0	0	0	0	0	0	0	0	0	0	0	0	0	0	0	0	0	0	0	0	0	5	1	d__Eukaryota	k__Fungi	p__unclassified_k__Fungi	c__unclassified_k__Fungi	o__unclassified_k__Fungi	f__unclassified_k__Fungi	g__unclassified_k__Fungi	s__unclassified_k__Fungi	-	-	-	-	-	Unassigned	-
OTU3931	0	0	0	0	0	0	0	0	0	0	0	0	0	0	0	0	0	0	0	0	0	1	5	0	d__Eukaryota	k__Fungi	p__unclassified_k__Fungi	c__unclassified_k__Fungi	o__unclassified_k__Fungi	f__unclassified_k__Fungi	g__unclassified_k__Fungi	s__unclassified_k__Fungi	-	-	-	-	-	Unassigned	-
OTU2638	0	0	0	0	0	0	0	0	0	0	0	0	0	0	0	0	6	0	0	0	0	0	0	0	d__Eukaryota	k__Fungi	p__Ascomycota	c__unclassified_p__Ascomycota	o__unclassified_p__Ascomycota	f__unclassified_p__Ascomycota	g__unclassified_p__Ascomycota	s__unclassified_p__Ascomycota	-	-	-	-	-	Unassigned	-
OTU1705	0	0	0	0	0	0	0	6	0	0	0	0	0	0	0	0	0	0	0	0	0	0	0	0	d__Eukaryota	k__Fungi	p__Ascomycota	c__Dothideomycetes	o__Dothideales	f__Dothideales_fam_Incertae_sedis	g__Neopeckia	s__Neopeckia_sp	-	-	-	-	-	Unassigned	-
OTU3569	0	0	0	0	0	0	0	0	0	0	0	0	0	0	0	0	0	0	0	0	0	0	6	0	d__Eukaryota	k__Fungi	p__unclassified_k__Fungi	c__unclassified_k__Fungi	o__unclassified_k__Fungi	f__unclassified_k__Fungi	g__unclassified_k__Fungi	s__unclassified_k__Fungi	-	-	-	-	-	Unassigned	-
OTU2879	0	0	0	0	0	0	0	0	0	0	0	0	0	0	0	0	0	2	0	0	0	1	2	1	d__Eukaryota	k__Fungi	p__Ascomycota	c__unclassified_p__Ascomycota	o__unclassified_p__Ascomycota	f__unclassified_p__Ascomycota	g__unclassified_p__Ascomycota	s__unclassified_p__Ascomycota	-	-	-	-	-	Unassigned	-
OTU1958	0	0	0	0	0	0	0	0	0	0	6	0	0	0	0	0	0	0	0	0	0	0	0	0	d__Eukaryota	k__Fungi	p__Ascomycota	c__Dothideomycetes	o__unclassified_c__Dothideomycetes	f__unclassified_c__Dothideomycetes	g__unclassified_c__Dothideomycetes	s__unclassified_c__Dothideomycetes	-	-	-	-	-	Unassigned	-
OTU2776	0	0	0	1	0	0	0	0	0	1	0	0	0	0	0	3	0	0	0	0	0	0	1	0	d__Eukaryota	k__Fungi	p__Chytridiomycota	c__Lobulomycetes	o__unclassified_c__Lobulomycetes	f__unclassified_c__Lobulomycetes	g__unclassified_c__Lobulomycetes	s__Lobulomycetes_sp	-	-	-	-	-	Unassigned	-
OTU2903	0	0	0	0	1	0	0	0	0	0	2	0	0	0	0	0	0	3	0	0	0	0	0	0	d__Eukaryota	k__Fungi	p__unclassified_k__Fungi	c__unclassified_k__Fungi	o__unclassified_k__Fungi	f__unclassified_k__Fungi	g__unclassified_k__Fungi	s__unclassified_k__Fungi	-	-	-	-	-	Unassigned	-
OTU1727	0	0	0	0	0	0	0	6	0	0	0	0	0	0	0	0	0	0	0	0	0	0	0	0	d__Eukaryota	k__Fungi	p__Ascomycota	c__Dothideomycetes	o__Pleosporales	f__unclassified_o__Pleosporales	g__unclassified_o__Pleosporales	s__unclassified_o__Pleosporales	-	-	-	-	-	Unassigned	-
OTU4140	0	0	0	0	0	0	0	0	0	0	0	0	0	0	0	0	0	0	0	0	0	6	0	0	d__Eukaryota	k__Fungi	p__Ascomycota	c__unclassified_p__Ascomycota	o__unclassified_p__Ascomycota	f__unclassified_p__Ascomycota	g__unclassified_p__Ascomycota	s__unclassified_p__Ascomycota	-	-	-	-	-	Unassigned	-
OTU2581	0	0	0	0	0	0	0	0	0	0	0	0	3	0	0	1	0	2	0	0	0	0	0	0	d__Eukaryota	k__Fungi	p__Basidiomycota	c__Cystobasidiomycetes	o__unclassified_c__Cystobasidiomycetes	f__unclassified_c__Cystobasidiomycetes	g__unclassified_c__Cystobasidiomycetes	s__Cystobasidiomycetes_sp	-	-	-	-	-	Unassigned	-
OTU2798	0	0	0	1	0	0	0	0	0	1	1	0	0	0	0	0	0	0	0	0	0	3	0	0	d__Eukaryota	k__Fungi	p__Ascomycota	c__Dothideomycetes	o__Pleosporales	f__unclassified_o__Pleosporales	g__unclassified_o__Pleosporales	s__unclassified_o__Pleosporales	-	-	-	-	-	Unassigned	-
OTU3571	0	0	0	0	0	0	0	0	0	0	0	0	0	0	0	0	0	0	0	0	0	1	5	0	d__Eukaryota	k__Fungi	p__unclassified_k__Fungi	c__unclassified_k__Fungi	o__unclassified_k__Fungi	f__unclassified_k__Fungi	g__unclassified_k__Fungi	s__unclassified_k__Fungi	-	-	-	-	-	Unassigned	-
OTU2659	0	0	0	0	1	0	0	0	0	0	0	0	0	0	0	3	1	1	0	0	0	0	0	0	d__Eukaryota	k__Fungi	p__Ascomycota	c__Sordariomycetes	o__Coniochaetales	f__unclassified_o__Coniochaetales	g__unclassified_o__Coniochaetales	s__unclassified_o__Coniochaetales	-	-	-	-	-	Unassigned	-
OTU2587	0	0	0	1	0	1	0	0	0	0	0	0	0	0	0	0	0	2	0	0	0	0	0	2	d__Eukaryota	k__Fungi	p__Chytridiomycota	c__unclassified_p__Chytridiomycota	o__unclassified_p__Chytridiomycota	f__unclassified_p__Chytridiomycota	g__unclassified_p__Chytridiomycota	s__unclassified_p__Chytridiomycota	-	-	-	-	-	Unassigned	-
OTU1804	0	5	0	0	0	0	0	0	0	0	0	0	0	0	0	0	1	0	0	0	0	0	0	0	d__Eukaryota	k__Fungi	p__unclassified_k__Fungi	c__unclassified_k__Fungi	o__unclassified_k__Fungi	f__unclassified_k__Fungi	g__unclassified_k__Fungi	s__unclassified_k__Fungi	-	-	-	-	-	Unassigned	-
OTU4085	0	0	0	0	0	0	0	0	0	0	0	0	0	0	0	0	0	0	0	0	0	3	3	0	d__Eukaryota	k__Fungi	p__unclassified_k__Fungi	c__unclassified_k__Fungi	o__unclassified_k__Fungi	f__unclassified_k__Fungi	g__unclassified_k__Fungi	s__unclassified_k__Fungi	-	-	-	-	-	Unassigned	-
OTU2532	0	0	0	0	2	0	0	0	0	0	2	0	0	0	0	0	0	0	0	0	0	2	0	0	d__Eukaryota	k__Fungi	p__Chytridiomycota	c__unclassified_p__Chytridiomycota	o__unclassified_p__Chytridiomycota	f__unclassified_p__Chytridiomycota	g__unclassified_p__Chytridiomycota	s__unclassified_p__Chytridiomycota	-	-	-	-	-	Unassigned	-
OTU2347	0	0	0	0	0	0	0	0	0	0	0	0	3	0	0	0	0	0	0	0	0	2	0	1	d__Eukaryota	k__Fungi	p__Basidiomycota	c__Microbotryomycetes	o__Leucosporidiales	f__Leucosporidiaceae	g__Leucosporidium	s__Leucosporidium_scottii	-	-	-	-	-	Unassigned	-
OTU1013	0	0	0	1	0	0	0	0	0	0	1	0	0	0	0	0	1	2	0	0	0	0	0	0	d__Eukaryota	k__Fungi	p__Ascomycota	c__Sordariomycetes	o__Chaetosphaeriales	f__Chaetosphaeriaceae	g__Gonytrichum	s__Gonytrichum_macrocladum_var._terricola	Saprotroph	Undefined Saprotroph	Probable	-	-	-	Tedersoo L, et al. 2014. Science 346:1256688
OTU1159	0	0	0	0	0	0	0	0	0	0	0	0	0	0	0	3	1	1	0	0	0	0	0	0	d__Eukaryota	k__Fungi	p__Mortierellomycota	c__Mortierellomycetes	o__Mortierellales	f__Mortierellaceae	g__Mortierella	s__unclassified_g__Mortierella	Saprotroph-Symbiotroph	Endophyte-Litter Saprotroph-Soil Saprotroph-Undefined Saprotroph	Possible	Microfungus	-	Saprobic in soil and thus frequenctly isolated from soil and material contaminated with soil such as hay or rotten silage and spoil tips (Cannon & Kirk 2007)	Cannon PF, Kirk PM. 2007. Fungal Families of the World. CAB International, Cambridge; Purahong W, et al. 2016. Molecular Ecology 25:4059-4074
OTU1362	0	0	0	1	0	1	0	0	0	0	0	0	1	0	0	1	0	0	0	0	0	0	1	0	d__Eukaryota	k__Fungi	p__Ascomycota	c__Dothideomycetes	o__Pleosporales	f__Didymellaceae	g__Epicoccum	s__Epicoccum_sorghinum	Pathotroph-Saprotroph	Animal Pathogen-Plant Pathogen-Undefined Saprotroph	Possible	Microfungus	-	-	Tedersoo L, et al. 2014. Science 346:1256688 (doi:10.1126/science.1256688)
OTU1513	0	0	0	0	1	0	0	0	0	0	4	0	0	0	0	0	0	0	0	0	0	0	0	0	d__Eukaryota	k__Fungi	p__Ascomycota	c__Leotiomycetes	o__Helotiales	f__Helotiaceae	g__Scytalidium	s__Scytalidium_sphaerosporum	Saprotroph	Wood Saprotroph	Probable	-	Soft Rot	-	Nilsson T. 1973. Studies on wood degradation and cellulolytic activity of microfungi. No. 104; Costa IPMW, et al. 2012. Mycotaxon 119:26; Tedersoo L, et al. 2014. Science 346:1256688; http://www.apsnet.org/publications/commonnames/Pages/default.aspx
OTU1545	0	0	0	1	0	0	0	1	0	0	0	0	0	0	0	0	2	1	0	0	0	0	0	0	d__Eukaryota	k__Fungi	p__Ascomycota	c__Dothideomycetes	o__Venturiales	f__Sympoventuriaceae	g__Ochroconis	s__Ochroconis_tshawytschae	Saprotroph	Undefined Saprotroph	Probable	Microfungus	-	Sympoventuriaceae is represented by Sympoventuria, and can be distinguished from species of Venturiales by its saprobic life style (Zhang et al. 2011)	Zhang Y, et al. 2011 Fungal Diversity 51:249-277
OTU1552	0	0	0	0	0	0	0	0	0	0	0	0	0	0	0	2	1	0	0	0	2	0	0	0	d__Eukaryota	k__Fungi	p__Ascomycota	c__Orbiliomycetes	o__Orbiliales	f__Orbiliaceae	g__Arthrobotrys	s__unclassified_g__Arthrobotrys	Saprotroph	Undefined Saprotroph	Probable	-	-	-	Tedersoo L, et al. 2014. Science 346:1256688
OTU1759	0	0	0	0	0	0	0	0	0	0	0	0	0	0	5	0	0	0	0	0	0	0	0	0	d__Eukaryota	k__Fungi	p__Basidiomycota	c__Tremellomycetes	o__Trichosporonales	f__Trichosporonaceae	g__Apiotrichum	s__Apiotrichum_laibachii	Saprotroph	Soil Saprotroph	Possible	Microfungus	-	From forest soil (Calduch et al. 2002)	Calduch M, et al. 2002. Mycologia 94:355-361
OTU1817	0	2	0	0	0	0	1	0	0	2	0	0	0	0	0	0	0	0	0	0	0	0	0	0	d__Eukaryota	k__Fungi	p__Ascomycota	c__Dothideomycetes	o__Capnodiales	f__Cladosporiaceae	g__Cladosporium	s__Cladosporium_halotolerans	Pathotroph-Saprotroph-Symbiotroph	Animal Pathogen-Endophyte-Lichen Parasite-Plant Pathogen-Wood Saprotroph	Possible	Microfungus	-	-	Seehann G, et al. 1975. List of Fungi in Soft-Rot Tissue Tests. Institute fur Holzbiologie und Holzschutz, Bundesforschungsanstalt fur Forst - und Holzwirtshaft, Hamburg - Lohbrugge, Germany; Lawrey JD, Diederich P. 2016. URL: http://www.lichenicolous.net [24 May 2017]; http://www.apsnet.org/publications/commonnames/Pages/default.aspx
OTU1849	0	0	0	0	0	1	0	0	0	0	0	0	0	0	0	0	4	0	0	0	0	0	0	0	d__Eukaryota	k__Fungi	p__Ascomycota	c__Sordariomycetes	o__Sordariales	f__Lasiosphaeriaceae	g__Cercophora	s__Cercophora_coprophila	Saprotroph	Dung Saprotroph	Highly Probable	-	-	-	Bell A. 1983. Dung Fungi: An Illustrated Guide to Coprophilous Fungi in New Zealand. Victoria University Press, Wellington
OTU1905	0	0	0	1	0	0	0	0	0	0	0	0	0	0	0	1	0	2	0	0	0	0	0	1	d__Eukaryota	k__Fungi	p__Ascomycota	c__Sordariomycetes	o__Hypocreales	f__Bionectriaceae	g__unclassified_f__Bionectriaceae	s__unclassified_f__Bionectriaceae	Saprotroph	Undefined Saprotroph	Possible	Microfungus	-	-	Sterkenburg E, et al. 2015. New Phytologist 207:1145-1158
OTU1956	0	0	0	0	0	0	0	0	0	0	5	0	0	0	0	0	0	0	0	0	0	0	0	0	d__Eukaryota	k__Fungi	p__Ascomycota	c__Sordariomycetes	o__Hypocreales	f__unclassified_o__Hypocreales	g__unclassified_o__Hypocreales	s__unclassified_o__Hypocreales	Saprotroph	Undefined Saprotroph	Possible	Microfungus	-	-	Sterkenburg E, et al. 2015. New Phytologist 207:1145-1158
OTU1963	0	0	0	0	0	0	0	0	0	3	2	0	0	0	0	0	0	0	0	0	0	0	0	0	d__Eukaryota	k__Fungi	p__Glomeromycota	c__Glomeromycetes	o__Glomerales	f__Claroideoglomeraceae	g__Claroideoglomus	s__Claroideoglomus_sp	Symbiotroph	Arbuscular Mycorrhizal	Highly Probable	-	-	-	Tedersoo L, et al. 2014. Science 346:1256688
OTU1969	0	0	0	1	0	0	0	0	0	0	1	0	0	0	0	0	0	0	0	0	0	0	2	1	d__Eukaryota	k__Fungi	p__Ascomycota	c__Eurotiomycetes	o__Eurotiales	f__Aspergillaceae	g__Aspergillus	s__Aspergillus_penicillioides	Saprotroph	Undefined Saprotroph	Possible	Microfungus	-	-	Sterkenburg E, et al. 2015. New Phytologist 207:1145-1158
OTU202	0	0	0	0	0	3	0	0	0	0	0	0	0	0	0	2	0	0	0	0	0	0	0	0	d__Eukaryota	k__Fungi	p__Ascomycota	c__Sordariomycetes	o__Hypocreales	f__Hypocreales_fam_Incertae_sedis	g__Acremonium	s__unclassified_g__Acremonium	Pathogen-Saprotroph-Symbiotroph	Animal Pathogen-Endophyte-Fungal Parasite-Plant Pathogen-Wood Saprotroph	Possible	Microfungus	Soft Rot	Endophyte detection method-culture (Hanada et al. 2010, Del Olmo-Ruiz & Arnold 2014); Likely opportunistic human pathogen (Irinyi et al. 2015)	Duncan CG, Eslyn WE. 1966. Mycologia 58:642-64; Nilsson T. 1973. Studies on wood degradation and cellulolytic activity of microfungi. No. 104; Worrall JJ, et al. 1997. Mycologia 89: 199-219; Hanada RE, et al. 2010. Fungal Biology 114:901-910; Del Olmo-Ruiz M, Arnold AE. 2014. Mycologia 106:8-21; Tedersoo L, et al. 2014. Science 346:1256688; Irinyi L, et al. 2015. Medical Mycology 53:313-337
OTU2164	0	0	0	1	0	0	0	0	0	0	1	2	0	0	0	0	0	1	0	0	0	0	0	0	d__Eukaryota	k__Fungi	p__Ascomycota	c__Sordariomycetes	o__Hypocreales	f__Nectriaceae	g__Neonectria	s__unclassified_g__Neonectria	Pathotroph	Plant Pathogen	Probable	-	-	-	Tedersoo L, et al. 2014. Science 346:1256688
OTU2174	0	0	0	0	0	0	0	0	0	0	0	5	0	0	0	0	0	0	0	0	0	0	0	0	d__Eukaryota	k__Fungi	p__Ascomycota	c__Sordariomycetes	o__Sordariales	f__Chaetomiaceae	g__unclassified_f__Chaetomiaceae	s__unclassified_f__Chaetomiaceae	Pathotroph-Saprotroph-Symbiotroph	Animal Pathogen-Dung Saprotroph-Endophyte-Epiphyte-Plant Saprotroph-Wood Saprotroph	Possible	Microfungus	Soft Rot	Saprobic, acting as key decay organisms of plant materials and plant-derived commodities (Cannon & Kirk 2007); Epiphyte detection method-culture (Massimo et al. 2015); Endophyte detection method-culture (Busby et al. 2016, David et al. 2016); Likely opportunistic human pathogen (Irinyi et al. 2015)	Seehann G, et al. 1975. List of Fungi in Soft-Rot Tissue Tests. Institute fur Holzbiologie und Holzschutz, Bundesforschungsanstalt fur Forst - und Holzwirtshaft, Hamburg - Lohbrugge, Germany; Cannon PF, Kirk PM. 2007. Fungal Families of the World. CAB International, Cambridge; Bills GF, et al. 2013. Current Opinion in microbiology, 16:549-565; Tedersoo L, et al. 2014. Science 346:1256688; Irinyi …
OTU2175	0	0	0	0	0	0	0	0	0	0	0	5	0	0	0	0	0	0	0	0	0	0	0	0	d__Eukaryota	k__Fungi	p__Ascomycota	c__Sordariomycetes	o__Sordariales	f__Sordariales_fam_Incertae_sedis	g__Papulaspora	s__unclassified_g__Papulaspora	Pathotroph-Saprotroph	Fungal Parasite-Wood Saprotroph	Highly Probable	-	Soft Rot	-	Seehann G, et al. 1975. List of Fungi in Soft-Rot Tissue Tests. Institute fur Holzbiologie und Holzschutz, Bundesforschungsanstalt fur Forst - und Holzwirtshaft, Hamburg - Lohbrugge, Germany; List compiled by John Plischke III (http://home.comcast.net/~grifola/fungionfungi.pdf)
OTU2204	0	0	0	0	0	2	0	0	0	0	2	1	0	0	0	0	0	0	0	0	0	0	0	0	d__Eukaryota	k__Fungi	p__Ascomycota	c__Sordariomycetes	o__Hypocreales	f__Nectriaceae	g__Neonectria	s__unclassified_g__Neonectria	Pathotroph	Plant Pathogen	Probable	-	-	-	Tedersoo L, et al. 2014. Science 346:1256688
OTU2216	0	0	0	0	0	0	0	0	0	0	0	0	0	0	0	0	1	1	0	0	0	2	0	1	d__Eukaryota	k__Fungi	p__Basidiomycota	c__Agaricomycetes	o__Phallales	f__Phallaceae	g__Phallus	s__Phallus_rugulosus	Saprotroph	Litter Saprotroph-Soil Saprotroph-Wood Saprotroph	Probable	Phalloid	-	Common name - stinkhorn; Saprobic, on soil or decaying wood, with spores dispersed by insects that are attracted to the fruit bodies by their distictive foetid smell (Cannon & Kirk 2007)	Cannon PF, Kirk PM. 2007. Fungal Families of the World. CAB International, Cambridge
OTU2301	0	0	0	0	5	0	0	0	0	0	0	0	0	0	0	0	0	0	0	0	0	0	0	0	d__Eukaryota	k__Fungi	p__Ascomycota	c__Pezizomycetes	o__Pezizales	f__Pezizaceae	g__Peziza	s__Peziza_ostracoderma	Saprotroph-Symbiotroph	Dung Saprotroph-Ectomycorrhizal-Litter Saprotroph-Undefined Saprotroph	Possible	Pezizoid	-	Saprobic or ectomycorrhizal, on or in soil, leafmould etc., some species associated with dung or fire sites (Cannon & Kirk 2007)	Cannon PF, Kirk PM. 2007. Fungal Families of the World. CAB International, Cambridge; Rinaldi AC, et al. 2008. Fungal Diversity 33:1-45; Tedersoo L, et al. 2010. Mycorrhiza 20:217-263 (pro parte)
OTU2412	0	0	0	0	0	0	0	0	0	0	0	0	0	0	5	0	0	0	0	0	0	0	0	0	d__Eukaryota	k__Fungi	p__Ascomycota	c__Sordariomycetes	o__Hypocreales	f__Bionectriaceae	g__Synnemellisia	s__Synnemellisia_sp	Saprotroph	Undefined Saprotroph	Possible	Microfungus	-	-	Sterkenburg E, et al. 2015. New Phytologist 207:1145-1158
OTU2452	0	0	0	1	0	0	0	0	0	0	0	0	0	0	0	4	0	0	0	0	0	0	0	0	d__Eukaryota	k__Fungi	p__Ascomycota	c__Sordariomycetes	o__Sordariales	f__Chaetomiaceae	g__Subramaniula	s__Subramaniula_irregularis	Saprotroph	Undefined Saprotroph	Probable	-	-	-	Tedersoo L, et al. 2014. Science 346:1256688
OTU2487	0	0	0	0	0	0	0	0	0	4	1	0	0	0	0	0	0	0	0	0	0	0	0	0	d__Eukaryota	k__Fungi	p__Ascomycota	c__Eurotiomycetes	o__Eurotiales	f__Aspergillaceae	g__Aspergillus	s__Aspergillus_crustosus	Saprotroph	Undefined Saprotroph	Possible	Microfungus	-	-	Sterkenburg E, et al. 2015. New Phytologist 207:1145-1158
OTU254	0	0	0	1	3	0	0	0	0	0	1	0	0	0	0	0	0	0	0	0	0	0	0	0	d__Eukaryota	k__Fungi	p__Ascomycota	c__Sordariomycetes	o__Sordariales	f__Chaetomiaceae	g__unclassified_f__Chaetomiaceae	s__unclassified_f__Chaetomiaceae	Pathotroph-Saprotroph-Symbiotroph	Animal Pathogen-Dung Saprotroph-Endophyte-Epiphyte-Plant Saprotroph-Wood Saprotroph	Possible	Microfungus	Soft Rot	Saprobic, acting as key decay organisms of plant materials and plant-derived commodities (Cannon & Kirk 2007); Epiphyte detection method-culture (Massimo et al. 2015); Endophyte detection method-culture (Busby et al. 2016, David et al. 2016); Likely opportunistic human pathogen (Irinyi et al. 2015)	Seehann G, et al. 1975. List of Fungi in Soft-Rot Tissue Tests. Institute fur Holzbiologie und Holzschutz, Bundesforschungsanstalt fur Forst - und Holzwirtshaft, Hamburg - Lohbrugge, Germany; Cannon PF, Kirk PM. 2007. Fungal Families of the World. CAB International, Cambridge; Bills GF, et al. 2013. Current Opinion in microbiology, 16:549-565; Tedersoo L, et al. 2014. Science 346:1256688; Irinyi …
OTU2559	0	0	0	1	0	4	0	0	0	0	0	0	0	0	0	0	0	0	0	0	0	0	0	0	d__Eukaryota	k__Fungi	p__Ascomycota	c__Dothideomycetes	o__Pleosporales	f__Phaeosphaeriaceae	g__Paraphoma	s__Paraphoma_sp	Pathotroph-Saprotroph	Fungal Parasite-Plant Pathogen-Plant Saprotroph	Probable	Microfungus	-	Necrotrophic or saprobic on a wide range of plants, especially monocotyledons; a few species parasitic on other fungi (Cannon & Kirk 2007)	Cannon PF, Kirk PM. 2007. Fungal Families of the World. CAB International, Cambridge
OTU2662	0	0	0	0	1	0	0	0	0	1	0	0	0	0	0	0	2	0	0	0	0	0	1	0	d__Eukaryota	k__Fungi	p__Ascomycota	c__Sordariomycetes	o__Hypocreales	f__Nectriaceae	g__unclassified_f__Nectriaceae	s__unclassified_f__Nectriaceae	Saprotroph	Undefined Saprotroph	Possible	Microfungus	-	-	Sterkenburg E, et al. 2015. New Phytologist 207:1145-1158
OTU2855	0	0	0	0	1	0	0	0	0	0	0	0	0	0	0	0	3	1	0	0	0	0	0	0	d__Eukaryota	k__Fungi	p__Ascomycota	c__Sordariomycetes	o__Hypocreales	f__unclassified_o__Hypocreales	g__unclassified_o__Hypocreales	s__unclassified_o__Hypocreales	Saprotroph	Undefined Saprotroph	Possible	Microfungus	-	-	Sterkenburg E, et al. 2015. New Phytologist 207:1145-1158
OTU288	0	0	0	0	0	0	0	0	0	0	0	0	0	0	2	0	3	0	0	0	0	0	0	0	d__Eukaryota	k__Fungi	p__Ascomycota	c__Sordariomycetes	o__Sordariales	f__Chaetomiaceae	g__unclassified_f__Chaetomiaceae	s__unclassified_f__Chaetomiaceae	Pathotroph-Saprotroph-Symbiotroph	Animal Pathogen-Dung Saprotroph-Endophyte-Epiphyte-Plant Saprotroph-Wood Saprotroph	Possible	Microfungus	Soft Rot	Saprobic, acting as key decay organisms of plant materials and plant-derived commodities (Cannon & Kirk 2007); Epiphyte detection method-culture (Massimo et al. 2015); Endophyte detection method-culture (Busby et al. 2016, David et al. 2016); Likely opportunistic human pathogen (Irinyi et al. 2015)	Seehann G, et al. 1975. List of Fungi in Soft-Rot Tissue Tests. Institute fur Holzbiologie und Holzschutz, Bundesforschungsanstalt fur Forst - und Holzwirtshaft, Hamburg - Lohbrugge, Germany; Cannon PF, Kirk PM. 2007. Fungal Families of the World. CAB International, Cambridge; Bills GF, et al. 2013. Current Opinion in microbiology, 16:549-565; Tedersoo L, et al. 2014. Science 346:1256688; Irinyi …
OTU2901	0	0	0	0	0	2	0	0	0	0	0	0	0	0	0	2	0	1	0	0	0	0	0	0	d__Eukaryota	k__Fungi	p__Ascomycota	c__Sordariomycetes	o__Hypocreales	f__Nectriaceae	g__unclassified_f__Nectriaceae	s__unclassified_f__Nectriaceae	Saprotroph	Undefined Saprotroph	Possible	Microfungus	-	-	Sterkenburg E, et al. 2015. New Phytologist 207:1145-1158
OTU2902	0	0	0	0	0	0	0	0	0	0	0	0	0	0	0	1	2	1	0	0	0	0	1	0	d__Eukaryota	k__Fungi	p__Ascomycota	c__Eurotiomycetes	o__Eurotiales	f__Aspergillaceae	g__unclassified_f__Aspergillaceae	s__unclassified_f__Aspergillaceae	Saprotroph	Undefined Saprotroph	Possible	Microfungus	-	-	Sterkenburg E, et al. 2015. New Phytologist 207:1145-1158
OTU2914	0	0	0	0	0	1	0	0	0	0	0	0	0	0	0	1	0	3	0	0	0	0	0	0	d__Eukaryota	k__Fungi	p__Ascomycota	c__Dothideomycetes	o__Pleosporales	f__Phaeosphaeriaceae	g__Phaeosphaeria	s__Phaeosphaeria_sp	Saprotroph	Undefined Saprotroph	Probable	-	-	-	Tedersoo L, et al. 2014. Science 346:1256688
OTU3049	0	0	0	0	0	0	0	0	0	0	3	0	0	0	0	0	0	2	0	0	0	0	0	0	d__Eukaryota	k__Fungi	p__Ascomycota	c__Dothideomycetes	o__Pleosporales	f__Pleosporaceae	g__unclassified_f__Pleosporaceae	s__unclassified_f__Pleosporaceae	Pathotroph-Saprotroph	Endophyte-Lichen Parasite-Plant Pathogen-Undefined Saprotroph	Probable	Microfungus	-	Necrotrophic pathogens and saprobes, especially associated with grasses. Many species are seed-borne (Cannon & Kirk 2007)	Cannon PF, Kirk PM. 2007. Fungal Families of the World. CAB International, Cambridge; David AS, et al. 2016. Microbial Ecology 71:912-926; Lawrey JD, Diederich P. 2016. URL: http://www.lichenicolous.net [24 May 2017]
OTU3094	0	0	0	0	0	0	0	0	0	0	0	0	0	0	0	0	0	0	4	0	1	0	0	0	d__Eukaryota	k__Fungi	p__Ascomycota	c__Pezizomycetes	o__Pezizales	f__Tuberaceae	g__Tuber	s__Tuber_liaotongense	Symbiotroph	Ectomycorrhizal	Highly Probable	Gasteroid	Hypogeous	Common name - true truffle	Rinaldi AC, et al. 2008. Fungal Diversity 33:1-45; Tedersoo L, et al. 2010. Mycorrhiza 20:217-263; http://mycorrhizas.info/ecmf.html
OTU3112	0	0	0	1	0	0	0	0	0	0	0	0	0	0	0	2	1	0	0	0	1	0	0	0	d__Eukaryota	k__Fungi	p__Ascomycota	c__Sordariomycetes	o__Hypocreales	f__Nectriaceae	g__unclassified_f__Nectriaceae	s__unclassified_f__Nectriaceae	Saprotroph	Undefined Saprotroph	Possible	Microfungus	-	-	Sterkenburg E, et al. 2015. New Phytologist 207:1145-1158
OTU3135	0	0	0	1	1	1	0	0	0	2	0	0	0	0	0	0	0	0	0	0	0	0	0	0	d__Eukaryota	k__Fungi	p__Ascomycota	c__Leotiomycetes	o__Helotiales	f__Helotiales_fam_Incertae_sedis	g__Cadophora	s__Cadophora_novi-eboraci	Symbiotroph	Endophyte	Highly Probable	Microfungus	-	Dark Septate Endophyte, known from plant roots.	Tedersoo L, et al. 2010. Mycorrhiza 20:217-263; Newsham 2011. New Phytologist 190:783-793 (as DSE)
OTU314	0	5	0	0	0	0	0	0	0	0	0	0	0	0	0	0	0	0	0	0	0	0	0	0	d__Eukaryota	k__Fungi	p__Ascomycota	c__Saccharomycetes	o__Saccharomycetales	f__Saccharomycetales_fam_Incertae_sedis	g__Candida	s__Candida_sake	Saprotroph	Undefined Saprotroph	Possible	Yeast	-	-	Sterkenburg E, et al. 2015. New Phytologist 207:1145-1158
OTU3253	0	0	0	0	0	0	0	0	0	0	0	0	0	0	0	0	0	0	0	0	0	0	5	0	d__Eukaryota	k__Fungi	p__Ascomycota	c__Eurotiomycetes	o__Eurotiales	f__Aspergillaceae	g__Aspergillus	s__Aspergillus_chlamydosporus	Saprotroph	Undefined Saprotroph	Possible	Microfungus	-	-	Sterkenburg E, et al. 2015. New Phytologist 207:1145-1158
OTU3335	0	0	0	1	0	3	0	0	0	0	0	0	0	0	0	0	0	0	0	0	0	1	0	0	d__Eukaryota	k__Fungi	p__Ascomycota	c__Eurotiomycetes	o__Onygenales	f__Onygenales_fam_Incertae_sedis	g__Spiromastix	s__unclassified_g__Spiromastix	Saprotroph	Undefined Saprotroph	Probable	-	-	-	Tedersoo L, et al. 2014. Science 346:1256688
OTU3352	0	0	0	0	0	0	0	0	0	0	0	0	0	0	0	0	0	5	0	0	0	0	0	0	d__Eukaryota	k__Fungi	p__Ascomycota	c__Sordariomycetes	o__Hypocreales	f__Nectriaceae	g__unclassified_f__Nectriaceae	s__unclassified_f__Nectriaceae	Saprotroph	Undefined Saprotroph	Possible	Microfungus	-	-	Sterkenburg E, et al. 2015. New Phytologist 207:1145-1158
OTU3368	0	0	0	0	0	0	0	0	0	0	0	0	0	0	0	0	0	0	0	0	0	5	0	0	d__Eukaryota	k__Fungi	p__Ascomycota	c__Sordariomycetes	o__Hypocreales	f__Nectriaceae	g__unclassified_f__Nectriaceae	s__unclassified_f__Nectriaceae	Saprotroph	Undefined Saprotroph	Possible	Microfungus	-	-	Sterkenburg E, et al. 2015. New Phytologist 207:1145-1158
OTU3382	0	0	0	0	0	0	0	0	0	0	0	0	0	0	0	0	0	0	0	0	0	5	0	0	d__Eukaryota	k__Fungi	p__Ascomycota	c__Eurotiomycetes	o__Eurotiales	f__Trichocomaceae	g__Talaromyces	s__Talaromyces_piceae	Saprotroph	Undefined Saprotroph	Probable	-	-	-	Tedersoo L, et al. 2014. Science 346:1256688
OTU3386	0	0	0	0	0	0	0	0	0	0	0	0	0	0	0	0	0	0	0	0	0	5	0	0	d__Eukaryota	k__Fungi	p__Ascomycota	c__Sordariomycetes	o__Hypocreales	f__unclassified_o__Hypocreales	g__unclassified_o__Hypocreales	s__unclassified_o__Hypocreales	Saprotroph	Undefined Saprotroph	Possible	Microfungus	-	-	Sterkenburg E, et al. 2015. New Phytologist 207:1145-1158
OTU3562	0	0	0	0	0	0	0	0	0	0	1	0	0	0	0	0	0	0	0	0	0	2	1	1	d__Eukaryota	k__Fungi	p__Ascomycota	c__Eurotiomycetes	o__Eurotiales	f__Aspergillaceae	g__Aspergillus	s__Aspergillus_penicillioides	Saprotroph	Undefined Saprotroph	Possible	Microfungus	-	-	Sterkenburg E, et al. 2015. New Phytologist 207:1145-1158
OTU365	0	0	0	5	0	0	0	0	0	0	0	0	0	0	0	0	0	0	0	0	0	0	0	0	d__Eukaryota	k__Fungi	p__Basidiomycota	c__Agaricomycetes	o__Boletales	f__Paxillaceae	g__Paxillus	s__Paxillus_sp	Symbiotroph	Ectomycorrhizal	Highly Probable	Agaricoid	-	-	Rinaldi AC, et al. 2008. Fungal Diversity 33:1-45; Tedersoo L, et al. 2010. Mycorrhiza 20:217-263; http://mycorrhizas.info/ecmf.html
OTU3775	0	0	0	0	0	0	0	0	0	0	0	0	0	0	0	0	3	0	0	0	0	0	1	1	d__Eukaryota	k__Fungi	p__Ascomycota	c__Sordariomycetes	o__Microascales	f__Microascaceae	g__Acaulium	s__Acaulium_sp	Pathotroph-Saprotroph-Symbiotroph	Animal Pathogen-Endophyte-Plant Pathogen-Undefined Saprotroph	Possible	Microfungus	-	Saprobic in soil or rotting vegetation, some species heat-tolerant and associatated with silage and compost, a few associated with humans and animals (Cannon & Kirk 2007)	Cannon PF, Kirk PM. 2007. Fungal Families of the World. CAB International, Cambridge
OTU3896	0	1	0	0	0	0	0	0	0	0	0	0	1	1	0	0	0	0	0	0	0	1	1	0	d__Eukaryota	k__Fungi	p__Ascomycota	c__Eurotiomycetes	o__Eurotiales	f__Aspergillaceae	g__Penicillium	s__unclassified_g__Penicillium	Saprotroph	Undefined Saprotroph	Possible	Microfungus	-	-	Sterkenburg E, et al. 2015. New Phytologist 207:1145-1158
OTU393	0	0	0	0	1	0	0	0	0	0	0	0	0	0	0	0	0	0	0	0	0	4	0	0	d__Eukaryota	k__Fungi	p__Basidiomycota	c__Agaricomycetes	o__Thelephorales	f__Thelephoraceae	g__Tomentella	s__unclassified_g__Tomentella	Symbiotroph	Ectomycorrhizal	Highly Probable	Corticioid	-	-	Rinaldi AC, et al. 2008. Fungal Diversity 33:1-45; Tedersoo L, et al. 2010. Mycorrhiza 20:217-263; http://mycorrhizas.info/ecmf.html
OTU520	0	0	0	0	5	0	0	0	0	0	0	0	0	0	0	0	0	0	0	0	0	0	0	0	d__Eukaryota	k__Fungi	p__Basidiomycota	c__Agaricomycetes	o__Agaricales	f__Entolomataceae	g__Clitopilus	s__Clitopilus_sp	Saprotroph	Undefined Saprotroph	Probable	Agaricoid	-	-	Tedersoo L, et al. 2014. Science 346:1256688
OTU597	0	0	0	1	0	0	0	0	0	1	0	1	0	0	0	0	1	0	0	0	0	0	0	1	d__Eukaryota	k__Fungi	p__Ascomycota	c__Eurotiomycetes	o__Onygenales	f__Onygenales_fam_Incertae_sedis	g__Chrysosporium	s__unclassified_g__Chrysosporium	Saprotroph	Undefined Saprotroph-Wood Saprotroph	Highly Probable	-	Soft Rot	-	Seehann G, et al. 1975. List of Fungi in Soft-Rot Tissue Tests. Institute fur Holzbiologie und Holzschutz, Bundesforschungsanstalt fur Forst - und Holzwirtshaft, Hamburg - Lohbrugge, Germany; Tedersoo L, et al. 2014. Science 346:1256688
OTU626	0	0	0	0	0	1	0	0	0	3	0	0	0	0	0	0	0	0	0	0	0	0	0	1	d__Eukaryota	k__Fungi	p__Ascomycota	c__Pezizomycetes	o__Pezizales	f__Ascodesmidaceae	g__Eleutherascus	s__Eleutherascus_cristatus	Saprotroph	Undefined Saprotroph	Probable	-	-	-	Tedersoo L, et al. 2014. Science 346:1256688
OTU904	0	0	0	0	0	0	0	0	0	0	1	0	2	0	0	1	0	1	0	0	0	0	0	0	d__Eukaryota	k__Fungi	p__Ascomycota	c__Dothideomycetes	o__Pleosporales	f__Phaeosphaeriaceae	g__Setophaeosphaeria	s__Setophaeosphaeria_citricola	Pathotroph-Saprotroph	Fungal Parasite-Plant Pathogen-Plant Saprotroph	Probable	Microfungus	-	Necrotrophic or saprobic on a wide range of plants, especially monocotyledons; a few species parasitic on other fungi (Cannon & Kirk 2007)	Cannon PF, Kirk PM. 2007. Fungal Families of the World. CAB International, Cambridge
OTU2205	0	0	0	2	1	2	0	0	0	0	0	0	0	0	0	0	0	0	0	0	0	0	0	0	d__Eukaryota	k__Fungi	p__Ascomycota	c__unclassified_p__Ascomycota	o__unclassified_p__Ascomycota	f__unclassified_p__Ascomycota	g__unclassified_p__Ascomycota	s__unclassified_p__Ascomycota	-	-	-	-	-	Unassigned	-
OTU1911	0	0	0	0	0	1	0	0	0	1	0	0	0	0	0	1	1	0	0	0	0	0	0	1	d__Eukaryota	k__Fungi	p__Chytridiomycota	c__unclassified_p__Chytridiomycota	o__unclassified_p__Chytridiomycota	f__unclassified_p__Chytridiomycota	g__unclassified_p__Chytridiomycota	s__Chytridiomycota_sp	-	-	-	-	-	Unassigned	-
OTU2650	0	0	0	0	0	0	0	0	0	0	0	0	0	0	0	0	5	0	0	0	0	0	0	0	d__Eukaryota	k__Fungi	p__Ascomycota	c__Sordariomycetes	o__unclassified_c__Sordariomycetes	f__unclassified_c__Sordariomycetes	g__unclassified_c__Sordariomycetes	s__unclassified_c__Sordariomycetes	-	-	-	-	-	Unassigned	-
OTU1959	0	0	0	0	0	0	0	0	0	0	1	1	0	0	0	2	0	1	0	0	0	0	0	0	d__Eukaryota	k__Fungi	p__Ascomycota	c__Sordariomycetes	o__Sordariales	f__unclassified_o__Sordariales	g__unclassified_o__Sordariales	s__unclassified_o__Sordariales	-	-	-	-	-	Unassigned	-
OTU4013	0	0	0	0	0	0	0	0	0	0	0	0	0	0	0	0	0	0	0	0	0	1	3	1	d__Eukaryota	k__Fungi	p__Rozellomycota	c__unclassified_p__Rozellomycota	o__unclassified_p__Rozellomycota	f__unclassified_p__Rozellomycota	g__unclassified_p__Rozellomycota	s__Rozellomycota_sp	-	-	-	-	-	Unassigned	-
OTU3883	0	0	0	1	0	2	0	0	0	0	0	0	0	0	0	0	0	0	0	0	0	0	0	2	d__Eukaryota	k__Fungi	p__Rozellomycota	c__unclassified_p__Rozellomycota	o__unclassified_p__Rozellomycota	f__unclassified_p__Rozellomycota	g__unclassified_p__Rozellomycota	s__Rozellomycota_sp	-	-	-	-	-	Unassigned	-
OTU2516	0	0	0	0	0	0	0	0	0	3	0	0	0	0	0	0	2	0	0	0	0	0	0	0	d__Eukaryota	k__Fungi	p__Ascomycota	c__Sordariomycetes	o__unclassified_c__Sordariomycetes	f__unclassified_c__Sordariomycetes	g__unclassified_c__Sordariomycetes	s__unclassified_c__Sordariomycetes	-	-	-	-	-	Unassigned	-
OTU3283	0	0	0	0	0	0	0	0	0	0	0	0	0	0	0	0	0	0	0	0	0	5	0	0	d__Eukaryota	k__Fungi	p__unclassified_k__Fungi	c__unclassified_k__Fungi	o__unclassified_k__Fungi	f__unclassified_k__Fungi	g__unclassified_k__Fungi	s__unclassified_k__Fungi	-	-	-	-	-	Unassigned	-
OTU3800	0	0	0	0	0	0	0	0	0	0	0	0	0	0	0	0	0	1	1	0	0	2	1	0	d__Eukaryota	k__Fungi	p__Rozellomycota	c__unclassified_p__Rozellomycota	o__unclassified_p__Rozellomycota	f__unclassified_p__Rozellomycota	g__unclassified_p__Rozellomycota	s__unclassified_p__Rozellomycota	-	-	-	-	-	Unassigned	-
OTU2126	0	0	0	0	0	0	0	0	0	0	0	0	0	0	0	0	4	1	0	0	0	0	0	0	d__Eukaryota	k__Fungi	p__Ascomycota	c__unclassified_p__Ascomycota	o__unclassified_p__Ascomycota	f__unclassified_p__Ascomycota	g__unclassified_p__Ascomycota	s__unclassified_p__Ascomycota	-	-	-	-	-	Unassigned	-
OTU3740	0	0	0	0	0	0	0	0	0	0	0	0	0	0	0	0	0	0	0	0	0	2	2	1	d__Eukaryota	k__Fungi	p__Basidiomycota	c__Tremellomycetes	o__Filobasidiales	f__Filobasidiaceae	g__Naganishia	s__unclassified_g__Naganishia	-	-	-	-	-	Unassigned	-
OTU1244	0	0	0	0	0	1	0	0	0	0	0	0	0	0	0	3	0	1	0	0	0	0	0	0	d__Eukaryota	k__Fungi	p__unclassified_k__Fungi	c__unclassified_k__Fungi	o__unclassified_k__Fungi	f__unclassified_k__Fungi	g__unclassified_k__Fungi	s__unclassified_k__Fungi	-	-	-	-	-	Unassigned	-
OTU3246	0	0	0	0	0	0	0	0	0	0	0	0	0	0	0	0	0	0	0	0	0	4	1	0	d__Eukaryota	k__Fungi	p__Rozellomycota	c__Rozellomycotina_cls_Incertae_sedis	o__GS08	f__unclassified_o__GS08	g__unclassified_o__GS08	s__GS08_sp	-	-	-	-	-	Unassigned	-
OTU3510	0	0	0	0	0	0	0	0	0	0	0	1	0	0	0	0	0	0	0	0	0	1	3	0	d__Eukaryota	k__Fungi	p__Rozellomycota	c__unclassified_p__Rozellomycota	o__unclassified_p__Rozellomycota	f__unclassified_p__Rozellomycota	g__unclassified_p__Rozellomycota	s__unclassified_p__Rozellomycota	-	-	-	-	-	Unassigned	-
OTU196	0	0	0	0	0	0	0	0	0	0	0	1	0	0	2	0	2	0	0	0	0	0	0	0	d__Eukaryota	k__Fungi	p__Ascomycota	c__Sordariomycetes	o__Sordariales	f__unclassified_o__Sordariales	g__unclassified_o__Sordariales	s__unclassified_o__Sordariales	-	-	-	-	-	Unassigned	-
OTU551	0	0	0	1	0	0	0	0	0	0	3	0	0	0	0	1	0	0	0	0	0	0	0	0	d__Eukaryota	k__Fungi	p__Ascomycota	c__Sordariomycetes	o__unclassified_c__Sordariomycetes	f__unclassified_c__Sordariomycetes	g__unclassified_c__Sordariomycetes	s__unclassified_c__Sordariomycetes	-	-	-	-	-	Unassigned	-
OTU2651	0	1	0	0	0	0	0	0	0	0	0	0	0	0	0	0	3	0	0	0	0	0	1	0	d__Eukaryota	k__Fungi	p__unclassified_k__Fungi	c__unclassified_k__Fungi	o__unclassified_k__Fungi	f__unclassified_k__Fungi	g__unclassified_k__Fungi	s__unclassified_k__Fungi	-	-	-	-	-	Unassigned	-
OTU2400	0	0	0	0	0	0	0	0	0	0	0	0	1	0	4	0	0	0	0	0	0	0	0	0	d__Eukaryota	k__Fungi	p__Ascomycota	c__unclassified_p__Ascomycota	o__unclassified_p__Ascomycota	f__unclassified_p__Ascomycota	g__unclassified_p__Ascomycota	s__unclassified_p__Ascomycota	-	-	-	-	-	Unassigned	-
OTU2236	0	0	0	0	0	0	0	0	0	0	1	1	0	0	0	0	1	2	0	0	0	0	0	0	d__Eukaryota	k__Fungi	p__unclassified_k__Fungi	c__unclassified_k__Fungi	o__unclassified_k__Fungi	f__unclassified_k__Fungi	g__unclassified_k__Fungi	s__unclassified_k__Fungi	-	-	-	-	-	Unassigned	-
OTU1238	0	0	0	0	0	0	0	0	0	0	3	0	0	0	0	0	0	2	0	0	0	0	0	0	d__Eukaryota	k__Fungi	p__unclassified_k__Fungi	c__unclassified_k__Fungi	o__unclassified_k__Fungi	f__unclassified_k__Fungi	g__unclassified_k__Fungi	s__unclassified_k__Fungi	-	-	-	-	-	Unassigned	-
OTU1042	0	0	0	0	0	0	0	5	0	0	0	0	0	0	0	0	0	0	0	0	0	0	0	0	d__Eukaryota	k__Fungi	p__unclassified_k__Fungi	c__unclassified_k__Fungi	o__unclassified_k__Fungi	f__unclassified_k__Fungi	g__unclassified_k__Fungi	s__unclassified_k__Fungi	-	-	-	-	-	Unassigned	-
OTU2185	0	0	0	0	0	0	0	0	0	0	0	2	0	0	0	3	0	0	0	0	0	0	0	0	d__Eukaryota	k__Fungi	p__unclassified_k__Fungi	c__unclassified_k__Fungi	o__unclassified_k__Fungi	f__unclassified_k__Fungi	g__unclassified_k__Fungi	s__unclassified_k__Fungi	-	-	-	-	-	Unassigned	-
OTU3127	0	0	0	0	0	0	0	0	0	0	0	0	0	0	0	0	0	0	0	0	0	5	0	0	d__Eukaryota	k__Fungi	p__Ascomycota	c__Sordariomycetes	o__unclassified_c__Sordariomycetes	f__unclassified_c__Sordariomycetes	g__unclassified_c__Sordariomycetes	s__unclassified_c__Sordariomycetes	-	-	-	-	-	Unassigned	-
OTU3774	0	0	0	0	0	2	0	0	0	0	0	0	0	0	0	0	0	0	0	0	0	1	1	1	d__Eukaryota	k__Fungi	p__unclassified_k__Fungi	c__unclassified_k__Fungi	o__unclassified_k__Fungi	f__unclassified_k__Fungi	g__unclassified_k__Fungi	s__unclassified_k__Fungi	-	-	-	-	-	Unassigned	-
OTU3884	0	0	0	0	0	0	0	0	0	0	0	0	0	0	0	0	0	0	0	0	0	0	0	5	d__Eukaryota	k__Fungi	p__unclassified_k__Fungi	c__unclassified_k__Fungi	o__unclassified_k__Fungi	f__unclassified_k__Fungi	g__unclassified_k__Fungi	s__unclassified_k__Fungi	-	-	-	-	-	Unassigned	-
OTU2281	0	0	0	0	0	0	0	0	0	0	0	0	0	0	0	0	0	0	0	0	0	1	4	0	d__Eukaryota	k__Fungi	p__Basidiomycota	c__unclassified_p__Basidiomycota	o__unclassified_p__Basidiomycota	f__unclassified_p__Basidiomycota	g__unclassified_p__Basidiomycota	s__unclassified_p__Basidiomycota	-	-	-	-	-	Unassigned	-
OTU3042	0	0	0	1	0	0	0	0	0	1	0	0	0	0	0	0	1	2	0	0	0	0	0	0	d__Eukaryota	k__Fungi	p__Ascomycota	c__unclassified_p__Ascomycota	o__unclassified_p__Ascomycota	f__unclassified_p__Ascomycota	g__unclassified_p__Ascomycota	s__unclassified_p__Ascomycota	-	-	-	-	-	Unassigned	-
OTU781	0	0	0	2	0	0	0	0	3	0	0	0	0	0	0	0	0	0	0	0	0	0	0	0	d__Eukaryota	k__Fungi	p__Basidiomycota	c__Agaricomycetes	o__Tremellodendropsidales	f__unclassified_o__Tremellodendropsidales	g__unclassified_o__Tremellodendropsidales	s__Tremellodendropsidales_sp	-	-	-	-	-	Unassigned	-
OTU2582	0	0	0	0	0	3	0	0	0	0	0	0	0	0	0	0	0	2	0	0	0	0	0	0	d__Eukaryota	k__Fungi	p__Ascomycota	c__unclassified_p__Ascomycota	o__unclassified_p__Ascomycota	f__unclassified_p__Ascomycota	g__unclassified_p__Ascomycota	s__unclassified_p__Ascomycota	-	-	-	-	-	Unassigned	-
OTU1075	0	0	0	0	0	2	0	0	0	0	0	0	0	0	0	0	0	3	0	0	0	0	0	0	d__Eukaryota	k__Fungi	p__unclassified_k__Fungi	c__unclassified_k__Fungi	o__unclassified_k__Fungi	f__unclassified_k__Fungi	g__unclassified_k__Fungi	s__unclassified_k__Fungi	-	-	-	-	-	Unassigned	-
OTU1016	0	0	0	0	1	0	0	0	0	1	0	1	0	0	0	1	0	0	0	0	0	0	0	0	d__Eukaryota	k__Fungi	p__Ascomycota	c__Sordariomycetes	o__Hypocreales	f__Nectriaceae	g__unclassified_f__Nectriaceae	s__unclassified_f__Nectriaceae	Saprotroph	Undefined Saprotroph	Possible	Microfungus	-	-	Sterkenburg E, et al. 2015. New Phytologist 207:1145-1158
OTU1097	0	0	0	0	0	0	0	0	0	0	1	1	0	0	0	0	0	0	0	0	0	0	0	2	d__Eukaryota	k__Fungi	p__Basidiomycota	c__Agaricomycetes	o__Agaricales	f__Typhulaceae	g__Typhula	s__Typhula_variabilis	Pathotroph	Plant Pathogen	Probable	-	-	-	Tedersoo L, et al. 2014. Science 346:1256688 (doi:10.1126/science.1256688)
OTU1142	0	0	0	0	0	0	0	0	0	0	0	0	0	0	0	4	0	0	0	0	0	0	0	0	d__Eukaryota	k__Fungi	p__Ascomycota	c__Eurotiomycetes	o__Chaetothyriales	f__Trichomeriaceae	g__unclassified_f__Trichomeriaceae	s__Trichomeriaceae_sp	Symbiotroph	Epiphyte	Probable	Microfungus	-	Foliar epiphytes with the appearance of sooty moulds, mostly occurring on the surface of living leaves and apparently gaining their nutrients from insect exudates (Chomnunti et al. 2012)	Chomnunti P, et al. 2012. Fungal Diversity 56:63-76
OTU1264	0	0	0	0	0	0	0	0	0	0	0	0	0	0	0	0	0	2	0	0	0	0	2	0	d__Eukaryota	k__Fungi	p__Ascomycota	c__Eurotiomycetes	o__Eurotiales	f__Aspergillaceae	g__Aspergillus	s__Aspergillus_ochraceus	Saprotroph	Undefined Saprotroph	Possible	Microfungus	-	-	Sterkenburg E, et al. 2015. New Phytologist 207:1145-1158
OTU1415	0	0	0	0	0	0	0	0	0	0	0	0	2	2	0	0	0	0	0	0	0	0	0	0	d__Eukaryota	k__Fungi	p__Ascomycota	c__Sordariomycetes	o__Ophiostomatales	f__Ophiostomataceae	g__Sporothrix	s__Sporothrix_inflata	Pathotroph-Saprotroph-Symbiotroph	Animal Pathogen-Endophyte-Plant Saprotroph-Soil Saprotroph	Probable	-	-	Endophyte detection method-culture (Dik et al. 1998); The fungal genus Sporothrix comprises a group of thermodimorphic pathogens that cause skin infections in humans and other mammals. Rose gardener’s disease (Sporotrichosis) occurs worldwide, with hyperendemic areas in Brazil, China, and South Africa (Rodrigues et al. 2016); The fungus lives throughout the world in soil and on plant matter such …	Dik AJ, et al. 1998. European Journal of Plant Pathology 104:413-423; Rodrigues AM, et al. 2016. PLoS Pathogens 12:e1005638; https://www.cdc.gov
OTU1480	0	0	0	0	0	0	0	0	0	0	0	0	2	0	0	2	0	0	0	0	0	0	0	0	d__Eukaryota	k__Fungi	p__Ascomycota	c__Dothideomycetes	o__Pleosporales	f__Lophiotremataceae	g__Lophiotrema	s__Lophiotrema_rubi	Saprotroph	Undefined Saprotroph	Probable	-	-	-	Tedersoo L, et al. 2014. Science 346:1256688
OTU1488	0	0	0	0	0	0	0	0	0	0	0	0	0	0	0	0	0	0	0	0	0	4	0	0	d__Eukaryota	k__Fungi	p__Ascomycota	c__Sordariomycetes	o__Hypocreales	f__unclassified_o__Hypocreales	g__unclassified_o__Hypocreales	s__unclassified_o__Hypocreales	Saprotroph	Undefined Saprotroph	Possible	Microfungus	-	-	Sterkenburg E, et al. 2015. New Phytologist 207:1145-1158
OTU1587	0	0	0	0	0	1	0	0	0	0	0	0	0	0	0	0	0	2	0	0	0	0	0	1	d__Eukaryota	k__Fungi	p__Ascomycota	c__Sordariomycetes	o__Hypocreales	f__unclassified_o__Hypocreales	g__unclassified_o__Hypocreales	s__unclassified_o__Hypocreales	Saprotroph	Undefined Saprotroph	Possible	Microfungus	-	-	Sterkenburg E, et al. 2015. New Phytologist 207:1145-1158
OTU1613	0	0	0	0	0	4	0	0	0	0	0	0	0	0	0	0	0	0	0	0	0	0	0	0	d__Eukaryota	k__Fungi	p__Ascomycota	c__Pezizomycetes	o__Pezizales	f__Pezizales_fam_Incertae_sedis	g__Coprotus	s__Coprotus_sexdecimsporus	Saprotroph	Dung Saprotroph-Undefined Saprotroph	Highly Probable	-	-	-	Bills GF, et al. 2013. Current Opinion in microbiology, 16:549-565; Tedersoo L, et al. 2014. Science 346:1256688
OTU1637	0	0	0	0	0	0	0	0	0	0	0	3	0	0	0	1	0	0	0	0	0	0	0	0	d__Eukaryota	k__Fungi	p__Ascomycota	c__Sordariomycetes	o__Hypocreales	f__Stachybotryaceae	g__Striatibotrys	s__unclassified_g__Striatibotrys	Saprotroph	Undefined Saprotroph	Possible	Microfungus	-	-	Sterkenburg E, et al. 2015. New Phytologist 207:1145-1158
OTU1676	0	0	0	0	0	0	0	0	0	4	0	0	0	0	0	0	0	0	0	0	0	0	0	0	d__Eukaryota	k__Fungi	p__Mortierellomycota	c__Mortierellomycetes	o__Mortierellales	f__Mortierellaceae	g__Mortierella	s__unclassified_g__Mortierella	Saprotroph-Symbiotroph	Endophyte-Litter Saprotroph-Soil Saprotroph-Undefined Saprotroph	Possible	Microfungus	-	Saprobic in soil and thus frequenctly isolated from soil and material contaminated with soil such as hay or rotten silage and spoil tips (Cannon & Kirk 2007)	Cannon PF, Kirk PM. 2007. Fungal Families of the World. CAB International, Cambridge; Purahong W, et al. 2016. Molecular Ecology 25:4059-4074
OTU171	0	0	0	4	0	0	0	0	0	0	0	0	0	0	0	0	0	0	0	0	0	0	0	0	d__Eukaryota	k__Fungi	p__Ascomycota	c__Sordariomycetes	o__Sordariales	f__Lasiosphaeriaceae	g__Podospora	s__Podospora_sp	Saprotroph-Symbiotroph	Dung Saprotroph-Endophyte-Litter Saprotroph-Undefined Saprotroph	Possible	Microfungus	-	Endophyte detection method-culture (David et al. 2016)	Bell A. 1983. Dung Fungi: An Illustrated Guide to Coprophilous Fungi in New Zealand. Victoria University Press, Wellington; Tedersoo L, et al. 2014. Science 346:1256688; David AS, et al. 2016. Microbial Ecology 71:912-926; Purahong W, et al. 2016. Molecular Ecology 25:4059-4074 (as litter saprotroph)
OTU1754	0	0	0	0	0	1	0	0	0	0	2	0	0	0	0	0	1	0	0	0	0	0	0	0	d__Eukaryota	k__Fungi	p__Ascomycota	c__Sordariomycetes	o__Hypocreales	f__Nectriaceae	g__unclassified_f__Nectriaceae	s__unclassified_f__Nectriaceae	Saprotroph	Undefined Saprotroph	Possible	Microfungus	-	-	Sterkenburg E, et al. 2015. New Phytologist 207:1145-1158
OTU1868	0	0	0	0	0	0	0	0	0	0	0	4	0	0	0	0	0	0	0	0	0	0	0	0	d__Eukaryota	k__Fungi	p__Ascomycota	c__Sordariomycetes	o__Hypocreales	f__Ophiocordycipitaceae	g__Ophiocordyceps	s__Ophiocordyceps_communis	Pathotroph	Animal Pathogen	Probable	-	-	-	Tedersoo L, et al. 2014. Science 346:1256688
OTU1919	0	0	0	0	0	0	0	0	0	0	0	1	0	0	0	1	0	1	0	0	1	0	0	0	d__Eukaryota	k__Fungi	p__Basidiomycota	c__Cystobasidiomycetes	o__Erythrobasidiales	f__Erythrobasidiaceae	g__Erythrobasidium	s__Erythrobasidium_hasegawianum	Saprotroph	Undefined Saprotroph	Possible	Yeast	-	-	Sugiyama J, Hamamoto M. 1998. The Yeasts 4:654-655 (https://doi.org/10.1016/B978-044481312-1/50086-1)
OTU1970	0	0	0	0	0	0	0	0	0	0	3	0	0	0	0	0	0	1	0	0	0	0	0	0	d__Eukaryota	k__Fungi	p__Ascomycota	c__Sordariomycetes	o__Sordariales	f__Chaetomiaceae	g__unclassified_f__Chaetomiaceae	s__unclassified_f__Chaetomiaceae	Pathotroph-Saprotroph-Symbiotroph	Animal Pathogen-Dung Saprotroph-Endophyte-Epiphyte-Plant Saprotroph-Wood Saprotroph	Possible	Microfungus	Soft Rot	Saprobic, acting as key decay organisms of plant materials and plant-derived commodities (Cannon & Kirk 2007); Epiphyte detection method-culture (Massimo et al. 2015); Endophyte detection method-culture (Busby et al. 2016, David et al. 2016); Likely opportunistic human pathogen (Irinyi et al. 2015)	Seehann G, et al. 1975. List of Fungi in Soft-Rot Tissue Tests. Institute fur Holzbiologie und Holzschutz, Bundesforschungsanstalt fur Forst - und Holzwirtshaft, Hamburg - Lohbrugge, Germany; Cannon PF, Kirk PM. 2007. Fungal Families of the World. CAB International, Cambridge; Bills GF, et al. 2013. Current Opinion in microbiology, 16:549-565; Tedersoo L, et al. 2014. Science 346:1256688; Irinyi …
OTU2154	0	0	0	0	0	0	0	0	0	0	0	0	0	0	0	4	0	0	0	0	0	0	0	0	d__Eukaryota	k__Fungi	p__Ascomycota	c__Dothideomycetes	o__Pleosporales	f__Torulaceae	g__Torula	s__unclassified_g__Torula	Pathotroph-Saprotroph	Endophyte-Plant Pathogen-Wood Saprotroph	Probable	-	Soft Rot	Endophyte Host - Caryophyllacae (Costa et al. 2012)	Duncan CG, Eslyn WE. 1966. Mycologia 58:642-645; Costa IPMW, et al. 2012. Mycotaxon 119:26
OTU2186	0	0	0	0	0	0	0	0	0	0	0	4	0	0	0	0	0	0	0	0	0	0	0	0	d__Eukaryota	k__Fungi	p__Ascomycota	c__Sordariomycetes	o__Hypocreales	f__Cordycipitaceae	g__unclassified_f__Cordycipitaceae	s__unclassified_f__Cordycipitaceae	Saprotroph	Undefined Saprotroph	Possible	Microfungus	-	-	Sterkenburg E, et al. 2015. New Phytologist 207:1145-1158
OTU2284	0	0	0	0	0	1	0	0	0	0	0	0	0	0	0	0	0	0	0	0	0	0	3	0	d__Eukaryota	k__Fungi	p__Ascomycota	c__Dothideomycetes	o__Pleosporales	f__Sporormiaceae	g__Westerdykella	s__Westerdykella_centenaria	Saprotroph	Undefined Saprotroph	Probable	-	-	-	Tedersoo L, et al. 2014. Science 346:1256688 (doi:10.1126/science.1256688)
OTU2340	0	0	0	0	0	0	0	0	0	4	0	0	0	0	0	0	0	0	0	0	0	0	0	0	d__Eukaryota	k__Fungi	p__Ascomycota	c__Leotiomycetes	o__Helotiales	f__Helotiales_fam_Incertae_sedis	g__Mycoarthris	s__Mycoarthris_sp	Saprotroph	Undefined Saprotroph	Probable	-	-	-	Tedersoo L, et al. 2014. Science 346:1256688
OTU2354	0	0	0	0	0	0	0	0	0	0	0	0	4	0	0	0	0	0	0	0	0	0	0	0	d__Eukaryota	k__Fungi	p__Ascomycota	c__Taphrinomycetes	o__Taphrinales	f__Taphrinaceae	g__Taphrina	s__Taphrina_pruni	Pathotroph	Plant Pathogen	Probable	-	-	-	http://www.apsnet.org/publications/commonnames/Pages/default.aspx
OTU239	0	0	0	0	0	0	0	0	0	0	0	0	0	0	0	0	0	0	0	0	0	0	0	4	d__Eukaryota	k__Fungi	p__Ascomycota	c__Sordariomycetes	o__Glomerellales	f__Plectosphaerellaceae	g__Sodiomyces	s__unclassified_g__Sodiomyces	Pathotroph-Saprotroph-Symbiotroph	Animal Pathogen-Endophyte-Fungal Parasite-Plant Pathogen=Wood Saprotroph	Possible	Microfungus	-	-	Duncan CG, Eslyn WE. 1966. Mycologia 58:642-64; Nilsson T. 1973. Studies on wood degradation and cellulolytic activity of microfungi. No. 104; Worrall JJ, et al. 1997. Mycologia 89: 199-219; Hanada RE, et al. 2010. Fungal Biology 114:901-910; Del Olmo-Ruiz M, Arnold AE. 2014. Mycologia 106:8-21; Tedersoo L, et al. 2014. Science 346:1256688 (doi:10.1126/science.1256688); Irinyi L, et al. 2015. Med…
OTU2410	0	0	0	0	0	0	0	0	0	0	0	0	0	0	4	0	0	0	0	0	0	0	0	0	d__Eukaryota	k__Fungi	p__Ascomycota	c__Dothideomycetes	o__Pleosporales	f__Lophiotremataceae	g__Lophiotrema	s__Lophiotrema_rubi	Saprotroph	Undefined Saprotroph	Probable	-	-	-	Tedersoo L, et al. 2014. Science 346:1256688
OTU2435	0	0	0	0	0	0	0	0	0	0	0	0	0	0	0	4	0	0	0	0	0	0	0	0	d__Eukaryota	k__Fungi	p__Basidiomycota	c__Agaricomycetes	o__Thelephorales	f__Thelephoraceae	g__Tomentella	s__unclassified_g__Tomentella	Symbiotroph	Ectomycorrhizal	Highly Probable	Corticioid	-	-	Rinaldi AC, et al. 2008. Fungal Diversity 33:1-45; Tedersoo L, et al. 2010. Mycorrhiza 20:217-263; http://mycorrhizas.info/ecmf.html
OTU2451	0	0	0	0	0	0	0	0	0	0	0	0	0	0	0	4	0	0	0	0	0	0	0	0	d__Eukaryota	k__Fungi	p__Ascomycota	c__Eurotiomycetes	o__Chaetothyriales	f__Herpotrichiellaceae	g__Exophiala	s__unclassified_g__Exophiala	Pathotroph-Saprotroph	Animal Pathogen-Undefined Saprotroph	Probable	Facultative Yeast	-	-	Tedersoo L, et al. 2014. Science 346:1256688, Nagy GL, et al. 2014. Nature Communications 5:4471
OTU2504	0	0	0	0	0	0	0	0	0	0	0	0	0	0	0	0	3	1	0	0	0	0	0	0	d__Eukaryota	k__Fungi	p__Ascomycota	c__Sordariomycetes	o__Hypocreales	f__Nectriaceae	g__unclassified_f__Nectriaceae	s__unclassified_f__Nectriaceae	Saprotroph	Undefined Saprotroph	Possible	Microfungus	-	-	Sterkenburg E, et al. 2015. New Phytologist 207:1145-1158
OTU2597	0	0	0	0	0	0	0	0	0	0	0	0	0	0	2	0	0	1	0	0	0	0	1	0	d__Eukaryota	k__Fungi	p__Ascomycota	c__Leotiomycetes	o__Helotiales	f__Hyaloscyphaceae	g__Lachnum	s__Lachnum_sp	Saprotroph	Undefined Saprotroph	Probable	Microfungus	-	-	Tedersoo L, et al. 2014. Science 346:1256688
OTU2916	0	0	0	0	0	0	0	0	0	0	0	0	0	0	0	0	0	4	0	0	0	0	0	0	d__Eukaryota	k__Fungi	p__Ascomycota	c__Dothideomycetes	o__Capnodiales	f__Capnodiales_fam_Incertae_sedis	g__Arthrocatena	s__Arthrocatena_sp	Saprotroph	Undefined Saprotroph	Highly Probable	Microfungus	-	On rock (Egidi et al. 2014)	Egidi E, et al. 2014. Fungal Diversity 65:127-165
OTU2926	0	0	0	0	0	0	0	0	0	0	0	0	0	0	0	0	0	4	0	0	0	0	0	0	d__Eukaryota	k__Fungi	p__Ascomycota	c__Arthoniomycetes	o__Lichenostigmatales	f__Phaeococcomycetaceae	g__Phaeococcomyces	s__Phaeococcomyces_eucalypti	Saprotroph	Undefined Saprotroph	Probable	Facultative Yeast	-	-	Tedersoo L, et al. 2014. Science 346:1256688
OTU2932	0	0	0	0	0	0	0	0	0	0	0	0	0	0	0	0	0	4	0	0	0	0	0	0	d__Eukaryota	k__Fungi	p__Ascomycota	c__Dothideomycetes	o__Pleosporales	f__Didymosphaeriaceae	g__Tremateia	s__Tremateia_sp	Pathotroph	Plant Pathogen	Probable	-	-	-	Tedersoo L, et al. 2014. Science 346:1256688
OTU2939	0	0	0	1	0	0	0	0	0	0	0	0	0	0	0	0	0	3	0	0	0	0	0	0	d__Eukaryota	k__Fungi	p__Ascomycota	c__Sordariomycetes	o__Hypocreales	f__Nectriaceae	g__unclassified_f__Nectriaceae	s__unclassified_f__Nectriaceae	Saprotroph	Undefined Saprotroph	Possible	Microfungus	-	-	Sterkenburg E, et al. 2015. New Phytologist 207:1145-1158
OTU2993	0	0	0	0	0	1	0	0	0	0	0	0	0	0	0	0	2	0	0	0	0	1	0	0	d__Eukaryota	k__Fungi	p__Basidiomycota	c__Tremellomycetes	o__Tremellales	f__Trimorphomycetaceae	g__Saitozyma	s__Saitozyma_paraflava	Pathotroph-Saprotroph-Symbiotroph	Fungal Parasite-Undefined Saprotroph	Possible	Tremelloid-Yeast	-	The order contains both teleomorphic and anamorphic species, most of the latter being yeasts	Sterkenburg E, et al. 2015. New Phytologist 207:1145-1158
OTU3099	0	0	0	0	0	0	0	0	0	0	0	0	0	0	0	0	0	0	1	3	0	0	0	0	d__Eukaryota	k__Fungi	p__Ascomycota	c__Dothideomycetes	o__Pleosporales	f__Trematosphaeriaceae	g__Trematosphaeria	s__Trematosphaeria_sp	Saprotroph	Undefined Saprotroph	Probable	-	-	-	Tedersoo L, et al. 2014. Science 346:1256688
OTU311	3	0	0	1	0	0	0	0	0	0	0	0	0	0	0	0	0	0	0	0	0	0	0	0	d__Eukaryota	k__Fungi	p__Ascomycota	c__Sordariomycetes	o__Hypocreales	f__unclassified_o__Hypocreales	g__unclassified_o__Hypocreales	s__unclassified_o__Hypocreales	Saprotroph	Undefined Saprotroph	Possible	Microfungus	-	-	Sterkenburg E, et al. 2015. New Phytologist 207:1145-1158
OTU3110	0	0	0	0	0	0	0	0	0	0	0	0	0	0	0	0	0	0	0	4	0	0	0	0	d__Eukaryota	k__Fungi	p__Ascomycota	c__Eurotiomycetes	o__Eurotiales	f__Aspergillaceae	g__Aspergillus	s__Aspergillus_sp	Saprotroph	Undefined Saprotroph	Possible	Microfungus	-	-	Sterkenburg E, et al. 2015. New Phytologist 207:1145-1158
OTU3146	0	0	0	0	0	0	0	0	0	0	0	0	0	0	0	0	0	0	0	0	0	4	0	0	d__Eukaryota	k__Fungi	p__Basidiomycota	c__Agaricomycetes	o__Agaricales	f__Pluteaceae	g__Volvariella	s__Volvariella_pusilla	Saprotroph	Undefined Saprotroph	Highly Probable	Agaricoid	White Rot	-	Tedersoo L, et al. 2014. Science 346:1256688 (doi:10.1126/science.1256688)
OTU3170	0	0	0	0	0	3	0	0	0	0	0	0	0	0	0	0	0	0	0	0	0	1	0	0	d__Eukaryota	k__Fungi	p__Ascomycota	c__Sordariomycetes	o__Hypocreales	f__Hypocreaceae	g__Trichoderma	s__Trichoderma_aerugineum	Saprotroph	Undefined Saprotroph	Possible	Microfungus	-	-	Sterkenburg E, et al. 2015. New Phytologist 207:1145-1158
OTU3312	0	0	0	0	0	0	0	0	0	0	0	0	0	0	0	0	0	0	0	0	0	4	0	0	d__Eukaryota	k__Fungi	p__Ascomycota	c__Dothideomycetes	o__Tubeufiales	f__Tubeufiaceae	g__Chlamydotubeufia	s__Chlamydotubeufia_khunkornensis	Pathotroph-Saprotroph	Animal Pathogen-Undefined Saprotroph	Probable	-	-	Biotrophic or saprobic, especially on scale insects or other fungi. The anamorphic forms are fequently aero-aquatic (Cannon & Kirk 2007)	Cannon PF, Kirk PM. 2007. Fungal Families of the World. CAB International, Cambridge
OTU3318	0	0	0	0	0	0	0	0	0	1	0	0	0	0	0	0	0	0	0	0	0	1	1	1	d__Eukaryota	k__Fungi	p__Ascomycota	c__Sordariomycetes	o__Hypocreales	f__Hypocreaceae	g__Trichoderma	s__Trichoderma_citrinoviride	Saprotroph	Undefined Saprotroph	Possible	Microfungus	-	-	Sterkenburg E, et al. 2015. New Phytologist 207:1145-1158
OTU3390	0	0	0	0	0	0	0	0	0	3	0	0	0	0	0	0	0	0	0	0	0	0	1	0	d__Eukaryota	k__Fungi	p__Ascomycota	c__Sordariomycetes	o__Hypocreales	f__Hypocreales_fam_Incertae_sedis	g__Sarocladium	s__Sarocladium_summerbellii	Saprotroph	Undefined Saprotroph	Probable	-	-	-	Tedersoo L, et al. 2014. Science 346:1256688
OTU3564	0	0	0	0	0	0	0	0	0	0	0	0	0	0	0	0	0	0	0	0	0	1	3	0	d__Eukaryota	k__Fungi	p__Basidiomycota	c__Tremellomycetes	o__Tremellales	f__Rhynchogastremataceae	g__Papiliotrema	s__unclassified_g__Papiliotrema	Pathotroph-Saprotroph-Symbiotroph	Fungal Parasite-Undefined Saprotroph	Possible	Tremelloid-Yeast	-	The order contains both teleomorphic and anamorphic species, most of the latter being yeasts	Sterkenburg E, et al. 2015. New Phytologist 207:1145-1158
OTU3642	0	0	0	0	0	0	0	0	0	0	0	0	0	0	0	0	0	0	0	0	0	0	4	0	d__Eukaryota	k__Fungi	p__Ascomycota	c__Eurotiomycetes	o__Eurotiales	f__Aspergillaceae	g__Penicillium	s__Penicillium_parviverrucosum	Saprotroph	Undefined Saprotroph	Possible	Microfungus	-	-	Sterkenburg E, et al. 2015. New Phytologist 207:1145-1158
OTU3672	0	0	0	0	0	0	0	0	0	1	0	0	0	0	0	0	0	0	0	0	0	3	0	0	d__Eukaryota	k__Fungi	p__Ascomycota	c__Dothideomycetes	o__Pleosporales	f__Pleosporaceae	g__Curvularia	s__Curvularia_nodulosa	Pathotroph	Plant Pathogen	Probable	-	-	-	Tedersoo L, et al. 2014. Science 346:1256688
OTU3680	0	0	0	0	0	1	0	0	0	0	3	0	0	0	0	0	0	0	0	0	0	0	0	0	d__Eukaryota	k__Fungi	p__Basidiomycota	c__Tremellomycetes	o__Tremellales	f__Tremellaceae	g__Cryptococcus_f__Tremellaceae	s__Cryptococcus_rajasthanensis	Pathotroph-Saprotroph-Symbiotroph	Fungal Parasite-Undefined Saprotroph	Possible	Tremelloid-Yeast	-	The order contains both teleomorphic and anamorphic species, most of the latter being yeasts	Sterkenburg E, et al. 2015. New Phytologist 207:1145-1158
OTU3832	0	0	0	0	0	0	0	0	0	0	0	0	0	0	0	0	0	0	0	0	0	0	4	0	d__Eukaryota	k__Fungi	p__Basidiomycota	c__Agaricomycetes	o__Polyporales	f__Fomitopsidaceae	g__Oligoporus	s__Oligoporus_dissectus	Saprotroph	Wood Saprotroph	Highly Probable	Polyporoid	Brown Rot	-	Gilbertson RL, Ryvarden L. 1987-1987. North American Polypores. Fungiflora, Oslo
OTU3854	0	0	0	0	0	0	0	0	0	0	0	0	0	0	0	0	0	0	0	0	0	1	3	0	d__Eukaryota	k__Fungi	p__Mortierellomycota	c__Mortierellomycetes	o__Mortierellales	f__Mortierellaceae	g__Mortierella	s__Mortierella_cystojenkinii	Saprotroph-Symbiotroph	Endophyte-Litter Saprotroph-Soil Saprotroph-Undefined Saprotroph	Possible	Microfungus	-	Saprobic in soil and thus frequenctly isolated from soil and material contaminated with soil such as hay or rotten silage and spoil tips (Cannon & Kirk 2007)	Cannon PF, Kirk PM. 2007. Fungal Families of the World. CAB International, Cambridge; Purahong W, et al. 2016. Molecular Ecology 25:4059-4074
OTU3868	0	0	0	2	0	0	0	0	0	0	0	0	0	0	0	2	0	0	0	0	0	0	0	0	d__Eukaryota	k__Fungi	p__Basidiomycota	c__Tremellomycetes	o__Tremellales	f__Bulleribasidiaceae	g__Vishniacozyma	s__Vishniacozyma_sp	Pathotroph-Saprotroph-Symbiotroph	Fungal Parasite-Undefined Saprotroph	Possible	Tremelloid-Yeast	-	The order contains both teleomorphic and anamorphic species, most of the latter being yeasts	Sterkenburg E, et al. 2015. New Phytologist 207:1145-1158
OTU3912	0	0	0	0	0	0	0	0	0	0	0	0	0	0	0	0	0	0	0	0	0	3	1	0	d__Eukaryota	k__Fungi	p__Ascomycota	c__Sordariomycetes	o__Ophiostomatales	f__Ophiostomataceae	g__unclassified_f__Ophiostomataceae	s__unclassified_f__Ophiostomataceae	Pathotroph	Plant Pathogen	Probable	Microfungus	Blue-Staining	At least most species are transmitted via insect vectors, with mycelial colonies developing in bark-boring beetle galleries and spreading through the vascular system; they are highly specific to their beetle vectors. In some cases spores and mycelium are transmitted in specialized organs, termed mycangia (Cannon & Kirk 2007)	Cannon PF, Kirk PM. 2007. Fungal Families of the World. CAB International, Cambridge; Tedersoo L, et al. 2014. Science 346:1256688
OTU4032	0	0	0	0	0	3	0	0	0	0	0	0	0	0	0	0	1	0	0	0	0	0	0	0	d__Eukaryota	k__Fungi	p__Ascomycota	c__Sordariomycetes	o__Coniochaetales	f__Coniochaetaceae	g__unclassified_f__Coniochaetaceae	s__unclassified_f__Coniochaetaceae	Pathotroph-Saprotroph-Symbiotroph	Animal Pathogen-Dung Saprotroph-Endophyte-Lichen Parasite-Plant Pathogen-Undefined Saprotroph	Possible	Microfungus	-	Common Name - Rust Fungus; Saprobic on wood and bark (especially in dry habitats), coprophilous or isolated from soil and similar substrata (Cannon & Kirk 2007)	Cannon PF, Kirk PM. 2007. Fungal Families of the World. CAB International, Cambridge; Damm U, et al. 2010. Persoonia 24:60-80; Irinyi L, et al. 2015. Medical Mycology 53:313-337; Lawrey JD, Diederich P. 2016. URL: http://www.lichenicolous.net [24 May 2017]
OTU4036	0	0	0	0	0	0	0	0	0	0	0	0	0	0	0	0	0	0	0	0	0	4	0	0	d__Eukaryota	k__Fungi	p__Basidiomycota	c__Agaricomycetes	o__Agaricales	f__Pluteaceae	g__Pluteus	s__Pluteus_longistriatus	Pathotroph-Saprotroph	Bryophyte Parasite-Litter Saprotroph-Wood Saprotroph	Probable	Agaricoid	White Rot	-	Grgurinovic CA, Simpson JA. 2001. Fungal Diversity 8:97-127; James TY, et al. 2006. Nature 443:818-822; Tedersoo L, et al. 2014. Science 346:1256688
OTU4039	0	0	0	0	0	0	0	0	0	0	1	0	0	0	0	0	0	0	0	0	0	2	1	0	d__Eukaryota	k__Fungi	p__Ascomycota	c__Sordariomycetes	o__Coniochaetales	f__Coniochaetaceae	g__Coniochaeta	s__Coniochaeta_luteoviridis	Pathotroph-Saprotroph-Symbiotroph	Animal Pathogen-Dung Saprotroph-Endophyte-Lichen Parasite-Plant Pathogen-Undefined Saprotroph	Possible	Microfungus	-	-	Bell A. 1983. Dung Fungi: An Illustrated Guide to Coprophilous Fungi in New Zealand. Victoria University Press, Wellington; Damm U, et al. 2010. Persoonia 24:60-80; Costa IPMW, et al. 2012. Mycotaxon 119:26; Tedersoo L, et al. 2014. Science 346:1256688 (doi:10.1126/science.1256688); Irinyi L, et al. 2015. Medical Mycology 53:313-337; Lawrey JD, Diederich P. 2016. URL: http://www.lichenicolous.net…
OTU4075	0	0	0	0	0	0	0	0	0	0	0	0	0	0	0	0	0	0	0	0	0	1	3	0	d__Eukaryota	k__Fungi	p__Ascomycota	c__Sordariomycetes	o__Coniochaetales	f__Coniochaetaceae	g__Coniochaeta	s__unclassified_g__Coniochaeta	Pathotroph-Saprotroph-Symbiotroph	Animal Pathogen-Dung Saprotroph-Endophyte-Lichen Parasite-Plant Pathogen-Undefined Saprotroph	Possible	Microfungus	-	-	Bell A. 1983. Dung Fungi: An Illustrated Guide to Coprophilous Fungi in New Zealand. Victoria University Press, Wellington; Damm U, et al. 2010. Persoonia 24:60-80; Costa IPMW, et al. 2012. Mycotaxon 119:26; Tedersoo L, et al. 2014. Science 346:1256688 (doi:10.1126/science.1256688); Irinyi L, et al. 2015. Medical Mycology 53:313-337; Lawrey JD, Diederich P. 2016. URL: http://www.lichenicolous.net…
OTU441	0	0	0	4	0	0	0	0	0	0	0	0	0	0	0	0	0	0	0	0	0	0	0	0	d__Eukaryota	k__Fungi	p__Ascomycota	c__Dothideomycetes	o__Pleosporales	f__Phaeosphaeriaceae	g__unclassified_f__Phaeosphaeriaceae	s__unclassified_f__Phaeosphaeriaceae	Pathotroph-Saprotroph	Fungal Parasite-Plant Pathogen-Plant Saprotroph	Probable	Microfungus	-	Necrotrophic or saprobic on a wide range of plants, especially monocotyledons; a few species parasitic on other fungi (Cannon & Kirk 2007)	Cannon PF, Kirk PM. 2007. Fungal Families of the World. CAB International, Cambridge
OTU578	0	0	0	0	0	0	0	0	0	0	4	0	0	0	0	0	0	0	0	0	0	0	0	0	d__Eukaryota	k__Fungi	p__Basidiomycota	c__Agaricomycetes	o__Agaricales	f__Psathyrellaceae	g__Hormographiella	s__Hormographiella_aspergillata	Saprotroph	Dung Saprotroph-Plant Saprotroph-Wood Saprotroph	Probable	Agaricoid	-	Saprobic, in grass, on dung, rotten wood and similar substrata (Cannon & Kirk 2007)	Cannon PF, Kirk PM. 2007. Fungal Families of the World. CAB International, Cambridge
OTU608	0	0	0	0	0	2	0	0	0	0	0	0	0	0	0	0	0	0	0	0	0	1	1	0	d__Eukaryota	k__Fungi	p__Ascomycota	c__Sordariomycetes	o__Sordariales	f__Lasiosphaeriaceae	g__Cercophora	s__Cercophora_mirabilis	Saprotroph	Dung Saprotroph	Highly Probable	-	-	-	Bell A. 1983. Dung Fungi: An Illustrated Guide to Coprophilous Fungi in New Zealand. Victoria University Press, Wellington
OTU652	0	0	0	0	1	0	0	0	0	0	0	0	0	0	0	0	0	0	0	0	0	3	0	0	d__Eukaryota	k__Fungi	p__Ascomycota	c__Sordariomycetes	o__Sordariales	f__Lasiosphaeriaceae	g__Cladorrhinum	s__Cladorrhinum_bulbillosum	Pathotroph-Saprotroph-Symbiotroph	Animal Pathogen-Dung Saprotroph-Endophyte-Plant Saprotroph-Soil Saprotroph-Wood Saprotroph	Probable	Microfungus	Soft Rot	Reported in soils (including agricultural) as saprotrophs on dung or plant material, or in roots as endophytes, while some species are associated with human and animal opportunistic diseases (Carmaran et al.2015)	Seehann G, et al. 1975. List of Fungi in Soft-Rot Tissue Tests. Institute fur Holzbiologie und Holzschutz, Bundesforschungsanstalt fur Forst - und Holzwirtshaft, Hamburg - Lohbrugge, Germany; Carmaran CC, et al.2015. Mycological Progress 14:94; Irinyi L, et al. 2015. Medical Mycology 53:313-337
OTU690	0	0	0	0	0	1	0	0	0	0	0	2	0	0	0	0	1	0	0	0	0	0	0	0	d__Eukaryota	k__Fungi	p__Ascomycota	c__Sordariomycetes	o__Hypocreales	f__Nectriaceae	g__unclassified_f__Nectriaceae	s__unclassified_f__Nectriaceae	Saprotroph	Undefined Saprotroph	Possible	Microfungus	-	-	Sterkenburg E, et al. 2015. New Phytologist 207:1145-1158
OTU833	0	0	0	2	0	0	0	0	0	0	2	0	0	0	0	0	0	0	0	0	0	0	0	0	d__Eukaryota	k__Fungi	p__Ascomycota	c__Sordariomycetes	o__Hypocreales	f__Nectriaceae	g__Thelonectria	s__unclassified_g__Thelonectria	Saprotroph	Leaf Saprotroph	Highly Probable	-	-	-	Tedersoo L, et al. 2014. Science 346:1256688; Salgado-Salazar et al. 2013. PLoS ONE 8,e76737
OTU84	0	0	0	0	0	0	0	0	0	0	0	0	0	0	0	0	0	0	0	0	0	0	4	0	d__Eukaryota	k__Fungi	p__Mortierellomycota	c__Mortierellomycetes	o__Mortierellales	f__Mortierellaceae	g__Mortierella	s__Mortierella_oligospora	Saprotroph-Symbiotroph	Endophyte-Litter Saprotroph-Soil Saprotroph-Undefined Saprotroph	Possible	Microfungus	-	Saprobic in soil and thus frequenctly isolated from soil and material contaminated with soil such as hay or rotten silage and spoil tips (Cannon & Kirk 2007)	Cannon PF, Kirk PM. 2007. Fungal Families of the World. CAB International, Cambridge; Purahong W, et al. 2016. Molecular Ecology 25:4059-4074
OTU872	0	0	0	0	1	0	0	0	0	0	0	1	0	0	0	0	0	1	0	0	0	1	0	0	d__Eukaryota	k__Fungi	p__Ascomycota	c__Eurotiomycetes	o__Onygenales	f__Arachnomycetaceae	g__Arachnomyces	s__Arachnomyces_sp	Saprotroph	Dung Saprotroph	Highly Probable	-	-	-	Bills GF, et al. 2013. Current Opinion in microbiology, 16:549-565
OTU880	0	1	1	0	0	1	0	0	0	0	1	0	0	0	0	0	0	0	0	0	0	0	0	0	d__Eukaryota	k__Fungi	p__Basidiomycota	c__Agaricomycetes	o__Agaricales	f__Strophariaceae	g__Tubaria	s__unclassified_g__Tubaria	Saprotroph	Leaf Saprotroph-Wood Saprotroph	Probable	Agaricoid	-	-	Tedersoo L, et al. 2014. Science 346:1256688
OTU982	0	0	0	0	0	0	0	0	0	0	0	0	0	0	0	0	1	3	0	0	0	0	0	0	d__Eukaryota	k__Fungi	p__Ascomycota	c__Leotiomycetes	o__Helotiales	f__Chaetomellaceae	g__Pilidium	s__Pilidium_concavum	Pathotroph	Plant Pathogen	Probable	-	-	-	Tedersoo L, et al. 2014. Science 346:1256688
OTU992	1	0	0	0	0	0	0	0	0	0	0	0	0	1	2	0	0	0	0	0	0	0	0	0	d__Eukaryota	k__Fungi	p__Ascomycota	c__Sordariomycetes	o__Hypocreales	f__Nectriaceae	g__Dactylonectria	s__Dactylonectria_novozelandica	Saprotroph	Undefined Saprotroph	Possible	Microfungus	-	-	Sterkenburg E, et al. 2015. New Phytologist 207:1145-1158
OTU316	0	4	0	0	0	0	0	0	0	0	0	0	0	0	0	0	0	0	0	0	0	0	0	0	d__Eukaryota	k__Fungi	p__Ascomycota	c__unclassified_p__Ascomycota	o__unclassified_p__Ascomycota	f__unclassified_p__Ascomycota	g__unclassified_p__Ascomycota	s__unclassified_p__Ascomycota	-	-	-	-	-	Unassigned	-
OTU2473	0	0	0	0	0	0	0	0	0	0	0	1	0	0	0	1	0	1	0	0	0	1	0	0	d__Eukaryota	k__Fungi	p__Ascomycota	c__Dothideomycetes	o__Pleosporales	f__unclassified_o__Pleosporales	g__unclassified_o__Pleosporales	s__unclassified_o__Pleosporales	-	-	-	-	-	Unassigned	-
OTU2349	0	0	0	0	0	0	0	0	0	0	0	0	4	0	0	0	0	0	0	0	0	0	0	0	d__Eukaryota	k__Fungi	p__Ascomycota	c__Sordariomycetes	o__unclassified_c__Sordariomycetes	f__unclassified_c__Sordariomycetes	g__unclassified_c__Sordariomycetes	s__unclassified_c__Sordariomycetes	-	-	-	-	-	Unassigned	-
OTU1853	0	1	0	0	2	0	0	0	0	0	0	0	0	0	0	0	0	1	0	0	0	0	0	0	d__Eukaryota	k__Fungi	p__unclassified_k__Fungi	c__unclassified_k__Fungi	o__unclassified_k__Fungi	f__unclassified_k__Fungi	g__unclassified_k__Fungi	s__unclassified_k__Fungi	-	-	-	-	-	Unassigned	-
OTU3392	0	0	0	0	0	0	0	0	0	0	0	0	0	0	0	0	0	0	1	0	0	3	0	0	d__Eukaryota	k__Fungi	p__Ascomycota	c__Sordariomycetes	o__unclassified_c__Sordariomycetes	f__unclassified_c__Sordariomycetes	g__unclassified_c__Sordariomycetes	s__unclassified_c__Sordariomycetes	-	-	-	-	-	Unassigned	-
OTU2945	0	0	0	0	0	0	0	0	0	0	0	1	0	0	0	0	0	3	0	0	0	0	0	0	d__Eukaryota	k__Fungi	p__unclassified_k__Fungi	c__unclassified_k__Fungi	o__unclassified_k__Fungi	f__unclassified_k__Fungi	g__unclassified_k__Fungi	s__unclassified_k__Fungi	-	-	-	-	-	Unassigned	-
OTU4082	0	0	0	0	0	1	0	0	0	2	0	1	0	0	0	0	0	0	0	0	0	0	0	0	d__Eukaryota	k__Fungi	p__unclassified_k__Fungi	c__unclassified_k__Fungi	o__unclassified_k__Fungi	f__unclassified_k__Fungi	g__unclassified_k__Fungi	s__unclassified_k__Fungi	-	-	-	-	-	Unassigned	-
OTU895	0	0	0	1	0	0	0	0	0	0	0	0	3	0	0	0	0	0	0	0	0	0	0	0	d__Eukaryota	k__Fungi	p__Basidiomycota	c__Cystobasidiomycetes	o__Cystobasidiales	f__Cystobasidiaceae	g__Occultifur	s__Occultifur_sp	-	-	-	-	-	Unassigned	-
OTU577	0	0	0	1	0	0	0	0	0	1	0	0	0	0	0	0	0	1	0	0	0	0	0	1	d__Eukaryota	k__Fungi	p__unclassified_k__Fungi	c__unclassified_k__Fungi	o__unclassified_k__Fungi	f__unclassified_k__Fungi	g__unclassified_k__Fungi	s__unclassified_k__Fungi	-	-	-	-	-	Unassigned	-
OTU2017	0	0	0	0	0	0	0	0	0	0	0	0	0	0	0	0	0	4	0	0	0	0	0	0	d__Eukaryota	k__Fungi	p__unclassified_k__Fungi	c__unclassified_k__Fungi	o__unclassified_k__Fungi	f__unclassified_k__Fungi	g__unclassified_k__Fungi	s__unclassified_k__Fungi	-	-	-	-	-	Unassigned	-
OTU778	0	0	0	1	0	0	0	2	0	0	1	0	0	0	0	0	0	0	0	0	0	0	0	0	d__Eukaryota	k__Fungi	p__unclassified_k__Fungi	c__unclassified_k__Fungi	o__unclassified_k__Fungi	f__unclassified_k__Fungi	g__unclassified_k__Fungi	s__unclassified_k__Fungi	-	-	-	-	-	Unassigned	-
OTU328	0	3	0	0	0	0	0	0	0	0	0	0	0	0	0	0	0	0	0	1	0	0	0	0	d__Eukaryota	k__Fungi	p__Ascomycota	c__Sordariomycetes	o__unclassified_c__Sordariomycetes	f__unclassified_c__Sordariomycetes	g__unclassified_c__Sordariomycetes	s__unclassified_c__Sordariomycetes	-	-	-	-	-	Unassigned	-
OTU1806	0	0	0	0	1	0	0	0	0	0	0	0	0	0	0	0	0	3	0	0	0	0	0	0	d__Eukaryota	k__Fungi	p__unclassified_k__Fungi	c__unclassified_k__Fungi	o__unclassified_k__Fungi	f__unclassified_k__Fungi	g__unclassified_k__Fungi	s__unclassified_k__Fungi	-	-	-	-	-	Unassigned	-
OTU375	0	0	0	4	0	0	0	0	0	0	0	0	0	0	0	0	0	0	0	0	0	0	0	0	d__Eukaryota	k__Fungi	p__unclassified_k__Fungi	c__unclassified_k__Fungi	o__unclassified_k__Fungi	f__unclassified_k__Fungi	g__unclassified_k__Fungi	s__unclassified_k__Fungi	-	-	-	-	-	Unassigned	-
OTU2377	0	0	0	0	0	0	0	0	0	0	0	0	0	4	0	0	0	0	0	0	0	0	0	0	d__Eukaryota	k__Fungi	p__unclassified_k__Fungi	c__unclassified_k__Fungi	o__unclassified_k__Fungi	f__unclassified_k__Fungi	g__unclassified_k__Fungi	s__unclassified_k__Fungi	-	-	-	-	-	Unassigned	-
OTU371	0	0	0	4	0	0	0	0	0	0	0	0	0	0	0	0	0	0	0	0	0	0	0	0	d__Eukaryota	k__Fungi	p__unclassified_k__Fungi	c__unclassified_k__Fungi	o__unclassified_k__Fungi	f__unclassified_k__Fungi	g__unclassified_k__Fungi	s__unclassified_k__Fungi	-	-	-	-	-	Unassigned	-
OTU1067	0	0	0	0	0	0	0	0	0	0	1	0	0	0	0	0	1	1	0	0	0	1	0	0	d__Eukaryota	k__Fungi	p__Ascomycota	c__unclassified_p__Ascomycota	o__unclassified_p__Ascomycota	f__unclassified_p__Ascomycota	g__unclassified_p__Ascomycota	s__unclassified_p__Ascomycota	-	-	-	-	-	Unassigned	-
OTU3160	0	0	0	0	0	0	0	0	0	0	0	0	0	0	0	0	0	0	0	0	0	4	0	0	d__Eukaryota	k__Fungi	p__unclassified_k__Fungi	c__unclassified_k__Fungi	o__unclassified_k__Fungi	f__unclassified_k__Fungi	g__unclassified_k__Fungi	s__unclassified_k__Fungi	-	-	-	-	-	Unassigned	-
OTU3207	1	0	0	0	0	0	0	0	0	0	2	0	0	0	0	0	0	1	0	0	0	0	0	0	d__Eukaryota	k__Fungi	p__unclassified_k__Fungi	c__unclassified_k__Fungi	o__unclassified_k__Fungi	f__unclassified_k__Fungi	g__unclassified_k__Fungi	s__unclassified_k__Fungi	-	-	-	-	-	Unassigned	-
OTU1838	0	0	0	0	0	0	0	0	0	0	0	0	0	0	0	0	0	4	0	0	0	0	0	0	d__Eukaryota	k__Fungi	p__unclassified_k__Fungi	c__unclassified_k__Fungi	o__unclassified_k__Fungi	f__unclassified_k__Fungi	g__unclassified_k__Fungi	s__unclassified_k__Fungi	-	-	-	-	-	Unassigned	-
OTU4096	0	0	0	0	0	0	0	0	0	0	0	0	0	0	0	0	0	0	0	0	0	3	0	1	d__Eukaryota	k__Fungi	p__Ascomycota	c__unclassified_p__Ascomycota	o__unclassified_p__Ascomycota	f__unclassified_p__Ascomycota	g__unclassified_p__Ascomycota	s__unclassified_p__Ascomycota	-	-	-	-	-	Unassigned	-
OTU3295	0	0	0	0	0	0	0	0	0	0	0	0	0	0	0	0	0	0	0	0	0	4	0	0	d__Eukaryota	k__Fungi	p__unclassified_k__Fungi	c__unclassified_k__Fungi	o__unclassified_k__Fungi	f__unclassified_k__Fungi	g__unclassified_k__Fungi	s__unclassified_k__Fungi	-	-	-	-	-	Unassigned	-
OTU3163	0	0	0	0	0	0	0	0	0	0	0	0	0	0	0	0	0	0	0	0	0	4	0	0	d__Eukaryota	k__Fungi	p__unclassified_k__Fungi	c__unclassified_k__Fungi	o__unclassified_k__Fungi	f__unclassified_k__Fungi	g__unclassified_k__Fungi	s__unclassified_k__Fungi	-	-	-	-	-	Unassigned	-
OTU3044	0	0	1	0	0	0	0	0	0	0	0	0	0	0	0	0	0	0	1	2	0	0	0	0	d__Eukaryota	k__Fungi	p__Basidiomycota	c__Agaricomycetes	o__Agaricales	f__Hymenogastraceae	g__unclassified_f__Hymenogastraceae	s__unclassified_f__Hymenogastraceae	-	-	-	-	-	Unassigned	-
[truncated: 895 more rows]
