# Supplementary material for: Characteristics of the Fungal Communities and Co-occurrence Networks in Hazelnut Tree Root Endospheres and Rhizosphere Soil
Source: Front Plant Sci. 2021 Dec 8;12:749871. doi: 10.3389/fpls.2021.749871 (PMC8692873; doi:10.3389/fpls.2021.749871)
Supplement: Supplementary Table 4 — Detailed taxonomic information for module hubs and connectors in the root endospheres. [file Table_4.XLSX]

## Sheet: Sheet1
nodes_id	among_module_connectivities	within_module_connectivities	degree	modularity	type	Phylum	Class	Order	Family	Genus	Species	Trophic Mode	Guild
OTU1031	0.777778	-0.919895	9	2	Connectors	p__Ascomycota	c__Leotiomycetes	o__Thelebolales	f__Pseudeurotiaceae	g__Pseudogymnoascus	s__Pseudogymnoascus_sp	Pathotroph-Saprotroph-Symbiotroph	Animal Pathogen-Soil Saprotroph
OTU1155	0.84	-1.33363	5	1	Connectors	p__Ascomycota	c__Sordariomycetes	o__Hypocreales	f__Nectriaceae	g__Fusarium	s__unclassified_g__Fusarium	Pathotroph-Saprotroph-Symbiotroph	Animal Pathogen-Endophyte-Lichen Parasite-Plant Pathogen-Soil Saprotroph-Wood Saprotroph
OTU1203	0.719008	-1.22938	11	4	Connectors	p__Ascomycota	c__Leotiomycetes	o__Thelebolales	f__Pseudeurotiaceae	g__Pseudogymnoascus	s__Pseudogymnoascus_sp	Pathotroph-Saprotroph-Symbiotroph	Animal Pathogen-Soil Saprotroph
OTU1447	0.6608	0	25	3	Connectors	p__Ascomycota	c__Dothideomycetes	o__Pleosporales	f__unclassified_o__Pleosporales	g__unclassified_o__Pleosporales	s__unclassified_o__Pleosporales	-	-
OTU1473	0.638889	-0.893432	6	1	Connectors	p__Ascomycota	c__Sordariomycetes	o__Sordariales	f__Chaetomiaceae	g__Trichocladium	s__Trichocladium_asperum	Saprotroph	Undefined Saprotroph
OTU1481	0.679012	-1.04465	9	4	Connectors	p__Ascomycota	c__Sordariomycetes	o__Sordariales	f__Lasiosphaeriaceae	g__Apodus	s__Apodus_deciduus	Saprotroph	Undefined Saprotroph
OTU1633	0.75	-1.04016	6	1	Connectors	p__Mortierellomycota	c__Mortierellomycetes	o__Mortierellales	f__Mortierellaceae	g__Mortierella	s__Mortierella_alpina	Saprotroph-Symbiotroph	Endophyte-Litter Saprotroph-Soil Saprotroph-Undefined Saprotroph
OTU1659	1	-1.87151	1	2	Connectors	p__Ascomycota	c__Leotiomycetes	o__Helotiales	f__Helotiales_fam_Incertae_sedis	g__Leohumicola	s__Leohumicola_sp	Saprotroph	Undefined Saprotroph
OTU1661	0.632653	-0.919895	7	2	Connectors	p__Ascomycota	c__Sordariomycetes	o__Xylariales	f__unclassified_o__Xylariales	g__unclassified_o__Xylariales	s__unclassified_o__Xylariales	-	-
OTU1751	0.647959	0.348926	14	2	Connectors	p__Basidiomycota	c__Agaricomycetes	o__Sebacinales	f__unclassified_o__Sebacinales	g__unclassified_o__Sebacinales	s__unclassified_o__Sebacinales	-	-
OTU1755	0.719008	-0.285485	11	2	Connectors	p__Basidiomycota	c__Agaricomycetes	o__unclassified_c__Agaricomycetes	f__unclassified_c__Agaricomycetes	g__unclassified_c__Agaricomycetes	s__unclassified_c__Agaricomycetes	-	-
OTU1770	0.632653	1.61775	21	2	Connectors	p__Ascomycota	c__Pezizomycetes	o__Pezizales	f__Tuberaceae	g__Tuber	s__unclassified_g__Tuber	Symbiotroph	Ectomycorrhizal
OTU1773	0.678005	-0.675202	21	4	Connectors	p__Basidiomycota	c__Agaricomycetes	o__Sebacinales	f__unclassified_o__Sebacinales	g__unclassified_o__Sebacinales	s__unclassified_o__Sebacinales	-	-
OTU1785	0.777778	-1.1869	3	1	Connectors	p__Mortierellomycota	c__Mortierellomycetes	o__Mortierellales	f__Mortierellaceae	g__Mortierella	s__Mortierella_elongata	Saprotroph-Symbiotroph	Endophyte-Litter Saprotroph-Soil Saprotroph-Undefined Saprotroph
OTU1802	0.68	-1.22938	5	4	Connectors	p__Ascomycota	c__Sordariomycetes	o__Hypocreales	f__Nectriaceae	g__Gibberella	s__Gibberella_intricans	Pathotroph	Plant Pathogen
OTU2146	0.6608	0	25	3	Connectors	p__Basidiomycota	c__Tremellomycetes	o__Tremellales	f__Bulleribasidiaceae	g__Vishniacozyma	s__Vishniacozyma_taibaiensis	Pathotroph-Saprotroph-Symbiotroph	Fungal Parasite-Undefined Saprotroph
OTU2336	0.714286	-0.893432	7	1	Connectors	p__Ascomycota	c__Leotiomycetes	o__Helotiales	f__Dermateaceae	g__Laetinaevia	s__Laetinaevia_carneoflavida	Pathotroph-Saprotroph	Plant Pathogen-Plant Saprotroph
OTU2350	0.6608	0	25	3	Connectors	p__Basidiomycota	c__Tremellomycetes	o__Cystofilobasidiales	f__Mrakiaceae	g__Udeniomyces	s__Udeniomyces_pyricola	-	-
OTU2353	0.6608	0	25	3	Connectors	p__Basidiomycota	c__Tremellomycetes	o__unclassified_c__Tremellomycetes	f__unclassified_c__Tremellomycetes	g__unclassified_c__Tremellomycetes	s__unclassified_c__Tremellomycetes	-	-
OTU2384	0.75	-1.8919	2	5	Connectors	p__Ascomycota	c__Eurotiomycetes	o__Chaetothyriales	f__unclassified_o__Chaetothyriales	g__unclassified_o__Chaetothyriales	s__unclassified_o__Chaetothyriales	-	-
OTU2389	0.678954	-0.285485	29	2	Connectors	p__Basidiomycota	c__Agaricomycetes	o__Agaricales	f__Cortinariaceae	g__Cortinarius	s__Cortinarius_moserianus	Symbiotroph	Ectomycorrhizal
OTU2393	0.67	-1.2371	10	2	Connectors	p__Ascomycota	c__Sordariomycetes	o__unclassified_c__Sordariomycetes	f__unclassified_c__Sordariomycetes	g__unclassified_c__Sordariomycetes	s__unclassified_c__Sordariomycetes	-	-
OTU2526	0.75	-1.4141	2	4	Connectors	p__Ascomycota	c__Sordariomycetes	o__Hypocreales	f__Nectriaceae	g__Neocosmospora	s__Neocosmospora_rubicola	Saprotroph	Undefined Saprotroph
OTU2588	0.805556	-1.1869	6	1	Connectors	p__Ascomycota	c__Dothideomycetes	o__Pleosporales	f__Phaeosphaeriaceae	g__Setophoma	s__Setophoma_sp	Pathotroph-Saprotroph	Fungal Parasite-Plant Pathogen-Plant Saprotroph
OTU2730	0.75	-1.87151	2	2	Connectors	p__Ascomycota	c__Sordariomycetes	o__Hypocreales	f__Bionectriaceae	g__Paracylindrocarpon	s__Paracylindrocarpon_aloicola	Saprotroph	Undefined Saprotroph
OTU2765	0.703125	-0.919895	8	2	Connectors	p__Ascomycota	c__Dothideomycetes	o__Tubeufiales	f__Tubeufiaceae	g__Titaea	s__Titaea_maxilliformis	Saprotroph	Undefined Saprotroph
OTU2828	0.678954	-0.285485	29	2	Connectors	p__Ascomycota	c__Pezizomycetes	o__Pezizales	f__Pezizaceae	g__Peziza	s__Peziza_michelii	Saprotroph-Symbiotroph	Dung Saprotroph-Ectomycorrhizal-Litter Saprotroph-Undefined Saprotroph
OTU285	0.755102	-1.4141	7	4	Connectors	p__Ascomycota	c__Sordariomycetes	o__Hypocreales	f__Nectriaceae	g__Neocosmospora	s__Neocosmospora_rubicola	Saprotroph	Undefined Saprotroph
OTU2861	0.6608	0	25	3	Connectors	p__Basidiomycota	c__Tremellomycetes	o__Tremellales	f__Bulleribasidiaceae	g__Hannaella	s__Hannaella_oryzae	Pathotroph-Saprotroph-Symbiotroph	Fungal Parasite-Undefined Saprotroph
OTU3001	0.75	-1.2371	6	2	Connectors	p__Ascomycota	c__Leotiomycetes	o__Helotiales	f__Helotiales_fam_Incertae_sedis	g__Coleophoma	s__Coleophoma_sp	Saprotroph	Undefined Saprotroph
OTU3008	0.671875	-1.60908	8	5	Connectors	p__Ascomycota	c__Dothideomycetes	o__Pleosporales	f__Phaeosphaeriaceae	g__Paraphoma	s__Paraphoma_radicina	Pathotroph-Saprotroph	Fungal Parasite-Plant Pathogen-Plant Saprotroph
OTU3073	0.6608	0	25	3	Connectors	p__unclassified_k__Fungi	c__unclassified_k__Fungi	o__unclassified_k__Fungi	f__unclassified_k__Fungi	g__unclassified_k__Fungi	s__unclassified_k__Fungi	-	-
OTU3093	0.627551	-0.121027	14	4	Connectors	p__Ascomycota	c__Pezizomycetes	o__Pezizales	f__Tuberaceae	g__Tuber	s__Tuber_liaotongense	Symbiotroph	Ectomycorrhizal
OTU3101	0.6875	-1.55431	4	2	Connectors	p__Ascomycota	c__Dothideomycetes	o__Pleosporales	f__Lentitheciaceae	g__Poaceascoma	s__unclassified_g__Poaceascoma	-	-
OTU3106	1	-1.33363	1	1	Connectors	p__Ascomycota	c__Sordariomycetes	o__Xylariales	f__unclassified_o__Xylariales	g__unclassified_o__Xylariales	s__unclassified_o__Xylariales	-	-
OTU3398	0.633929	0.0636983	28	4	Connectors	p__Ascomycota	c__Eurotiomycetes	o__Chaetothyriales	f__Herpotrichiellaceae	g__Exophiala	s__Exophiala_equina	Pathotroph-Saprotroph	Animal Pathogen-Undefined Saprotroph
OTU3422	0.632653	-0.60269	7	2	Connectors	p__Ascomycota	c__Eurotiomycetes	o__Eurotiales	f__Aspergillaceae	g__Penicillium	s__Penicillium_simplicissimum	Saprotroph	Undefined Saprotroph
OTU3506	0.6608	0	25	3	Connectors	p__Basidiomycota	c__Microbotryomycetes	o__Sporidiobolales	f__Sporidiobolaceae	g__Rhodotorula	s__Rhodotorula_babjevae	Pathotroph-Saprotroph	Animal Endosymbiont-Animal Pathogen-Endophyte-Plant Pathogen-Undefined Saprotroph
OTU362	0.632653	-0.893432	7	1	Connectors	p__Ascomycota	c__Sordariomycetes	o__Hypocreales	f__Hypocreaceae	g__Trichoderma	s__unclassified_g__Trichoderma	Saprotroph	Undefined Saprotroph
OTU3811	0.628809	0	19	3	Connectors	p__Basidiomycota	c__Tremellomycetes	o__Tremellales	f__Bulleribasidiaceae	g__Hannaella	s__Hannaella_sinensis	Pathotroph-Saprotroph-Symbiotroph	Fungal Parasite-Undefined Saprotroph
OTU3862	0.6608	0	25	3	Connectors	p__Basidiomycota	c__Tremellomycetes	o__Tremellales	f__Tremellaceae	g__Cryptococcus_f__Tremellaceae	s__Cryptococcus_sp_g__Cryptococcus_f__Tremellaceae	Pathotroph-Saprotroph-Symbiotroph	Fungal Parasite-Undefined Saprotroph
OTU3921	0.706667	-0.919895	15	2	Connectors	p__Ascomycota	c__Sordariomycetes	o__unclassified_c__Sordariomycetes	f__unclassified_c__Sordariomycetes	g__unclassified_c__Sordariomycetes	s__unclassified_c__Sordariomycetes	-	-
OTU3928	0.6608	0	25	3	Connectors	p__Basidiomycota	c__Tremellomycetes	o__Filobasidiales	f__Filobasidiaceae	g__Naganishia	s__Naganishia_sp	-	-
OTU3986	0.714844	-0.306506	16	1	Connectors	p__Ascomycota	c__Pezizomycetes	o__Pezizales	f__Tuberaceae	g__Tuber	s__Tuber_indicum	Symbiotroph	Ectomycorrhizal
OTU466	0.722656	0.348926	16	2	Connectors	p__Ascomycota	c__unclassified_p__Ascomycota	o__unclassified_p__Ascomycota	f__unclassified_p__Ascomycota	g__unclassified_p__Ascomycota	s__unclassified_p__Ascomycota	-	-
OTU476	0.75	-1.33363	2	1	Connectors	p__Ascomycota	c__Dothideomycetes	o__Pleosporales	f__Leptosphaeriaceae	g__Leptosphaeria	s__Leptosphaeria_sclerotioides	Pathotroph	Plant Pathogen
OTU952	0.714286	-0.893432	7	1	Connectors	p__Ascomycota	c__Sordariomycetes	o__Hypocreales	f__Nectriaceae	g__Neonectria	s__Neonectria_candida	Pathotroph	Plant Pathogen
OTU973	0.6608	0	25	3	Connectors	p__Basidiomycota	c__Agaricomycetes	o__Agaricales	f__Tricholomataceae	g__Flagelloscypha	s__Flagelloscypha_sp	Saprotroph	Undefined Saprotroph
OTU985	0.75	-1.1869	2	1	Connectors	p__Ascomycota	c__Sordariomycetes	o__Hypocreales	f__Nectriaceae	g__Neonectria	s__Neonectria_candida	Pathotroph	Plant Pathogen
OTU1769	0.230469	2.56936	16	2	Module hubs	p__Ascomycota	c__Dothideomycetes	o__Pleosporales	f__Melanommataceae	g__unclassified_f__Melanommataceae	s__Melanommataceae_sp	Saprotroph	Wood Saprotroph
OTU1033	0.47449	-1.04342	14	5	Peripherals	-	-	-	-	-	-
OTU1064	0.260204	1.93495	14	2	Peripherals	-	-	-	-	-	-
OTU1076	0.438017	0.666131	11	2	Peripherals	-	-	-	-	-	-
OTU1112	0.35	-0.159774	10	1	Peripherals	-	-	-	-	-	-
OTU1146	0.382716	-0.305752	9	4	Peripherals	-	-	-	-	-	-
OTU1234	0.262003	0.18216	27	5	Peripherals	-	-	-	-	-	-
OTU1325	0.20679	1.35677	18	4	Peripherals	-	-	-	-	-	-
OTU1330	0.104456	1.31347	37	5	Peripherals	-	-	-	-	-	-
OTU1344	0.107253	1.21919	36	5	Peripherals	-	-	-	-	-	-
OTU1351	0.360969	0.0878841	28	5	Peripherals	-	-	-	-	-	-
OTU1360	0.398526	0.936365	42	5	Peripherals	-	-	-	-	-	-
OTU1437	0.272189	0.433149	13	4	Peripherals	-	-	-	-	-	-
OTU1470	0.300347	-0.100667	24	5	Peripherals	-	-	-	-	-	-
OTU1625	0.409722	-1.1377	12	5	Peripherals	-	-	-	-	-	-
OTU1714	0.591837	-0.60269	7	2	Peripherals	-	-	-	-	-	-
OTU1715	0.530864	0.0317205	9	2	Peripherals	-	-	-	-	-	-
OTU1721	0.454545	0.666131	11	2	Peripherals	-	-	-	-	-	-
OTU1723	0.35	0.666131	10	2	Peripherals	-	-	-	-	-	-
OTU1753	0.5725	-0.306506	20	1	Peripherals	-	-	-	-	-	-
OTU1767	0.530864	0.0317205	9	2	Peripherals	-	-	-	-	-	-
OTU1768	0.454545	0.666131	11	2	Peripherals	-	-	-	-	-	-
OTU1771	0.305556	-0.285485	6	2	Peripherals	-	-	-	-	-	-
OTU1774	0.35	0.666131	10	2	Peripherals	-	-	-	-	-	-
OTU1775	0.618622	0.433149	28	4	Peripherals	-	-	-	-	-	-
OTU1800	0.486842	0.464987	38	5	Peripherals	-	-	-	-	-	-
OTU1805	0.234375	-0.306506	8	1	Peripherals	-	-	-	-	-	-
OTU1807	0.528125	0.370711	40	5	Peripherals	-	-	-	-	-	-
OTU1952	0.128889	0.720615	15	1	Peripherals	-	-	-	-	-	-
OTU2036	0.554787	1.03064	51	5	Peripherals	-	-	-	-	-	-
OTU2078	0.265306	0.0317205	7	2	Peripherals	-	-	-	-	-	-
OTU2127	0.418905	1.03064	44	5	Peripherals	-	-	-	-	-	-
OTU2153	0.104456	1.31347	37	5	Peripherals	-	-	-	-	-	-
OTU223	0.47	-0.306506	10	1	Peripherals	-	-	-	-	-	-
OTU2288	0.322314	-0.0130428	11	1	Peripherals	-	-	-	-	-	-
OTU2289	0.491124	-1.1377	13	5	Peripherals	-	-	-	-	-	-
OTU2290	0.185556	0.559262	30	5	Peripherals	-	-	-	-	-	-
OTU2311	0.5264	-0.666321	25	5	Peripherals	-	-	-	-	-	-
OTU2324	0.554787	1.03064	51	5	Peripherals	-	-	-	-	-	-
OTU2333	0.520833	-1.23197	12	5	Peripherals	-	-	-	-	-	-
OTU2342	0.429363	-0.666321	19	5	Peripherals	-	-	-	-	-	-
OTU2343	0.0754438	0.370711	26	5	Peripherals	-	-	-	-	-	-
OTU2346	0.448163	0.276435	35	5	Peripherals	-	-	-	-	-	-
OTU2351	0.418905	1.03064	44	5	Peripherals	-	-	-	-	-	-
OTU2358	0.258651	0.747814	34	5	Peripherals	-	-	-	-	-	-
OTU2370	0.159722	1.61775	12	2	Peripherals	-	-	-	-	-	-
OTU2371	0.61	0.0317205	10	2	Peripherals	-	-	-	-	-	-
OTU2375	0.234375	0.348926	8	2	Peripherals	-	-	-	-	-	-
OTU2381	0.573964	0.0317205	13	2	Peripherals	-	-	-	-	-	-
OTU2383	0.486842	0.464987	38	5	Peripherals	-	-	-	-	-	-
OTU2385	0.6	-0.893432	5	1	Peripherals	-	-	-	-	-	-
OTU2386	0.438017	0.666131	11	2	Peripherals	-	-	-	-	-	-
OTU2391	0.438017	0.666131	11	2	Peripherals	-	-	-	-	-	-
OTU2397	0.398526	0.936365	42	5	Peripherals	-	-	-	-	-	-
OTU2401	0.234375	-1.32625	8	5	Peripherals	-	-	-	-	-	-
OTU2464	0.572314	-0.760597	22	5	Peripherals	-	-	-	-	-	-
OTU255	0.398526	0.936365	42	5	Peripherals	-	-	-	-	-	-
OTU2555	0.314879	-0.666321	17	5	Peripherals	-	-	-	-	-	-
OTU2580	0.362245	-0.949148	14	5	Peripherals	-	-	-	-	-	-
OTU2604	0.402344	-0.854872	16	5	Peripherals	-	-	-	-	-	-
OTU2749	0.263841	0.747814	34	5	Peripherals	-	-	-	-	-	-
OTU2771	0.425606	1.50202	51	5	Peripherals	-	-	-	-	-	-
OTU2796	0.305556	-0.285485	6	2	Peripherals	-	-	-	-	-	-
OTU2876	0.467456	-1.1377	13	5	Peripherals	-	-	-	-	-	-
OTU2894	0.171488	-0.100667	22	5	Peripherals	-	-	-	-	-	-
OTU2907	0.238293	0.559262	31	5	Peripherals	-	-	-	-	-	-
OTU2938	0.398526	0.936365	42	5	Peripherals	-	-	-	-	-	-
OTU2948	0.438017	0.666131	11	2	Peripherals	-	-	-	-	-	-
OTU2953	0.591837	-1.79763	7	5	Peripherals	-	-	-	-	-	-
OTU298	0.362245	0.28042	14	1	Peripherals	-	-	-	-	-	-
OTU3007	0.386696	1.12492	43	5	Peripherals	-	-	-	-	-	-
OTU301	0.0784	2.18793	25	1	Peripherals	-	-	-	-	-	-
OTU3025	0.506173	-0.453238	9	1	Peripherals	-	-	-	-	-	-
OTU3027	0.191321	1.31347	39	5	Peripherals	-	-	-	-	-	-
OTU303	0.384615	-1.04342	13	5	Peripherals	-	-	-	-	-	-
OTU304	0.179138	1.45427	21	1	Peripherals	-	-	-	-	-	-
OTU3052	0.360285	0.18216	29	5	Peripherals	-	-	-	-	-	-
OTU306	0.128889	0.720615	15	1	Peripherals	-	-	-	-	-	-
OTU3095	0.39645	0.248423	13	4	Peripherals	-	-	-	-	-	-
OTU3100	0.265306	-0.490477	7	4	Peripherals	-	-	-	-	-	-
OTU3103	0.265306	-0.490477	7	4	Peripherals	-	-	-	-	-	-
OTU3107	0.171488	2.09568	22	4	Peripherals	-	-	-	-	-	-
OTU3108	0.196676	1.5415	19	4	Peripherals	-	-	-	-	-	-
OTU3111	0.606648	0.433149	19	4	Peripherals	-	-	-	-	-	-
OTU3115	0.6	-0.893432	5	1	Peripherals	-	-	-	-	-	-
OTU3123	0.367284	-0.666321	18	5	Peripherals	-	-	-	-	-	-
OTU315	0.403092	0.0878841	29	5	Peripherals	-	-	-	-	-	-
OTU3221	0.19	-0.0130428	10	1	Peripherals	-	-	-	-	-	-
OTU3232	0.265306	-0.490477	7	4	Peripherals	-	-	-	-	-	-
OTU330	0.234375	-0.306506	8	1	Peripherals	-	-	-	-	-	-
OTU333	0.298611	0.133689	12	1	Peripherals	-	-	-	-	-	-
OTU3336	0.560091	0.617874	21	4	Peripherals	-	-	-	-	-	-
OTU334	0.108025	1.16081	18	1	Peripherals	-	-	-	-	-	-
OTU337	0.478395	0.617874	18	4	Peripherals	-	-	-	-	-	-
OTU3421	0.108025	1.16081	18	1	Peripherals	-	-	-	-	-	-
OTU3491	0.425606	1.50202	51	5	Peripherals	-	-	-	-	-	-
OTU3590	0.555556	-1.04016	3	1	Peripherals	-	-	-	-	-	-
OTU3620	0.421875	-1.42053	8	5	Peripherals	-	-	-	-	-	-
OTU3666	0.527778	-1.60908	6	5	Peripherals	-	-	-	-	-	-
OTU3675	0.116621	0.936365	33	5	Peripherals	-	-	-	-	-	-
OTU3786	0.332031	0.573884	16	1	Peripherals	-	-	-	-	-	-
OTU3798	0.19	0.983336	10	2	Peripherals	-	-	-	-	-	-
OTU3814	0.566406	-1.04465	16	4	Peripherals	-	-	-	-	-	-
OTU3880	0.209877	-0.121027	9	4	Peripherals	-	-	-	-	-	-
OTU3881	0.506173	0.0317205	9	2	Peripherals	-	-	-	-	-	-
OTU391	0.435556	0.28042	15	1	Peripherals	-	-	-	-	-	-
OTU3946	0.28	-0.00639157	25	5	Peripherals	-	-	-	-	-	-
OTU3961	0.574219	-1.2371	16	2	Peripherals	-	-	-	-	-	-
OTU3977	0.322314	-0.0130428	11	1	Peripherals	-	-	-	-	-	-
OTU4055	0.244444	0.802599	15	4	Peripherals	-	-	-	-	-	-
OTU4133	0.322314	-0.0130428	11	1	Peripherals	-	-	-	-	-	-
OTU477	0.552222	-0.194943	30	5	Peripherals	-	-	-	-	-	-
OTU494	0.324263	1.16081	21	1	Peripherals	-	-	-	-	-	-
OTU515	0.213061	0.936365	35	5	Peripherals	-	-	-	-	-	-
OTU548	0.0784	2.18793	25	1	Peripherals	-	-	-	-	-	-
OTU573	0.340278	0.747814	36	5	Peripherals	-	-	-	-	-	-
OTU63	0.234375	-1.32625	8	5	Peripherals	-	-	-	-	-	-
OTU678	0.0850662	1.89447	23	1	Peripherals	-	-	-	-	-	-
OTU683	0.108025	1.16081	18	1	Peripherals	-	-	-	-	-	-
OTU716	0.362245	0.28042	14	1	Peripherals	-	-	-	-	-	-
OTU806	0.171488	1.601	22	1	Peripherals	-	-	-	-	-	-
OTU877	0.421875	0.0317205	8	2	Peripherals	-	-	-	-	-	-
OTU883	0.578125	-1.5148	8	5	Peripherals	-	-	-	-	-	-
OTU887	0.617769	-0.854872	22	5	Peripherals	-	-	-	-	-	-
OTU889	0.384615	0.248423	13	4	Peripherals	-	-	-	-	-	-
OTU902	0.108025	1.16081	18	1	Peripherals	-	-	-	-	-	-
OTU932	0.265306	-0.490477	7	4	Peripherals	-	-	-	-	-	-
OTU936	0.324219	0.802599	16	4	Peripherals	-	-	-	-	-	-
OTU966	0.171488	2.09568	22	4	Peripherals	-	-	-	-	-	-
OTU967	0.33284	-0.00639157	26	5	Peripherals	-	-	-	-	-	-
OTU970	0.555556	-1.22938	3	4	Peripherals	-	-	-	-	-	-
OTU977	0.120117	0.842089	32	5	Peripherals	-	-	-	-	-	-
OTU979	0.421875	-0.453238	8	1	Peripherals	-	-	-	-	-	-
OTU983	0.546875	-0.599969	8	1	Peripherals	-	-	-	-	-	-
OTU996	0.545706	0.133689	19	1	Peripherals	-	-	-	-	-	-
