# Supplementary material for: Characteristics of the Fungal Communities and Co-occurrence Networks in Hazelnut Tree Root Endospheres and Rhizosphere Soil
Source: Front Plant Sci. 2021 Dec 8;12:749871. doi: 10.3389/fpls.2021.749871 (PMC8692873; doi:10.3389/fpls.2021.749871)
Supplement: Supplementary Table 5 — Detailed taxonomic information for module hubs and connectors in the rhizosphere soil. [file Table_5.XLSX]

## Sheet: Sheet1
nodes_id	among_module_connectivities	within_module_connectivities	degree	modularity	type	Phylum	Class	Order	Family	Genus	Species	Trophic Mode	Guild
OTU1004	0.62963	-1.40404	9	2	Connectors	p__Ascomycota	c__Sordariomycetes	o__unclassified_c__Sordariomycetes	f__unclassified_c__Sordariomycetes	g__unclassified_c__Sordariomycetes	s__unclassified_c__Sordariomycetes	-	-
OTU101	0.631944	-1.4337	12	4	Connectors	p__Ascomycota	c__Sordariomycetes	o__Sordariales	f__Sordariales_fam_Incertae_sedis	g__Remersonia	s__Remersonia_sp	-	-
OTU1014	0.668367	-1.34394	14	3	Connectors	p__Ascomycota	c__Sordariomycetes	o__Sordariales	f__Lasiosphaeriaceae	g__unclassified_f__Lasiosphaeriaceae	s__unclassified_f__Lasiosphaeriaceae	Saprotroph	Undefined Saprotroph
OTU103	0.71	-1.03844	10	1	Connectors	p__Ascomycota	c__Eurotiomycetes	o__Eurotiales	f__Aspergillaceae	g__Aspergillus	s__Aspergillus_fumigatus	Saprotroph	Undefined Saprotroph
OTU1101	0.714286	-1.41296	7	1	Connectors	p__Ascomycota	c__unclassified_p__Ascomycota	o__unclassified_p__Ascomycota	f__unclassified_p__Ascomycota	g__unclassified_p__Ascomycota	s__unclassified_p__Ascomycota	-	-
OTU1163	0.6875	-1.47534	4	3	Connectors	p__Ascomycota	c__Sordariomycetes	o__unclassified_c__Sordariomycetes	f__unclassified_c__Sordariomycetes	g__unclassified_c__Sordariomycetes	s__unclassified_c__Sordariomycetes	-	-
OTU1176	0.62843	-0.336562	55	3	Connectors	p__Ascomycota	c__Eurotiomycetes	o__Eurotiales	f__Aspergillaceae	g__Aspergillus	s__Aspergillus_cibarius	Saprotroph	Undefined Saprotroph
OTU123	0.677734	0.83416	32	1	Connectors	p__Mortierellomycota	c__Mortierellomycetes	o__Mortierellales	f__Mortierellaceae	g__Mortierella	s__Mortierella_alpina	Saprotroph-Symbiotroph	Endophyte-Litter Saprotroph-Soil Saprotroph-Undefined Saprotroph
OTU1319	0.636364	-0.630802	11	2	Connectors	p__Ascomycota	c__unclassified_p__Ascomycota	o__unclassified_p__Ascomycota	f__unclassified_p__Ascomycota	g__unclassified_p__Ascomycota	s__unclassified_p__Ascomycota	-	-
OTU134	0.755102	-1.01742	7	2	Connectors	p__Ascomycota	c__unclassified_p__Ascomycota	o__unclassified_p__Ascomycota	f__unclassified_p__Ascomycota	g__unclassified_p__Ascomycota	s__unclassified_p__Ascomycota	-	-
OTU1357	0.641873	-0.862152	33	3	Connectors	p__Ascomycota	c__Sordariomycetes	o__Myrmecridiales	f__Myrmecridiaceae	g__Myrmecridium	s__Myrmecridium_sp	Saprotroph	Undefined Saprotroph
OTU1367	0.666898	-0.102142	38	1	Connectors	p__Ascomycota	c__Sordariomycetes	o__Xylariales	f__Microdochiaceae	g__Microdochium	s__unclassified_g__Microdochium	Pathotroph-Symbiotroph	Endophyte-Plant Pathogen
OTU1387	0.728395	-0.630802	9	2	Connectors	p__Ascomycota	c__Sordariomycetes	o__Hypocreales	f__Clavicipitaceae	g__Collarina	s__Collarina_aurantiaca	Saprotroph	Undefined Saprotroph
OTU1437	0.652344	-0.663923	16	1	Connectors	p__Ascomycota	c__Leotiomycetes	o__Helotiales	f__Helotiales_fam_Incertae_sedis	g__Cadophora	s__Cadophora_melinii	Symbiotroph	Endophyte
OTU1473	0.633488	-0.713213	36	4	Connectors	p__Ascomycota	c__Sordariomycetes	o__Sordariales	f__Chaetomiaceae	g__Trichocladium	s__Trichocladium_asperum	Saprotroph	Undefined Saprotroph
OTU1567	0.704142	-0.630802	13	2	Connectors	p__Ascomycota	c__Dothideomycetes	o__Pleosporales	f__Dictyosporiaceae	g__Pseudocoleophoma	s__Pseudocoleophoma_polygonicola	Saprotroph	Undefined Saprotroph
OTU1714	0.630165	0.272379	22	1	Connectors	p__Ascomycota	c__Dothideomycetes	o__Pleosporales	f__Melanommataceae	g__unclassified_f__Melanommataceae	s__Melanommataceae_sp	Saprotroph	Wood Saprotroph
OTU1753	0.702479	-1.03844	11	1	Connectors	p__Ascomycota	c__Dothideomycetes	o__Pleosporales	f__Pleomassariaceae	g__unclassified_f__Pleomassariaceae	s__Pleomassariaceae_sp	Pathotroph-Saprotroph	Plant Pathogen-Plant Saprotroph
OTU1767	0.678639	-0.244181	23	2	Connectors	p__Basidiomycota	c__Agaricomycetes	o__Agaricales	f__Tricholomataceae	g__Hemimycena	s__unclassified_g__Hemimycena	Saprotroph	Undefined Saprotroph
OTU1770	0.680473	-1.41296	13	1	Connectors	p__Ascomycota	c__Pezizomycetes	o__Pezizales	f__Tuberaceae	g__Tuber	s__unclassified_g__Tuber	Symbiotroph	Ectomycorrhizal
OTU1801	0.643655	0.6469	39	1	Connectors	p__Ascomycota	c__Sordariomycetes	o__Coniochaetales	f__Coniochaetaceae	g__Coniochaeta	s__unclassified_g__Coniochaeta	Pathotroph-Saprotroph-Symbiotroph	Animal Pathogen-Dung Saprotroph-Endophyte-Lichen Parasite-Plant Pathogen-Undefined Saprotroph
OTU1809	0.703125	-1.03844	8	1	Connectors	p__Mortierellomycota	c__Mortierellomycetes	o__Mortierellales	f__Mortierellaceae	g__Mortierella	s__Mortierella_exigua	Saprotroph-Symbiotroph	Endophyte-Litter Saprotroph-Soil Saprotroph-Undefined Saprotroph
OTU1815	0.6862	-0.476663	23	1	Connectors	p__Ascomycota	c__Sordariomycetes	o__Hypocreales	f__Hypocreaceae	g__Trichoderma	s__Trichoderma_aerugineum	Saprotroph	Undefined Saprotroph
OTU1863	0.737024	-1.23721	17	4	Connectors	p__Ascomycota	c__Pezizomycetes	o__Pezizales	f__Ascodesmidaceae	g__Cephaliophora	s__Cephaliophora_sp	Saprotroph	Dung Saprotroph-Soil Saprotroph
OTU1986	0.632653	-1.38774	7	3	Connectors	p__Ascomycota	c__Sordariomycetes	o__Hypocreales	f__Nectriaceae	g__unclassified_f__Nectriaceae	s__unclassified_f__Nectriaceae	Saprotroph	Undefined Saprotroph
OTU2023	0.65	-0.851184	10	1	Connectors	p__Ascomycota	c__Sordariomycetes	o__Hypocreales	f__Clavicipitaceae	g__Metarhizium	s__unclassified_g__Metarhizium	Pathotroph	Animal Pathogen
OTU2031	0.628989	0.83416	43	1	Connectors	p__Ascomycota	c__Sordariomycetes	o__Sordariales	f__Lasiosphaeriaceae	g__Schizothecium	s__Schizothecium_inaequale	Saprotroph	Dung Saprotroph
OTU2095	0.621399	0.83416	27	1	Connectors	p__Ascomycota	c__Eurotiomycetes	o__Eurotiales	f__Aspergillaceae	g__Aspergillus	s__Aspergillus_deflectus	Saprotroph	Undefined Saprotroph
OTU2127	0.669753	-1.10621	18	4	Connectors	p__Ascomycota	c__Eurotiomycetes	o__Chaetothyriales	f__Herpotrichiellaceae	g__Exophiala	s__unclassified_g__Exophiala	Pathotroph-Saprotroph	Animal Pathogen-Undefined Saprotroph
OTU2138	0.719008	-0.851184	11	1	Connectors	p__Ascomycota	c__Sordariomycetes	o__Glomerellales	f__Plectosphaerellaceae	g__Gibellulopsis	s__Gibellulopsis_sp	Pathotroph	Plant Pathogen
OTU2153	0.707031	-1.23721	16	4	Connectors	p__Basidiomycota	c__Tremellomycetes	o__Tremellales	f__Bulleribasidiaceae	g__Vishniacozyma	s__Vishniacozyma_sp	Pathotroph-Saprotroph-Symbiotroph	Fungal Parasite-Undefined Saprotroph
OTU2157	0.668715	1.5832	46	1	Connectors	p__Ascomycota	c__Pezizomycetes	o__Pezizales	f__Pyronemataceae	g__Pseudombrophila	s__Pseudombrophila_hepatica	Saprotroph	Undefined Saprotroph
OTU2167	1	0	1	5	Connectors	p__unclassified_k__Fungi	c__unclassified_k__Fungi	o__unclassified_k__Fungi	f__unclassified_k__Fungi	g__unclassified_k__Fungi	s__unclassified_k__Fungi	-	-
OTU2187	1	0	1	5	Connectors	p__Ascomycota	c__Sordariomycetes	o__Sordariales	f__unclassified_o__Sordariales	g__unclassified_o__Sordariales	s__unclassified_o__Sordariales	-	-
OTU2231	0.685764	-0.102142	24	1	Connectors	p__Ascomycota	c__Sordariomycetes	o__Hypocreales	f__Nectriaceae	g__Fusarium	s__Fusarium_buharicum	Pathotroph-Saprotroph-Symbiotroph	Animal Pathogen-Endophyte-Lichen Parasite-Plant Pathogen-Soil Saprotroph-Wood Saprotroph
OTU2290	0.638117	1.39594	36	1	Connectors	p__Basidiomycota	c__Tremellomycetes	o__Filobasidiales	f__Filobasidiaceae	g__Filobasidium	s__Filobasidium_sp	Saprotroph	Undefined Saprotroph
OTU2343	0.672434	1.95772	51	1	Connectors	p__Ascomycota	c__Dothideomycetes	o__Capnodiales	f__Cladosporiaceae	g__Cladosporium	s__Cladosporium_delicatulum	Pathotroph-Saprotroph-Symbiotroph	Animal Pathogen-Endophyte-Lichen Parasite-Plant Pathogen-Wood Saprotroph
OTU2370	0.640907	1.5832	51	1	Connectors	p__Ascomycota	c__Sordariomycetes	o__Sordariales	f__Lasiosphaeriaceae	g__Apodus	s__unclassified_g__Apodus	Saprotroph	Undefined Saprotroph
OTU2416	0.739645	-1.36821	13	4	Connectors	p__Kickxellomycota	c__unclassified_p__Kickxellomycota	o__unclassified_p__Kickxellomycota	f__unclassified_p__Kickxellomycota	g__unclassified_p__Kickxellomycota	s__unclassified_p__Kickxellomycota	-	-
OTU2418	0.638117	-0.516716	36	4	Connectors	p__Ascomycota	c__Dothideomycetes	o__Pleosporales	f__Phaeosphaeriaceae	g__unclassified_f__Phaeosphaeriaceae	s__unclassified_f__Phaeosphaeriaceae	Pathotroph-Saprotroph	Fungal Parasite-Plant Pathogen-Plant Saprotroph
OTU2432	0.626667	-0.289402	15	1	Connectors	p__Rozellomycota	c__unclassified_p__Rozellomycota	o__unclassified_p__Rozellomycota	f__unclassified_p__Rozellomycota	g__unclassified_p__Rozellomycota	s__Rozellomycota_sp	-	-
OTU2604	0.6375	0.0851184	20	1	Connectors	p__Basidiomycota	c__Cystobasidiomycetes	o__Cystobasidiomycetes_ord_Incertae_sedis	f__Symmetrosporaceae	g__Symmetrospora	s__Symmetrospora_coprosmae	-	-
OTU2656	0.71	-1.41296	10	1	Connectors	p__Ascomycota	c__Sordariomycetes	o__Sordariales	f__Lasiosphaeriaceae	g__Cercophora	s__unclassified_g__Cercophora	Saprotroph	Dung Saprotroph
OTU2683	0.694444	-0.476663	18	1	Connectors	p__Ascomycota	c__Dothideomycetes	o__Pleosporales	f__Sporormiaceae	g__unclassified_f__Sporormiaceae	s__unclassified_f__Sporormiaceae	Saprotroph	Dung Saprotroph-Plant Saprotroph
OTU2695	0.6609	-1.17171	17	4	Connectors	p__Ascomycota	c__Sordariomycetes	o__Sordariales	f__Lasiosphaeriaceae	g__unclassified_f__Lasiosphaeriaceae	s__unclassified_f__Lasiosphaeriaceae	Saprotroph	Undefined Saprotroph
OTU2697	0.640138	-0.663923	17	1	Connectors	p__unclassified_k__Fungi	c__unclassified_k__Fungi	o__unclassified_k__Fungi	f__unclassified_k__Fungi	g__unclassified_k__Fungi	s__unclassified_k__Fungi	-	-
OTU2730	0.675347	-0.102142	24	1	Connectors	p__Ascomycota	c__Sordariomycetes	o__Hypocreales	f__Bionectriaceae	g__Paracylindrocarpon	s__Paracylindrocarpon_aloicola	Saprotroph	Undefined Saprotroph
OTU2748	0.664	0.272379	25	1	Connectors	p__unclassified_k__Fungi	c__unclassified_k__Fungi	o__unclassified_k__Fungi	f__unclassified_k__Fungi	g__unclassified_k__Fungi	s__unclassified_k__Fungi	-	-
OTU2759	0.715278	-1.2257	12	1	Connectors	p__Ascomycota	c__Dothideomycetes	o__Pleosporales	f__Didymellaceae	g__unclassified_f__Didymellaceae	s__unclassified_f__Didymellaceae	Pathotroph-Saprotroph	Animal Pathogen-Plant Pathogen-Undefined Saprotroph
OTU2770	0.668945	0.6469	32	1	Connectors	p__Ascomycota	c__Sordariomycetes	o__Trichosphaeriales	f__Trichosphaeriaceae	g__Nigrospora	s__Nigrospora_oryzae	Saprotroph	Undefined Saprotroph
OTU2771	0.734375	-1.47534	8	3	Connectors	p__Ascomycota	c__Dothideomycetes	o__Pleosporales	f__Didymellaceae	g__Phoma	s__Phoma_multirostrata	Pathotroph-Saprotroph-Symbiotroph	Endophyte-Dung Saprotroph-Lichen Parasite-Litter Saprotroph-Plant Pathogen-Soil Saprotroph-Wood Saprotroph
OTU2796	0.6975	-0.476663	20	1	Connectors	p__Ascomycota	c__Leotiomycetes	o__Helotiales	f__Leotiaceae	g__Halenospora	s__Halenospora_sp	Saprotroph	Undefined Saprotroph
OTU2803	0.688889	-1.2257	15	1	Connectors	p__Ascomycota	c__Dothideomycetes	o__Pleosporales	f__Sporormiaceae	g__Preussia	s__Preussia_globosa	Saprotroph	Dung Saprotroph-Plant Saprotroph
OTU2839	0.64429	-0.844212	36	4	Connectors	p__Ascomycota	c__Eurotiomycetes	o__Onygenales	f__Onygenales_fam_Incertae_sedis	g__Chrysosporium	s__Chrysosporium_lobatum	Saprotroph	Undefined Saprotroph-Wood Saprotroph
OTU2861	0.645062	-1.36821	18	4	Connectors	p__Basidiomycota	c__Tremellomycetes	o__Tremellales	f__Bulleribasidiaceae	g__Hannaella	s__Hannaella_oryzae	Pathotroph-Saprotroph-Symbiotroph	Fungal Parasite-Undefined Saprotroph
OTU2911	0.67	-1.03844	10	1	Connectors	p__Basidiomycota	c__Agaricomycetes	o__Sebacinales	f__Sebacinaceae	g__Sebacina	s__Sebacina_sp	Symbiotroph	Ectomycorrhizal-Orchid Mycorrhizal-Root Associated Biotroph
OTU2938	0.67	-1.03844	10	1	Connectors	p__Basidiomycota	c__Agaricomycetes	o__Agaricales	f__Cortinariaceae	g__Protoglossum	s__Protoglossum_niveum	Symbiotroph	Ectomycorrhizal
OTU2968	0.777778	-1.78749	3	1	Connectors	p__Ascomycota	c__Eurotiomycetes	o__Onygenales	f__Gymnoascaceae	g__Gymnoascus	s__Gymnoascus_reessii	Saprotroph	Undefined Saprotroph
OTU3003	0.6609	-1.34394	17	3	Connectors	p__Ascomycota	c__Sordariomycetes	o__Microascales	f__Microascaceae	g__Acaulium	s__unclassified_g__Acaulium	Pathotroph-Saprotroph-Symbiotroph	Animal Pathogen-Endophyte-Plant Pathogen-Undefined Saprotroph
OTU304	0.671875	-1.03844	8	1	Connectors	p__Ascomycota	c__Pezizomycetes	o__Pezizales	f__Tuberaceae	g__Tuber	s__Tuber_huidongense	Symbiotroph	Ectomycorrhizal
OTU3077	0.688272	-0.663923	18	1	Connectors	p__unclassified_k__Fungi	c__unclassified_k__Fungi	o__unclassified_k__Fungi	f__unclassified_k__Fungi	g__unclassified_k__Fungi	s__unclassified_k__Fungi	-	-
OTU3106	0.66077	-0.713213	31	4	Connectors	p__Ascomycota	c__Sordariomycetes	o__Xylariales	f__unclassified_o__Xylariales	g__unclassified_o__Xylariales	s__unclassified_o__Xylariales	-	-
OTU3123	0.645062	-1.10621	18	4	Connectors	p__Mortierellomycota	c__Mortierellomycetes	o__Mortierellales	f__Mortierellaceae	g__Mortierella	s__Mortierella_gamsii	Saprotroph-Symbiotroph	Endophyte-Litter Saprotroph-Soil Saprotroph-Undefined Saprotroph
OTU3172	0.628906	-0.102142	16	1	Connectors	p__Ascomycota	c__Sordariomycetes	o__Hypocreales	f__Hypocreaceae	g__Trichoderma	s__Trichoderma_polysporum	Saprotroph	Undefined Saprotroph
OTU3178	0.679012	-1.2257	9	1	Connectors	p__Ascomycota	c__Dothideomycetes	o__Pleosporales	f__Leptosphaeriaceae	g__Leptosphaeria	s__Leptosphaeria_sclerotioides	Pathotroph	Plant Pathogen
OTU3191	0.777778	-1.2257	9	1	Connectors	p__Ascomycota	c__Sordariomycetes	o__Chaetosphaeriales	f__Chaetosphaeriaceae	g__unclassified_f__Chaetosphaeriaceae	s__unclassified_f__Chaetosphaeriaceae	Saprotroph	Plant Saprotroph-Wood Saprotroph
OTU3304	0.653333	-0.476663	15	1	Connectors	p__Ascomycota	c__Eurotiomycetes	o__Eurotiales	f__Aspergillaceae	g__Aspergillus	s__Aspergillus_chlamydosporus	Saprotroph	Undefined Saprotroph
OTU3363	0.636364	-1.41296	11	1	Connectors	p__Ascomycota	c__Sordariomycetes	o__Hypocreales	f__Hypocreales_fam_Incertae_sedis	g__Sarocladium	s__Sarocladium_strictum	Saprotroph	Undefined Saprotroph
OTU3398	0.707031	-1.01742	16	2	Connectors	p__Ascomycota	c__Eurotiomycetes	o__Chaetothyriales	f__Herpotrichiellaceae	g__Exophiala	s__Exophiala_equina	Pathotroph-Saprotroph	Animal Pathogen-Undefined Saprotroph
OTU3405	0.644082	0.459639	35	1	Connectors	p__Ascomycota	c__Sordariomycetes	o__Sordariales	f__unclassified_o__Sordariales	g__unclassified_o__Sordariales	s__unclassified_o__Sordariales	-	-
OTU3421	0.688477	-0.713213	32	4	Connectors	p__Basidiomycota	c__Agaricomycetes	o__Thelephorales	f__Thelephoraceae	g__unclassified_f__Thelephoraceae	s__Thelephoraceae_sp	Saprotroph-Symbiotroph	Ectomycorrhizal-Undefined Saprotroph
OTU3422	0.62963	-1.01742	9	2	Connectors	p__Ascomycota	c__Eurotiomycetes	o__Eurotiales	f__Aspergillaceae	g__Penicillium	s__Penicillium_simplicissimum	Saprotroph	Undefined Saprotroph
OTU343	0.687778	0.0851184	30	1	Connectors	p__Ascomycota	c__Sordariomycetes	o__Hypocreales	f__Hypocreaceae	g__Trichoderma	s__Trichoderma_velutinum	Saprotroph	Undefined Saprotroph
OTU3481	0.65	-0.851184	10	1	Connectors	p__Ascomycota	c__Dothideomycetes	o__Dothideomycetes_ord_Incertae_sedis	f__Eremomycetaceae	g__Arthrographis	s__Arthrographis_kalrae	Saprotroph	Undefined Saprotroph
OTU3498	0.69	-1.34394	10	3	Connectors	p__Mortierellomycota	c__unclassified_p__Mortierellomycota	o__unclassified_p__Mortierellomycota	f__unclassified_p__Mortierellomycota	g__unclassified_p__Mortierellomycota	s__Mortierellomycotina	-	-
OTU3505	0.6875	-0.851184	12	1	Connectors	p__Basidiomycota	c__Agaricomycetes	o__Russulales	f__Peniophoraceae	g__Subulicystidium	s__Subulicystidium_perlongisporum	Saprotroph	Undefined Saprotroph
OTU3578	0.675781	-0.851184	16	1	Connectors	p__unclassified_k__Fungi	c__unclassified_k__Fungi	o__unclassified_k__Fungi	f__unclassified_k__Fungi	g__unclassified_k__Fungi	s__unclassified_k__Fungi	-	-
OTU3613	0.6875	-1.47534	4	3	Connectors	p__Basidiomycota	c__Agaricomycetes	o__Thelephorales	f__Thelephoraceae	g__unclassified_f__Thelephoraceae	s__unclassified_f__Thelephoraceae	Saprotroph-Symbiotroph	Ectomycorrhizal-Undefined Saprotroph
OTU3616	0.659864	0.0851184	21	1	Connectors	p__unclassified_k__Fungi	c__unclassified_k__Fungi	o__unclassified_k__Fungi	f__unclassified_k__Fungi	g__unclassified_k__Fungi	s__unclassified_k__Fungi	-	-
OTU362	0.634349	-1.16875	19	3	Connectors	p__Ascomycota	c__Sordariomycetes	o__Hypocreales	f__Hypocreaceae	g__Trichoderma	s__unclassified_g__Trichoderma	Saprotroph	Undefined Saprotroph
OTU3657	0.644082	0.459639	35	1	Connectors	p__Ascomycota	c__Sordariomycetes	o__Sordariales	f__Chaetomiaceae	g__Zopfiella	s__unclassified_g__Zopfiella	Saprotroph	Dung Saprotroph
OTU3666	0.654321	-0.851184	9	1	Connectors	p__Ascomycota	c__Sordariomycetes	o__Branch06	f__unclassified_o__Branch06	g__unclassified_o__Branch06	s__Branch06_sp	-	-
OTU3784	0.715976	-1.4337	13	4	Connectors	p__Ascomycota	c__Sordariomycetes	o__Hypocreales	f__Ophiocordycipitaceae	g__Hirsutella	s__Hirsutella_sp	Pathotroph	Animal Pathogen
OTU3798	0.687243	-0.844212	27	4	Connectors	p__Ascomycota	c__Sordariomycetes	o__Sordariales	f__Lasiosphaeriaceae	g__Cercophora	s__Cercophora_sp	Saprotroph	Dung Saprotroph
OTU3814	0.770833	-1.03844	12	1	Connectors	p__Basidiomycota	c__Tremellomycetes	o__Tremellales	f__Bulleribasidiaceae	g__Vishniacozyma	s__Vishniacozyma_sp	Pathotroph-Saprotroph-Symbiotroph	Fungal Parasite-Undefined Saprotroph
OTU3879	0.643347	-0.102142	27	1	Connectors	p__Ascomycota	c__Sordariomycetes	o__Sordariales	f__Chaetomiaceae	g__unclassified_f__Chaetomiaceae	s__Chaetomiaceae_sp	Pathotroph-Saprotroph-Symbiotroph	Animal Pathogen-Dung Saprotroph-Endophyte-Epiphyte-Plant Saprotroph-Wood Saprotroph
OTU3880	0.65	-0.851184	10	1	Connectors	p__Ascomycota	c__Sordariomycetes	o__Hypocreales	f__Hypocreales_fam_Incertae_sedis	g__Sarocladium	s__Sarocladium_kiliense	Saprotroph	Undefined Saprotroph
OTU3889	0.638117	-0.647714	36	4	Connectors	p__Ascomycota	c__Sordariomycetes	o__Sordariales	f__Chaetomiaceae	g__Chaetomium	s__unclassified_g__Chaetomium	Pathotroph-Saprotroph-Symbiotroph	Animal Pathogen-Dung Saprotroph-Endophyte-Epiphyte-Plant Saprotroph-Wood Saprotroph
OTU3946	0.673611	-1.2257	12	1	Connectors	p__Ascomycota	c__Eurotiomycetes	o__Eurotiales	f__Aspergillaceae	g__Penicillium	s__unclassified_g__Penicillium	Saprotroph	Undefined Saprotroph
OTU3977	0.64497	-0.476663	13	1	Connectors	p__Ascomycota	c__Dothideomycetes	o__Pleosporales	f__Corynesporascaceae	g__Corynespora	s__unclassified_g__Corynespora	Saprotroph	Undefined Saprotroph
OTU4047	0.667585	0.6469	33	1	Connectors	p__Ascomycota	c__Sordariomycetes	o__Glomerellales	f__Plectosphaerellaceae	g__Acrostalagmus	s__Acrostalagmus_luteoalbus	Saprotroph-Symbiotroph	Endophyte-Undefined Saprotroph
OTU413	0.655955	-0.97521	23	4	Connectors	p__Ascomycota	c__Eurotiomycetes	o__Eurotiales	f__Aspergillaceae	g__Penicillium	s__unclassified_g__Penicillium	Saprotroph	Undefined Saprotroph
OTU418	0.731569	-1.30271	23	4	Connectors	p__Ascomycota	c__Sordariomycetes	o__Coniochaetales	f__Coniochaetaceae	g__unclassified_f__Coniochaetaceae	s__unclassified_f__Coniochaetaceae	Pathotroph-Saprotroph-Symbiotroph	Animal Pathogen-Dung Saprotroph-Endophyte-Lichen Parasite-Plant Pathogen-Undefined Saprotroph
OTU439	0.646639	1.20868	41	1	Connectors	p__Ascomycota	c__Eurotiomycetes	o__Chaetothyriales	f__Herpotrichiellaceae	g__Cladophialophora	s__Cladophialophora_sp	Saprotroph	Undefined Saprotroph
OTU457	0.658163	-0.476663	14	1	Connectors	p__Ascomycota	c__Sordariomycetes	o__Glomerellales	f__Glomerellaceae	g__Colletotrichum	s__unclassified_g__Colletotrichum	Pathotroph-Symbiotroph	Endophyte-Plant Pathogen
OTU483	0.66358	-0.289402	18	1	Connectors	p__Ascomycota	c__Dothideomycetes	o__Capnodiales	f__Mycosphaerellaceae	g__Sphaerulina	s__Sphaerulina_sp	Symbiotroph	Lichenized
OTU486	0.775148	-1.2257	13	1	Connectors	p__Ascomycota	c__Pezizomycetes	o__Pezizales	f__Pyronemataceae	g__unclassified_f__Pyronemataceae	s__unclassified_f__Pyronemataceae	Saprotroph-Symbiotroph	Dung Saprotroph-Ectomycorrhizal-Soil Saprotroph-Wood Saprotroph
OTU490	0.67867	-0.663923	19	1	Connectors	p__Basidiomycota	c__Agaricomycetes	o__Thelephorales	f__Thelephoraceae	g__Tomentella	s__unclassified_g__Tomentella	Symbiotroph	Ectomycorrhizal
OTU515	0.652893	-0.851184	11	1	Connectors	p__Basidiomycota	c__Tremellomycetes	o__Tremellales	f__Bulleribasidiaceae	g__Vishniacozyma	s__Vishniacozyma_carnescens	Pathotroph-Saprotroph-Symbiotroph	Fungal Parasite-Undefined Saprotroph
OTU519	0.635556	-1.17171	15	4	Connectors	p__Ascomycota	c__Pezizomycetes	o__Pezizales	f__Pezizaceae	g__Peziza	s__unclassified_g__Peziza	Saprotroph-Symbiotroph	Dung Saprotroph-Ectomycorrhizal-Litter Saprotroph-Undefined Saprotroph
OTU532	0.71	-1.4992	10	4	Connectors	p__Ascomycota	c__Sordariomycetes	o__Hypocreales	f__Ophiocordycipitaceae	g__Hirsutella	s__unclassified_g__Hirsutella	Pathotroph	Animal Pathogen
OTU537	0.67867	-1.10621	19	4	Connectors	p__Ascomycota	c__Sordariomycetes	o__Hypocreales	f__Hypocreales_fam_Incertae_sedis	g__Leucosphaerina	s__Leucosphaerina_arxii	Saprotroph	Undefined Saprotroph
OTU554	0.645062	-0.102142	18	1	Connectors	p__Ascomycota	c__Leotiomycetes	o__Helotiales	f__Helotiaceae	g__Scytalidium	s__Scytalidium_lignicola	Saprotroph	Wood Saprotroph
OTU559	0.71	-1.03844	10	1	Connectors	p__Ascomycota	c__Sordariomycetes	o__Microascales	f__Microascaceae	g__Kernia	s__unclassified_g__Kernia	Saprotroph	Dung Saprotroph-Undefined Saprotroph
OTU568	0.685556	-0.97521	30	4	Connectors	p__Ascomycota	c__Sordariomycetes	o__Sordariales	f__Sordariaceae	g__unclassified_f__Sordariaceae	s__unclassified_f__Sordariaceae	Saprotroph	Dung Saprotroph-Plant Saprotroph
OTU607	0.62963	-0.851184	9	1	Connectors	p__Ascomycota	c__Sordariomycetes	o__Hypocreales	f__Hypocreales_fam_Incertae_sedis	g__Acremonium	s__Acremonium_fusidioides	Pathogen-Saprotroph-Symbiotroph	Animal Pathogen-Endophyte-Fungal Parasite-Plant Pathogen-Wood Saprotroph
OTU63	0.631944	-0.663923	12	1	Connectors	p__Mortierellomycota	c__Mortierellomycetes	o__Mortierellales	f__Mortierellaceae	g__Mortierella	s__Mortierella_indohii	Saprotroph-Symbiotroph	Endophyte-Litter Saprotroph-Soil Saprotroph-Undefined Saprotroph
OTU678	0.652893	0.52906	11	2	Connectors	p__Basidiomycota	c__Agaricomycetes	o__Agaricales	f__Hymenogastraceae	g__Hymenogaster	s__unclassified_g__Hymenogaster	Symbiotroph	Ectomycorrhizal
OTU701	0.75	-1.41296	6	1	Connectors	p__Rozellomycota	c__unclassified_p__Rozellomycota	o__unclassified_p__Rozellomycota	f__unclassified_p__Rozellomycota	g__unclassified_p__Rozellomycota	s__unclassified_p__Rozellomycota	-	-
OTU702	0.709343	0.52906	17	2	Connectors	p__Ascomycota	c__Sordariomycetes	o__unclassified_c__Sordariomycetes	f__unclassified_c__Sordariomycetes	g__unclassified_c__Sordariomycetes	s__unclassified_c__Sordariomycetes	-	-
OTU713	0.777778	-1.60023	3	1	Connectors	p__Basidiomycota	c__Wallemiomycetes	o__Wallemiales	f__Wallemiaceae	g__Wallemia	s__unclassified_g__Wallemia	Saprotroph	Undefined Saprotroph
OTU72	0.6609	-1.21254	17	3	Connectors	p__Ascomycota	c__Sordariomycetes	o__Hypocreales	f__Cordycipitaceae	g__Beauveria	s__Beauveria_bassiana	Pathotroph	Animal Pathogen
OTU722	0.704142	-1.03844	13	1	Connectors	p__unclassified_k__Fungi	c__unclassified_k__Fungi	o__unclassified_k__Fungi	f__unclassified_k__Fungi	g__unclassified_k__Fungi	s__unclassified_k__Fungi	-	-
OTU73	0.693787	0.0851184	26	1	Connectors	p__Ascomycota	c__Pezizomycetes	o__Pezizales	f__Pyronemataceae	g__Cheilymenia	s__Cheilymenia_theleboloides	Saprotroph	Dung Saprotroph-Undefined Saprotroph
OTU877	0.679012	-0.647714	45	4	Connectors	p__Basidiomycota	c__Agaricomycetes	o__Agaricales	f__Hymenogastraceae	g__Hebeloma	s__Hebeloma_hiemale	Symbiotroph	Ectomycorrhizal
OTU879	0.655329	-1.03844	21	1	Connectors	p__Ascomycota	c__Sordariomycetes	o__Hypocreales	f__Hypocreaceae	g__Trichoderma	s__unclassified_g__Trichoderma	Saprotroph	Undefined Saprotroph
OTU889	0.67	-0.851184	10	1	Connectors	p__Chytridiomycota	c__Lobulomycetes	o__unclassified_c__Lobulomycetes	f__unclassified_c__Lobulomycetes	g__unclassified_c__Lobulomycetes	s__Lobulomycetes_sp	-	-
OTU902	0.673611	0.91568	12	2	Connectors	p__Basidiomycota	c__Agaricomycetes	o__Thelephorales	f__Thelephoraceae	g__Tomentella	s__Tomentella_ellisii	Symbiotroph	Ectomycorrhizal
OTU932	0.621622	-0.516716	37	4	Connectors	p__Basidiomycota	c__Agaricomycetes	o__Auriculariales	f__unclassified_o__Auriculariales	g__unclassified_o__Auriculariales	s__unclassified_o__Auriculariales	-	-
OTU966	0.671875	-1.03844	8	1	Connectors	p__Ascomycota	c__Sordariomycetes	o__Sordariales	f__unclassified_o__Sordariales	g__unclassified_o__Sordariales	s__unclassified_o__Sordariales	-	-
OTU973	0.71	-1.41296	10	1	Connectors	p__Basidiomycota	c__Agaricomycetes	o__Agaricales	f__Tricholomataceae	g__Flagelloscypha	s__Flagelloscypha_sp	Saprotroph	Undefined Saprotroph
OTU980	0.694444	-1.43154	6	3	Connectors	p__Ascomycota	c__Sordariomycetes	o__unclassified_c__Sordariomycetes	f__unclassified_c__Sordariomycetes	g__unclassified_c__Sordariomycetes	s__unclassified_c__Sordariomycetes	-	-
OTU1819	0.613845	2.5195	43	1	Module hubs	p__Ascomycota	c__Sordariomycetes	o__Hypocreales	f__Stachybotryaceae	g__Albifimbria	s__Albifimbria_verrucaria	Saprotroph	Undefined Saprotroph
OTU2475	0.084226	2.62725	69	4	Module hubs	p__Ascomycota	c__Sordariomycetes	o__Chaetosphaeriales	f__Chaetosphaeriaceae	g__Chloridium	s__Chloridium_sp	Symbiotroph	Ectomycorrhizal
OTU3920	0.5638	2.89402	46	1	Module hubs	p__Ascomycota	c__Sordariomycetes	o__Microascales	f__Microascaceae	g__Acaulium	s__Acaulium_albonigrescens	Pathotroph-Saprotroph-Symbiotroph	Animal Pathogen-Endophyte-Plant Pathogen-Undefined Saprotroph
OTU1003	0.589506	-0.97521	18	4	Peripherals	-	-	-	-	-	-
OTU1018	0.233891	1.31726	53	4	Peripherals	-	-	-	-	-	-
OTU1031	0.209877	-0.289402	9	1	Peripherals	-	-	-	-	-	-
OTU1033	0.613325	-0.686955	41	3	Peripherals	-	-	-	-	-	-
OTU1043	0.384615	-1.12495	13	3	Peripherals	-	-	-	-	-	-
OTU1047	0.491319	-0.862152	24	3	Peripherals	-	-	-	-	-	-
OTU1053	0.527778	-0.511758	42	3	Peripherals	-	-	-	-	-	-
OTU1063	0.262003	-0.555558	27	3	Peripherals	-	-	-	-	-	-
OTU1084	0.348594	1.19641	80	3	Peripherals	-	-	-	-	-	-
OTU1146	0.52741	-0.905951	23	3	Peripherals	-	-	-	-	-	-
OTU1155	0.529094	1.05526	77	4	Peripherals	-	-	-	-	-	-
OTU1169	0.398347	0.276626	55	3	Peripherals	-	-	-	-	-	-
OTU1186	0.505102	-0.102142	14	1	Peripherals	-	-	-	-	-	-
OTU1190	0.61333	0.203775	59	4	Peripherals	-	-	-	-	-	-
OTU1198	0.265306	-0.663923	7	1	Peripherals	-	-	-	-	-	-
OTU1203	0.618622	-0.289402	28	1	Peripherals	-	-	-	-	-	-
OTU1206	0.476667	-0.320218	30	4	Peripherals	-	-	-	-	-	-
OTU1208	0.548037	-0.380361	44	3	Peripherals	-	-	-	-	-	-
OTU1228	0.26166	0.451823	54	3	Peripherals	-	-	-	-	-	-
OTU1235	0.296847	0.531271	41	4	Peripherals	-	-	-	-	-	-
OTU1271	0.564444	-0.102142	15	1	Peripherals	-	-	-	-	-	-
OTU128	0.2524	1.12076	50	4	Peripherals	-	-	-	-	-	-
OTU1280	0.427143	1.64476	70	4	Peripherals	-	-	-	-	-	-
OTU1306	0.40873	0.334774	42	4	Peripherals	-	-	-	-	-	-
OTU1323	0.41736	2.14498	29	1	Peripherals	-	-	-	-	-	-
OTU1330	0.487407	0.203775	45	4	Peripherals	-	-	-	-	-	-
OTU1338	0.376394	0.858767	51	4	Peripherals	-	-	-	-	-	-
OTU1344	0.278107	0.272379	13	1	Peripherals	-	-	-	-	-	-
OTU1361	0.412842	1.31726	64	4	Peripherals	-	-	-	-	-	-
OTU137	0.591837	-1.38774	7	3	Peripherals	-	-	-	-	-	-
OTU1374	0.425803	0.531271	46	4	Peripherals	-	-	-	-	-	-
OTU1375	0.243333	-0.42416	30	3	Peripherals	-	-	-	-	-	-
OTU1379	0.5359	-0.385717	31	4	Peripherals	-	-	-	-	-	-
OTU138	0.324219	0.6469	16	1	Peripherals	-	-	-	-	-	-
OTU1389	0.568668	-0.0299678	58	3	Peripherals	-	-	-	-	-	-
OTU1424	0.562327	-1.03735	19	3	Peripherals	-	-	-	-	-	-
OTU1440	0.519231	-0.713213	26	4	Peripherals	-	-	-	-	-	-
OTU1459	0.57699	1.39594	34	1	Peripherals	-	-	-	-	-	-
OTU1460	0.535124	-1.03735	22	3	Peripherals	-	-	-	-	-	-
OTU1470	0.518595	0.83416	22	1	Peripherals	-	-	-	-	-	-
OTU1474	0.309219	1.28401	80	3	Peripherals	-	-	-	-	-	-
OTU1477	0.33847	1.10881	76	3	Peripherals	-	-	-	-	-	-
OTU1481	0.607682	1.02142	27	1	Peripherals	-	-	-	-	-	-
OTU1489	0.381084	-0.0582215	33	4	Peripherals	-	-	-	-	-	-
OTU1491	0.355232	0.408024	58	3	Peripherals	-	-	-	-	-	-
OTU1509	0.409722	-0.102142	12	1	Peripherals	-	-	-	-	-	-
OTU1515	0.5125	-0.844212	20	4	Peripherals	-	-	-	-	-	-
OTU1566	0.229736	1.97225	64	4	Peripherals	-	-	-	-	-	-
OTU1580	0.354308	0.465772	42	4	Peripherals	-	-	-	-	-	-
OTU1593	0.588542	-0.94975	24	3	Peripherals	-	-	-	-	-	-
OTU1618	0.578776	-1.04071	35	4	Peripherals	-	-	-	-	-	-
OTU1620	0.414072	0.793268	51	4	Peripherals	-	-	-	-	-	-
OTU1625	0.51166	-0.647714	27	4	Peripherals	-	-	-	-	-	-
OTU1633	0.389456	-0.161365	42	3	Peripherals	-	-	-	-	-	-
OTU1639	0.318966	1.38276	58	4	Peripherals	-	-	-	-	-	-
OTU1661	0.3319	1.51376	61	4	Peripherals	-	-	-	-	-	-
OTU1663	0.196676	-0.582215	19	4	Peripherals	-	-	-	-	-	-
OTU168	0.365833	0.495622	60	3	Peripherals	-	-	-	-	-	-
OTU1773	0.5275	-0.844212	20	4	Peripherals	-	-	-	-	-	-
OTU1776	0.210965	0.802216	61	3	Peripherals	-	-	-	-	-	-
OTU1777	0.165657	1.15261	68	3	Peripherals	-	-	-	-	-	-
OTU1782	0.525623	1.77046	38	1	Peripherals	-	-	-	-	-	-
OTU1783	0.5548	-0.292763	50	3	Peripherals	-	-	-	-	-	-
OTU1784	0.252693	0.58322	57	3	Peripherals	-	-	-	-	-	-
OTU1785	0.587929	0.83416	31	1	Peripherals	-	-	-	-	-	-
OTU1787	0.298611	0.0851184	12	1	Peripherals	-	-	-	-	-	-
OTU1789	0.584488	-1.08115	19	3	Peripherals	-	-	-	-	-	-
OTU1791	0.454545	-0.289402	11	1	Peripherals	-	-	-	-	-	-
OTU1800	0.381689	2.03775	75	4	Peripherals	-	-	-	-	-	-
OTU1802	0.412305	-0.123721	33	4	Peripherals	-	-	-	-	-	-
OTU1805	0.614153	1.77046	44	1	Peripherals	-	-	-	-	-	-
OTU1807	0.346318	2.29975	78	4	Peripherals	-	-	-	-	-	-
OTU1824	0.530864	-0.663923	9	1	Peripherals	-	-	-	-	-	-
OTU1836	0.536332	0.272379	17	1	Peripherals	-	-	-	-	-	-
OTU1841	0.527778	-0.774553	30	3	Peripherals	-	-	-	-	-	-
OTU1876	0.56213	-0.289402	13	1	Peripherals	-	-	-	-	-	-
OTU1887	0.568627	-0.292763	51	3	Peripherals	-	-	-	-	-	-
OTU1908	0.466245	0.924266	59	4	Peripherals	-	-	-	-	-	-
OTU1915	0.614198	-1.04071	18	4	Peripherals	-	-	-	-	-	-
OTU1923	0.593341	-0.582215	29	4	Peripherals	-	-	-	-	-	-
OTU1952	0.538889	-0.730754	30	3	Peripherals	-	-	-	-	-	-
OTU1953	0.602941	-0.730754	34	3	Peripherals	-	-	-	-	-	-
OTU1968	0.282599	0.846015	66	3	Peripherals	-	-	-	-	-	-
OTU1974	0.454775	0.276626	63	3	Peripherals	-	-	-	-	-	-
OTU1975	0.464286	0.0851184	14	1	Peripherals	-	-	-	-	-	-
OTU1989	0.274778	1.18626	52	4	Peripherals	-	-	-	-	-	-
OTU2030	0.413379	0.977413	78	3	Peripherals	-	-	-	-	-	-
OTU2036	0.617998	-0.862152	33	3	Peripherals	-	-	-	-	-	-
OTU2070	0.548354	0.138276	54	4	Peripherals	-	-	-	-	-	-
OTU2071	0.4775	0.83416	20	1	Peripherals	-	-	-	-	-	-
OTU2072	0.544785	-0.0582215	42	4	Peripherals	-	-	-	-	-	-
OTU2078	0.488281	0.272379	16	1	Peripherals	-	-	-	-	-	-
OTU2086	0.586735	-0.289402	14	1	Peripherals	-	-	-	-	-	-
OTU2096	0.330161	-0.117566	41	3	Peripherals	-	-	-	-	-	-
OTU2133	0.464844	-0.97521	16	4	Peripherals	-	-	-	-	-	-
OTU2142	0.612903	0.0851184	31	1	Peripherals	-	-	-	-	-	-
OTU2179	0.530794	-0.161365	53	3	Peripherals	-	-	-	-	-	-
OTU2192	0.322359	-0.599357	27	3	Peripherals	-	-	-	-	-	-
OTU2194	0.489596	0.10143	58	3	Peripherals	-	-	-	-	-	-
OTU221	0.604492	1.39594	32	1	Peripherals	-	-	-	-	-	-
OTU2227	0.527778	-1.38774	6	3	Peripherals	-	-	-	-	-	-
OTU2233	0.496094	-0.97521	16	4	Peripherals	-	-	-	-	-	-
OTU2286	0.578231	0.272379	21	1	Peripherals	-	-	-	-	-	-
OTU2288	0.384083	0.6469	17	1	Peripherals	-	-	-	-	-	-
OTU2289	0.560237	0.858767	65	4	Peripherals	-	-	-	-	-	-
OTU2295	0.519376	0.269274	46	4	Peripherals	-	-	-	-	-	-
OTU2308	0.576594	-0.599357	39	3	Peripherals	-	-	-	-	-	-
OTU2311	0.368047	1.57926	65	4	Peripherals	-	-	-	-	-	-
OTU2324	0.463542	-0.582215	24	4	Peripherals	-	-	-	-	-	-
OTU2333	0.543388	-0.778713	22	4	Peripherals	-	-	-	-	-	-
OTU2346	0.564014	-1.04071	17	4	Peripherals	-	-	-	-	-	-
OTU2371	0.114187	-0.647714	17	4	Peripherals	-	-	-	-	-	-
OTU2381	0.563477	-0.774553	32	3	Peripherals	-	-	-	-	-	-
OTU2422	0.526522	-0.117566	53	3	Peripherals	-	-	-	-	-	-
OTU2429	0.466389	0.276626	60	3	Peripherals	-	-	-	-	-	-
OTU2434	0.4592	-0.774553	25	3	Peripherals	-	-	-	-	-	-
OTU2436	0.619377	-0.851184	17	1	Peripherals	-	-	-	-	-	-
OTU2447	0.36	-1.4337	5	4	Peripherals	-	-	-	-	-	-
OTU2464	0.474435	-0.451217	29	4	Peripherals	-	-	-	-	-	-
OTU2469	0.574219	0.0851184	16	1	Peripherals	-	-	-	-	-	-
OTU2472	0.36	-1.4337	5	4	Peripherals	-	-	-	-	-	-
OTU2482	0.324219	0.6469	16	1	Peripherals	-	-	-	-	-	-
OTU2514	0.489379	-0.117566	49	3	Peripherals	-	-	-	-	-	-
OTU2526	0.58737	-0.730754	34	3	Peripherals	-	-	-	-	-	-
OTU2535	0.458227	0.145229	56	3	Peripherals	-	-	-	-	-	-
OTU2540	0.58034	0.0851184	23	1	Peripherals	-	-	-	-	-	-
OTU2544	0.31569	1.97225	69	4	Peripherals	-	-	-	-	-	-
OTU2547	0.574653	0.0851184	24	1	Peripherals	-	-	-	-	-	-
OTU2555	0.272847	0.465772	39	4	Peripherals	-	-	-	-	-	-
OTU2562	0.609467	-1.03844	13	1	Peripherals	-	-	-	-	-	-
OTU2580	0.351756	0.59677	44	4	Peripherals	-	-	-	-	-	-
OTU2583	0.340247	0.0138313	45	3	Peripherals	-	-	-	-	-	-
OTU2588	0.528121	1.18626	81	4	Peripherals	-	-	-	-	-	-
OTU2631	0.383333	-0.555558	30	3	Peripherals	-	-	-	-	-	-
OTU2633	0.587885	-0.467959	43	3	Peripherals	-	-	-	-	-	-
OTU2640	0.209722	0.758417	60	3	Peripherals	-	-	-	-	-	-
OTU2645	0.615702	-0.476663	22	1	Peripherals	-	-	-	-	-	-
OTU2647	0.588181	-0.18922	57	4	Peripherals	-	-	-	-	-	-
OTU2648	0.439619	-0.248964	41	3	Peripherals	-	-	-	-	-	-
OTU2670	0.401774	0.451823	61	3	Peripherals	-	-	-	-	-	-
OTU2672	0.460978	-0.599357	31	3	Peripherals	-	-	-	-	-	-
OTU2689	0.371492	1.12076	56	4	Peripherals	-	-	-	-	-	-
OTU2694	0.596309	0.459639	51	1	Peripherals	-	-	-	-	-	-
OTU2716	0.540895	-0.18922	36	4	Peripherals	-	-	-	-	-	-
OTU2734	0.412742	-0.94975	19	3	Peripherals	-	-	-	-	-	-
OTU2736	0.296547	1.18626	53	4	Peripherals	-	-	-	-	-	-
OTU2763	0.495215	1.12076	73	4	Peripherals	-	-	-	-	-	-
OTU2765	0.56769	0.465772	68	4	Peripherals	-	-	-	-	-	-
OTU2790	0.423868	-0.385717	27	4	Peripherals	-	-	-	-	-	-
OTU28	0.500686	1.5832	27	1	Peripherals	-	-	-	-	-	-
OTU2811	0.492439	-0.123721	39	4	Peripherals	-	-	-	-	-	-
OTU2812	0.342222	-0.909711	15	4	Peripherals	-	-	-	-	-	-
OTU2823	0.364258	-0.0582215	32	4	Peripherals	-	-	-	-	-	-
OTU2841	0.6196	2.33224	50	1	Peripherals	-	-	-	-	-	-
OTU285	0.536332	-0.292763	51	3	Peripherals	-	-	-	-	-	-
OTU2874	0.61481	-0.380361	53	3	Peripherals	-	-	-	-	-	-
OTU2876	0.555291	-0.516716	29	4	Peripherals	-	-	-	-	-	-
OTU2880	0.59	0.6469	30	1	Peripherals	-	-	-	-	-	-
OTU2894	0.389118	1.15261	81	3	Peripherals	-	-	-	-	-	-
OTU2895	0.484765	-0.844212	19	4	Peripherals	-	-	-	-	-	-
OTU2897	0.331019	0.203775	36	4	Peripherals	-	-	-	-	-	-
OTU2899	0.528549	2.14498	36	1	Peripherals	-	-	-	-	-	-
OTU2907	0.299957	1.97225	68	4	Peripherals	-	-	-	-	-	-
OTU2925	0.311605	0.727769	45	4	Peripherals	-	-	-	-	-	-
OTU2934	0.512939	0.727769	64	4	Peripherals	-	-	-	-	-	-
OTU2941	0.499685	1.12076	69	4	Peripherals	-	-	-	-	-	-
OTU2948	0.443878	0.0851184	14	1	Peripherals	-	-	-	-	-	-
OTU2949	0.509642	2.33224	33	1	Peripherals	-	-	-	-	-	-
OTU2953	0.425161	-0.123721	33	4	Peripherals	-	-	-	-	-	-
OTU2955	0.513315	1.77046	33	1	Peripherals	-	-	-	-	-	-
OTU2961	0.37963	0.83416	18	1	Peripherals	-	-	-	-	-	-
OTU298	0.609375	0.142439	8	2	Peripherals	-	-	-	-	-	-
OTU2985	0.351108	0.269274	38	4	Peripherals	-	-	-	-	-	-
OTU3001	0.434074	0.400273	45	4	Peripherals	-	-	-	-	-	-
OTU3007	0.590278	-1.25634	12	3	Peripherals	-	-	-	-	-	-
OTU3008	0.520508	-0.643156	32	3	Peripherals	-	-	-	-	-	-
OTU3013	0.364431	0.793268	49	4	Peripherals	-	-	-	-	-	-
OTU3025	0.200255	-0.0582215	28	4	Peripherals	-	-	-	-	-	-
OTU3027	0.486777	1.90675	91	4	Peripherals	-	-	-	-	-	-
OTU3052	0.289271	0.858767	47	4	Peripherals	-	-	-	-	-	-
OTU3055	0.494349	-0.0582215	41	4	Peripherals	-	-	-	-	-	-
OTU3060	0.463059	-0.599357	31	3	Peripherals	-	-	-	-	-	-
OTU3064	0.404888	0.495622	63	3	Peripherals	-	-	-	-	-	-
OTU3111	0.304847	-0.18922	28	4	Peripherals	-	-	-	-	-	-
OTU3115	0.280273	0.0727769	32	4	Peripherals	-	-	-	-	-	-
OTU3118	0.518555	2.14498	32	1	Peripherals	-	-	-	-	-	-
OTU3119	0.243333	-0.42416	30	3	Peripherals	-	-	-	-	-	-
OTU3129	0.417969	0.459639	16	1	Peripherals	-	-	-	-	-	-
OTU3136	0.165874	1.15261	68	3	Peripherals	-	-	-	-	-	-
OTU3139	0.322314	-0.102142	11	1	Peripherals	-	-	-	-	-	-
OTU3142	0.243333	-0.42416	30	3	Peripherals	-	-	-	-	-	-
OTU3143	0.260076	2.11619	99	3	Peripherals	-	-	-	-	-	-
OTU3149	0.260076	2.11619	99	3	Peripherals	-	-	-	-	-	-
OTU315	0.501385	0.459639	19	1	Peripherals	-	-	-	-	-	-
OTU3155	0.243333	-0.42416	30	3	Peripherals	-	-	-	-	-	-
OTU3159	0.542969	-0.102142	16	1	Peripherals	-	-	-	-	-	-
OTU3161	0.44274	1.7658	111	3	Peripherals	-	-	-	-	-	-
OTU3165	0.243333	-0.42416	30	3	Peripherals	-	-	-	-	-	-
OTU3168	0.243333	-0.42416	30	3	Peripherals	-	-	-	-	-	-
OTU3176	0.474138	0.189028	58	3	Peripherals	-	-	-	-	-	-
OTU3189	0.16201	0.758417	58	3	Peripherals	-	-	-	-	-	-
OTU320	0.527778	-1.03844	6	1	Peripherals	-	-	-	-	-	-
OTU3201	0.561925	-0.511758	43	3	Peripherals	-	-	-	-	-	-
OTU3212	0.6	-1.01742	25	2	Peripherals	-	-	-	-	-	-
OTU3221	0.49346	-0.686955	29	3	Peripherals	-	-	-	-	-	-
OTU3228	0.493056	-0.289402	12	1	Peripherals	-	-	-	-	-	-
OTU3234	0.504356	0.276626	75	3	Peripherals	-	-	-	-	-	-
OTU3238	0.369318	-0.073767	44	3	Peripherals	-	-	-	-	-	-
OTU3294	0.502959	-0.102142	13	1	Peripherals	-	-	-	-	-	-
OTU33	0.434903	0.83416	19	1	Peripherals	-	-	-	-	-	-
OTU3329	0.264403	0.451823	54	3	Peripherals	-	-	-	-	-	-
OTU3336	0.520112	0.232827	68	3	Peripherals	-	-	-	-	-	-
OTU334	0.469388	0.52906	7	2	Peripherals	-	-	-	-	-	-
OTU3349	0.261875	0.531271	40	4	Peripherals	-	-	-	-	-	-
OTU337	0.136161	1.71026	56	4	Peripherals	-	-	-	-	-	-
OTU338	0.506173	-1.30271	9	4	Peripherals	-	-	-	-	-	-
OTU3381	0.416122	0.627019	70	3	Peripherals	-	-	-	-	-	-
OTU342	0.555556	-1.17171	15	4	Peripherals	-	-	-	-	-	-
OTU3426	0.435509	0.539421	67	3	Peripherals	-	-	-	-	-	-
OTU3427	0.260076	2.11619	99	3	Peripherals	-	-	-	-	-	-
OTU3432	0.260076	2.11619	99	3	Peripherals	-	-	-	-	-	-
OTU3433	0.290889	2.02859	99	3	Peripherals	-	-	-	-	-	-
OTU3484	0.501385	-0.909711	19	4	Peripherals	-	-	-	-	-	-
OTU3501	0.511719	0.0851184	16	1	Peripherals	-	-	-	-	-	-
OTU3509	0.260076	2.11619	99	3	Peripherals	-	-	-	-	-	-
OTU3513	0.44274	1.7658	111	3	Peripherals	-	-	-	-	-	-
OTU3517	0.44274	1.7658	111	3	Peripherals	-	-	-	-	-	-
OTU3523	0.59	-0.851184	10	1	Peripherals	-	-	-	-	-	-
OTU353	0.467128	-0.909711	17	4	Peripherals	-	-	-	-	-	-
OTU3532	0.476644	-0.599357	34	3	Peripherals	-	-	-	-	-	-
OTU3538	0.44274	1.7658	111	3	Peripherals	-	-	-	-	-	-
OTU3545	0.285319	-0.862152	19	3	Peripherals	-	-	-	-	-	-
OTU3550	0.456361	1.5906	108	3	Peripherals	-	-	-	-	-	-
OTU3551	0.285319	-0.862152	19	3	Peripherals	-	-	-	-	-	-
OTU3553	0.401774	0.451823	61	3	Peripherals	-	-	-	-	-	-
OTU3563	0.285319	-0.862152	19	3	Peripherals	-	-	-	-	-	-
OTU3566	0.456361	1.5906	108	3	Peripherals	-	-	-	-	-	-
OTU3579	0.338776	-0.336562	35	3	Peripherals	-	-	-	-	-	-
OTU3582	0.320248	-0.774553	22	3	Peripherals	-	-	-	-	-	-
OTU3590	0.501385	-0.909711	19	4	Peripherals	-	-	-	-	-	-
OTU3595	0.4875	0.6469	20	1	Peripherals	-	-	-	-	-	-
OTU3607	0.582031	-0.102142	16	1	Peripherals	-	-	-	-	-	-
OTU3620	0.524286	0.334774	70	4	Peripherals	-	-	-	-	-	-
OTU3624	0.442963	-0.161365	45	3	Peripherals	-	-	-	-	-	-
OTU3636	0.228733	1.05526	48	4	Peripherals	-	-	-	-	-	-
OTU3641	0.467285	0.320425	64	3	Peripherals	-	-	-	-	-	-
OTU3645	0.260076	2.11619	99	3	Peripherals	-	-	-	-	-	-
OTU3647	0.307093	-0.336562	34	3	Peripherals	-	-	-	-	-	-
OTU3650	0.282215	1.06501	72	3	Peripherals	-	-	-	-	-	-
OTU3662	0.290889	2.02859	99	3	Peripherals	-	-	-	-	-	-
OTU3663	0.609375	0.142439	8	2	Peripherals	-	-	-	-	-	-
OTU3675	0.436391	1.77046	26	1	Peripherals	-	-	-	-	-	-
OTU3678	0.243333	-0.42416	30	3	Peripherals	-	-	-	-	-	-
OTU3686	0.505306	-0.599357	35	3	Peripherals	-	-	-	-	-	-
OTU3705	0.243333	-0.42416	30	3	Peripherals	-	-	-	-	-	-
OTU3722	0.567778	-0.516716	30	4	Peripherals	-	-	-	-	-	-
OTU3786	0.489603	-0.862152	23	3	Peripherals	-	-	-	-	-	-
OTU3805	0.342653	0.846015	70	3	Peripherals	-	-	-	-	-	-
OTU3811	0.519231	-1.04071	26	4	Peripherals	-	-	-	-	-	-
OTU3827	0.246327	2.03775	66	4	Peripherals	-	-	-	-	-	-
OTU3829	0.275469	0.539421	57	3	Peripherals	-	-	-	-	-	-
OTU383	0.35	-0.289402	10	1	Peripherals	-	-	-	-	-	-
OTU3835	0.243333	-0.42416	30	3	Peripherals	-	-	-	-	-	-
OTU3836	0.3076	0.232827	50	3	Peripherals	-	-	-	-	-	-
OTU3851	0.290889	2.02859	99	3	Peripherals	-	-	-	-	-	-
OTU3876	0.59	-1.30014	10	3	Peripherals	-	-	-	-	-	-
OTU388	0.469388	0.52906	7	2	Peripherals	-	-	-	-	-	-
OTU3881	0.560048	1.5832	29	1	Peripherals	-	-	-	-	-	-
OTU3903	0.193736	1.722	84	3	Peripherals	-	-	-	-	-	-
OTU391	0.582222	-0.42416	45	3	Peripherals	-	-	-	-	-	-
OTU3910	0.5275	-0.993549	20	3	Peripherals	-	-	-	-	-	-
OTU3917	0.50089	0.334774	53	4	Peripherals	-	-	-	-	-	-
OTU3961	0.617347	-0.451217	42	4	Peripherals	-	-	-	-	-	-
OTU3996	0.456361	1.5906	108	3	Peripherals	-	-	-	-	-	-
OTU4000	0.108025	-0.818353	18	3	Peripherals	-	-	-	-	-	-
OTU4002	0.266875	0.531271	40	4	Peripherals	-	-	-	-	-	-
OTU4014	0.290889	2.02859	99	3	Peripherals	-	-	-	-	-	-
OTU4015	0.553578	0.00727769	53	4	Peripherals	-	-	-	-	-	-
OTU4055	0.463499	0.364225	66	3	Peripherals	-	-	-	-	-	-
OTU4090	0.369112	1.97225	73	4	Peripherals	-	-	-	-	-	-
OTU4101	0.290889	2.02859	99	3	Peripherals	-	-	-	-	-	-
OTU4132	0.502363	0.269274	46	4	Peripherals	-	-	-	-	-	-
OTU4134	0.543253	0.272379	17	1	Peripherals	-	-	-	-	-	-
OTU427	0.611489	0.0727769	63	4	Peripherals	-	-	-	-	-	-
OTU444	0.492215	-0.18922	34	4	Peripherals	-	-	-	-	-	-
OTU461	0.219326	1.5468	81	3	Peripherals	-	-	-	-	-	-
OTU470	0.487347	-0.254719	35	4	Peripherals	-	-	-	-	-	-
OTU476	0.591837	-1.03844	7	1	Peripherals	-	-	-	-	-	-
OTU477	0.489603	-0.647714	23	4	Peripherals	-	-	-	-	-	-
OTU494	0.582031	2.07554	16	2	Peripherals	-	-	-	-	-	-
OTU495	0.546698	-0.467959	41	3	Peripherals	-	-	-	-	-	-
OTU524	0.545278	0.0138313	60	3	Peripherals	-	-	-	-	-	-
OTU526	0.1585	1.28401	71	3	Peripherals	-	-	-	-	-	-
OTU527	0.4375	-1.4992	4	4	Peripherals	-	-	-	-	-	-
OTU531	0.344715	0.933613	72	3	Peripherals	-	-	-	-	-	-
OTU533	0.54786	0.00727769	58	4	Peripherals	-	-	-	-	-	-
OTU540	0.491224	0.451823	70	3	Peripherals	-	-	-	-	-	-
OTU546	0.568182	-1.03735	22	3	Peripherals	-	-	-	-	-	-
OTU548	0.341875	0.400273	40	4	Peripherals	-	-	-	-	-	-
OTU556	0.453061	-0.467959	35	3	Peripherals	-	-	-	-	-	-
OTU560	0.601852	-0.289402	18	1	Peripherals	-	-	-	-	-	-
OTU573	0.397924	0.6469	17	1	Peripherals	-	-	-	-	-	-
OTU587	0.511296	0.989765	79	4	Peripherals	-	-	-	-	-	-
OTU590	0.345645	0.408024	57	3	Peripherals	-	-	-	-	-	-
OTU598	0.543388	-0.97521	22	4	Peripherals	-	-	-	-	-	-
OTU600	0.305766	0.793268	46	4	Peripherals	-	-	-	-	-	-
OTU630	0.482042	-0.647714	23	4	Peripherals	-	-	-	-	-	-
OTU644	0.49481	-0.97521	17	4	Peripherals	-	-	-	-	-	-
OTU671	0.584488	-0.97521	19	4	Peripherals	-	-	-	-	-	-
OTU68	0.510811	0.989765	71	4	Peripherals	-	-	-	-	-	-
OTU694	0.510607	0.727769	69	4	Peripherals	-	-	-	-	-	-
OTU704	0.49263	0.203775	42	4	Peripherals	-	-	-	-	-	-
OTU714	0.597751	-0.385717	34	4	Peripherals	-	-	-	-	-	-
OTU716	0.609375	0.142439	8	2	Peripherals	-	-	-	-	-	-
OTU717	0.491969	-0.380361	41	3	Peripherals	-	-	-	-	-	-
OTU726	0.540123	0.0851184	18	1	Peripherals	-	-	-	-	-	-
OTU749	0.551247	-0.102142	19	1	Peripherals	-	-	-	-	-	-
OTU806	0.582031	2.07554	16	2	Peripherals	-	-	-	-	-	-
OTU82	0.607143	-1.21254	14	3	Peripherals	-	-	-	-	-	-
OTU834	0.617347	-1.21254	14	3	Peripherals	-	-	-	-	-	-
OTU85	0.355529	-0.555558	29	3	Peripherals	-	-	-	-	-	-
OTU883	0.540657	-0.730754	34	3	Peripherals	-	-	-	-	-	-
OTU887	0.272684	0.858767	46	4	Peripherals	-	-	-	-	-	-
OTU891	0.502344	0.627019	80	3	Peripherals	-	-	-	-	-	-
OTU930	0.4375	-1.4992	4	4	Peripherals	-	-	-	-	-	-
OTU936	0.243333	-0.42416	30	3	Peripherals	-	-	-	-	-	-
OTU944	0.160816	0.400273	35	4	Peripherals	-	-	-	-	-	-
OTU952	0.596539	-0.511758	43	3	Peripherals	-	-	-	-	-	-
OTU954	0.49	-0.476663	10	1	Peripherals	-	-	-	-	-	-
OTU96	0.612826	-0.0582215	54	4	Peripherals	-	-	-	-	-	-
OTU979	0.0815972	-0.18922	24	4	Peripherals	-	-	-	-	-	-
OTU98	0.608047	-0.073767	65	3	Peripherals	-	-	-	-	-	-
OTU985	0.569941	-0.380361	47	3	Peripherals	-	-	-	-	-	-
OTU986	0.616319	0.6469	24	1	Peripherals	-	-	-	-	-	-
OTU996	0.495472	1.77576	91	4	Peripherals	-	-	-	-	-	-
