# Supplementary material for: Characteristics of the Fungal Communities and Co-occurrence Networks in Hazelnut Tree Root Endospheres and Rhizosphere Soil
Source: Front Plant Sci. 2021 Dec 8;12:749871. doi: 10.3389/fpls.2021.749871 (PMC8692873; doi:10.3389/fpls.2021.749871)
Supplement: Supplementary Table 6 — Soil properties. [file Table_6.XLSX]

## Sheet: Sheet1
样本号	pH	Average	SWC(%)	Average	TOC(g/kg）	Average	TN(g/kg）	Average	C/N	Average	TP(g/kg）	Average	AP(mg/kg）	Average	AK(mg/kg）	Average
PZ	5.6	5.3	17.5818	16.6547	16.7329	15.3782	1.55753	1.55753	10.7432	9.87222	1.52574	1.57152	95.7069	99.3331	79.3805	80.1731
PZ	5.2		14.6571		15.1072		1.57934		9.56554		1.58153		101.348		82.1546
PZ	5.1		17.7252		14.2944		1.53573		9.3079		1.60728		100.945		78.9843
CZ	5	5.16667	16.5914	16.8795	13.1036	14.062	1.62295	1.60841	8.07393	8.74583	1.70599	1.72744	84.8282	86.8428	91.6655	90.2785
CZ	4.8		17.1083		14.5109		1.59678		9.0876		1.6502		88.4544		90.4766
CZ	5.7		16.9387		14.5715		1.60551		9.07595		1.82615		87.2457		88.6933
OZ	7.2	7.23333	18.4179	18.4584	13.0412	14.1042	1.97621	2.01546	6.5991	6.9944	1.6974	1.74175	77.7773	77.8444	81.5601	80.1071
OZ	7.3		17.2775		14.4485		2.04163		7.07697		1.80469		79.7918		80.7675
OZ	7.2		19.6796		14.8229		2.02854		7.30714		1.72315		75.9642		77.9935
ZJ	5.6	5.86667	22.4924	21.8128	12.6724	12.2968	2.09396	2.10414	6.05185	5.85095	1.5987	1.65735	104.168	104.235	73.6344	72.9078
ZJ	5.7		21.4329		11.3274		2.15066		5.26695		1.70599		101.751		72.6436
ZJ	6.3		21.513		12.8907		2.0678		6.23403		1.66736		106.787		72.4455
