# Supplementary material for: Characteristics of the Fungal Communities and Co-occurrence Networks in Hazelnut Tree Root Endospheres and Rhizosphere Soil
Source: Front Plant Sci. 2021 Dec 8;12:749871. doi: 10.3389/fpls.2021.749871 (PMC8692873; doi:10.3389/fpls.2021.749871)
Supplement: Supplementary Table 7 — Correlation results of correlation matrix between fungi in the rhizosphere soil and soil properties. [file Table_7.XLSX]

## Sheet: 相关性矩阵
	pH	SWC	TOC	TN	TP	AP	AK
OTU3336	0.59403	-0.11888	0.23776	0.1049	0.59545	-0.73427	0.18881
OTU2894	0.4921	-0.17483	0.47552	-0.34965	0.22417	-0.66434	0.23776
OTU573	0.36907	-0.12587	0.02797	0.13287	0.05954	-0.45455	0.16084
OTU1785	0.22144	-0.08392	0.32867	-0.16084	0.2697	-0.11189	0.03497
OTU3889	0.79439	0.43357	-0.00699	0.31469	0.19965	-0.12587	-0.55944
OTU1155	-0.39368	-0.62937	0.81818	-0.86014	-0.33625	-0.23077	0.44755
OTU1633	0.27768	0.11888	0.17483	-0.0979	-0.03853	-0.3007	0.03497
OTU2730	-0.52373	-0.53147	0.40559	-0.45455	-0.19615	0.11189	0.56643
OTU3422	-0.17926	0.1049	-0.02797	0.21678	-0.32574	0.37063	-0.25175
OTU3786	-0.08751	-0.11724	-0.45121	0.20607	0.08542	0.39792	-0.04974
OTU2153	-0.06866	-0.18564	0.21016	-0.37478	0.01228	-0.5289	0.31173
OTU678	-0.31446	-0.26276	-0.12512	-0.25025	0.25695	0.05005	0.23774
OTU3903	0.3515	-0.27273	0.40559	-0.25874	0.39229	-0.81119	0.43357
OTU3159	0.2563	0.63114	-0.37084	0.22108	-0.32505	0.49564	-0.62044
OTU1033	-0.18981	-0.21678	0.37762	-0.51748	-0.21366	0.12587	0.07692
OTU1473	0.25659	-0.09091	0.44056	-0.37762	-0.33275	0.13287	-0.14685
OTU85	0.12302	0.41958	-0.67832	0.37762	0.10858	0.6014	-0.48252
OTU985	0.50264	-0.11189	0.62238	-0.20979	0.2662	-0.34965	-0.03497
OTU2464	-0.29049	-0.12609	0.3993	-0.43783	-0.52982	0.21366	-0.07356
OTU3647	0.24253	0.59441	-0.74825	0.54545	0.11208	0.6014	-0.61538
OTU2647	0.16373	0.25569	-0.44483	0.67951	0.12632	0.1366	-0.24869
OTU483	0.26362	0.08392	0.25874	-0.37762	-0.0035	-0.38462	-0.04196
OTU1824	0.23902	-0.08392	0.24476	-0.12587	-0.02802	-0.20979	0.18182
OTU548	-0.79568	-0.68622	0.22614	-0.60824	-0.02734	-0.07798	0.72521
OTU304	0.08574	0.16642	0.12481	-0.00832	-0.10836	0.35364	-0.19138
OTU587	-0.34095	-0.60839	0.8042	-0.8951	-0.45184	-0.23776	0.51748
OTU996	-0.57294	-0.67133	0.60839	-0.92308	-0.21366	-0.24476	0.64336
OTU2194	0.27641	-0.07706	0.44483	-0.17163	-0.0193	-0.17863	-0.03853
OTU1203	0.04921	-0.31469	0.5035	-0.27972	-0.20666	-0.23077	0.22378
OTU1802	-0.31986	-0.32168	0.16084	-0.55944	-0.41681	0.02098	0.32867
OTU3501	0.1406	0.15385	0.12587	-0.18182	-0.07356	-0.29371	-0.25175
OTU1474	0.00703	-0.3007	0.46154	-0.48951	0.09457	-0.58741	0.35664
OTU1014	0.07434	-0.17606	0.33099	-0.37325	-0.24339	0.14789	0.02113
OTU1807	-0.49913	-0.68531	0.64336	-0.93706	-0.2662	-0.23077	0.6014
OTU2949	-0.50532	0.08466	-0.09524	-0.34216	-0.40814	0.33864	-0.04938
OTU1084	0.587	-0.16084	0.5035	-0.23776	0.43783	-0.75524	0.16783
OTU2526	-0.48858	-0.76224	0.6993	-0.58741	-0.01751	-0.41958	0.71329
OTU1344	0.41828	-0.24476	0.20979	0.02098	0.00701	-0.39161	0.20979
OTU3161	0.10612	0.75267	-0.75267	0.75267	-0.13793	0.73432	-0.72514
OTU936	-0.0878	0.48038	-0.39304	0.39304	-0.30624	0.39304	-0.3057
OTU3421	-0.4383	-0.58745	0.14686	-0.23865	0.39539	-0.25701	0.73432
OTU1208	0.15817	0.11189	0.16783	-0.25874	-0.10858	-0.13287	-0.09091
OTU524	-0.29226	-0.79159	0.59895	-0.59895	0.16316	-0.5359	0.89317
OTU3123	-0.16169	-0.17483	0.44755	-0.3986	-0.4028	0.51748	-0.12587
OTU515	-0.01585	0.14011	-0.09107	-0.11909	-0.01754	-0.36427	0.02452
OTU3221	-0.17958	0.07005	-0.3958	0.34676	-0.17895	0.36427	-0.18914
OTU979	0.05624	-0.06993	0.48252	-0.52448	-0.62697	-0.01399	-0.05594
OTU2324	-0.35211	-0.21716	0.33275	-0.50788	-0.21404	-0.18214	0.22417
OTU3590	0.82571	0.47986	-0.24869	0.56042	0.58596	-0.22417	-0.5324
OTU285	-0.2109	-0.64336	0.71329	-0.6993	0.04553	-0.42657	0.56643
OTU2670	-0.15225	0.09179	-0.22029	0.28455	-0.34022	0.55992	-0.24783
OTU2645	-0.02289	-0.21016	-0.16462	0.18914	0.06667	-0.14361	0.19264
OTU2343	-0.36907	0.0979	-0.05594	-0.31469	-0.62697	0.45455	-0.21678
OTU2179	0.42531	-0.04196	0.47552	-0.13986	0.01051	-0.54545	0.06993
OTU3001	-0.53842	-0.51133	0.36577	-0.69048	-0.35893	0.19781	0.24633
OTU2765	0.07218	-0.35727	0.63748	-0.73555	-0.0807	-0.23818	0.17513
OTU3176	0.39717	0.83601	-0.7831	0.63847	0.04417	0.44799	-0.72313
OTU3027	-0.26761	-0.49387	0.72504	-0.84413	-0.4	-0.28371	0.34326
OTU3881	0.36204	-0.00699	0.27972	0.06993	0.21716	-0.04196	-0.13287
OTU1800	-0.35097	-0.62807	0.61755	-0.9158	-0.22671	-0.27018	0.53685
OTU3007	0.26056	-0.25919	0.30123	-0.07005	-0.09123	0.1296	0.05254
OTU461	0.30229	-0.13287	0.29371	-0.27972	0.25919	-0.64336	0.29371
OTU315	0.08436	0.2028	0.12587	-0.09091	-0.22067	0.1049	-0.3007
OTU3513	0.10612	0.75267	-0.75267	0.75267	-0.13793	0.73432	-0.72514
OTU1770	0.46216	0.36612	0.11233	0.00416	-0.15837	-0.20802	-0.27875
OTU3636	-0.4921	-0.57343	0.29371	-0.69231	-0.24869	-0.0979	0.56643
OTU2535	0.50616	-0.08392	0.41259	-0.29371	0.34676	-0.66434	0.18182
OTU2938	-0.30732	0.04367	-0.04367	-0.48038	-0.21874	0.13101	-0.13101
OTU531	0.45423	-0.0035	0.32574	-0.18564	0.30877	-0.67251	0.08406
OTU1805	0.44543	0.10508	0.10158	0.19615	0.25965	-0.42382	0.02452
OTU540	0.47007	0.04203	0.30823	-0.06305	0.18246	-0.38529	-0.05254
OTU2429	0.47712	0.11559	0.36778	-0.19615	-0.01053	-0.47986	-0.05954
OTU3234	0.28676	0.71117	-0.53533	0.74633	0.18397	0.48453	-0.68772
OTU490	-0.49888	-0.14067	0.24617	-0.49235	-0.59498	0.45718	0.00782
OTU3136	-0.02444	0.47121	-0.54227	0.43382	-0.11801	0.80779	-0.56845
OTU694	-0.19366	-0.53941	0.57093	-0.83713	-0.24035	-0.37478	0.5359
OTU2555	-0.36684	-0.38948	0.54737	-0.78597	-0.3058	-0.10877	0.38246
OTU2841	0.66433	-0.01399	0.23776	0.06993	0.29772	-0.29371	-0.07692
OTU1477	0.12324	-0.32224	0.55692	-0.36778	0.3386	-0.52189	0.34676
OTU477	-0.36452	-0.54586	0.22614	-0.46788	-0.03515	0.21834	0.31972
OTU2640	0.41726	-0.36077	0.60946	-0.29422	0.52456	-0.87566	0.36077
OTU2683	-0.05103	-0.13052	0.08701	-0.07251	-0.23971	0.36981	-0.09426
OTU2381	0.21886	0.51068	-0.59131	0.59131	0.11039	0.56981	-0.63969
OTU486	-0.15286	-0.42109	0.14036	-0.31192	0.19529	-0.48348	0.70182
OTU2432	-0.2814	0.1381	0.09331	-0.31352	-0.60757	0.62703	-0.39563
OTU1031	0.07381	-0.23776	0.13986	0.20979	0.23117	-0.48951	0.25175
OTU2286	0.60531	0.55635	-0.07042	0.31691	-0.04233	0.0493	-0.66199
OTU96	-0.01408	-0.44834	0.42382	-0.54991	0.10351	-0.02452	0.24869
OTU3641	0.44092	0.10176	0.32983	-0.0807	0.17926	-0.41053	-0.09825
OTU2371	0.09661	0.14593	0.44491	-0.29542	-0.56335	0.11034	-0.34525
OTU3129	0.3169	-0.10508	-0.17863	0.3958	0.28772	-0.22417	0.1331
OTU2157	0.52028	0.21404	0.14035	0.29474	0.26186	-0.30176	-0.18597
OTU3013	-0.4903	-0.38246	0.30176	-0.61755	-0.55888	0.09123	0.32983
OTU3398	-0.14638	-0.50176	0.22456	-0.33334	0.1529	-0.48772	0.70527
OTU2734	0.1195	0.05005	-0.17517	0.26276	0.05014	0.58808	-0.31281
OTU391	-0.52837	-0.22223	-0.45152	0.19048	0.02827	0.36686	0.25398
OTU877	-0.53842	-0.17169	-0.32098	0.22767	0.06356	0.27246	0.27246
OTU1437	-0.24061	-0.03366	0.12715	-0.01496	-0.21167	0.3852	0.02618
OTU123	0.52289	0.41681	0.0035	0.07356	-0.0386	-0.11208	-0.48687
OTU1470	0.10211	-0.01751	-0.1366	-0.07706	0.01053	-0.12609	0.04203
OTU2771	0.56967	0.16842	0.1193	0.18947	0.02812	0.10176	-0.25263
OTU1777	0.08084	-0.16783	0.47552	-0.42657	0.08056	-0.77622	0.34965
OTU3052	-0.71328	-0.53875	0.21832	-0.67255	-0.2575	0.08451	0.581
OTU2631	-0.09411	-0.10817	-0.07073	0.1789	-0.0521	0.44517	-0.05825
OTU1330	-0.66082	-0.22378	0.25175	-0.61538	-0.61646	0.26573	0.21678
OTU3620	-0.01943	0.38313	-0.67136	0.70651	0.4155	0.24956	-0.21441
OTU1491	0.41524	-0.21836	0.21836	-0.03639	0.67262	-0.88434	0.38576
OTU2311	-0.45599	-0.662	0.81611	-0.83363	-0.42632	-0.05254	0.44133
OTU4002	-0.59752	-0.4233	0.22929	-0.63142	-0.56185	0.04938	0.43388
OTU63	0.4078	0.29984	-0.01764	0.22929	0.12191	-0.06349	-0.50443
OTU98	0.2355	-0.53147	0.51748	-0.4965	0.02802	-0.34965	0.41259
OTU1776	0.20177	-0.07747	0.33099	-0.37325	0.29277	-0.61973	0.1831
OTU1101	-0.24453	0.08261	0.01836	-0.00918	-0.24367	0.22947	-0.11015
OTU3517	0.10612	0.75267	-0.75267	0.75267	-0.13793	0.73432	-0.72514
OTU1801	0.14965	-0.4028	0.28371	0.04553	0.58596	-0.56042	0.55692
OTU2544	-0.56637	-0.64086	0.58452	-0.91552	-0.23633	-0.10564	0.56339
OTU806	-0.19725	-0.51068	0.08601	-0.13439	0.5035	-0.25265	0.56981
OTU3426	0.12767	0.85184	-0.64083	0.60566	-0.09786	0.59003	-0.86356
OTU717	0.29226	-0.31524	0.57793	-0.47636	-0.06491	-0.34326	0.24168
OTU2588	-0.24472	-0.45534	0.74606	-0.78459	-0.2386	-0.15061	0.33976
OTU902	-0.11996	-0.27537	-0.11933	0.04589	0.40918	0.00918	0.29373
OTU3582	-0.15194	0.42883	-0.25308	0.33392	-0.15141	0.15466	-0.36556
OTU1361	-0.27482	-0.61378	0.87129	-0.87834	-0.17138	-0.28925	0.46563
OTU1663	-0.29578	-0.03503	0.37828	-0.5289	-0.63509	-0.03853	-0.03503
OTU3805	0.18046	0.66568	-0.78536	0.62828	0.03934	0.58715	-0.69934
OTU2231	0.34683	0.09107	0.28021	-0.21016	0.01754	0.01751	-0.30473
OTU2897	-0.30311	-0.42351	0.32224	-0.60764	-0.11067	0.14731	0.20715
OTU1043	-0.10339	-0.12058	0.11349	0.02837	0.08171	0.01419	0.10639
OTU427	-0.1746	-0.78597	0.45614	-0.58948	0.25483	-0.30527	0.65264
OTU2823	-0.22535	-0.15061	0.19264	-0.49387	-0.47368	-0.05254	0.17513
OTU883	-0.17345	-0.31691	0.06338	-0.45776	0.02469	-0.29578	0.50001
OTU3532	-0.39862	0.15003	-0.14646	-0.01786	-0.66024	0.82162	-0.40009
OTU590	0.11484	-0.50264	0.88929	-0.58349	-0.05106	-0.55537	0.40774
OTU338	0.38557	0.07706	-0.21716	0.32574	0.38947	-0.25919	0.11559
OTU362	-0.25133	0.30987	-0.47889	0.36621	-0.04938	0.15493	-0.21832
OTU1791	-0.01757	0.45455	-0.12587	0.0979	-0.00701	0.33566	-0.40559
OTU1789	0.01767	-0.31635	0.20035	-0.38665	0.12852	-0.28823	0.43586
OTU1566	-0.74965	-0.68201	0.52087	-0.89186	-0.45046	0.08619	0.50963
OTU3178	-0.1422	0.35364	-0.32452	0.27043	-0.3355	0.49093	-0.29955
OTU2031	0.56591	0.08392	0.20979	-0.1049	0.22767	-0.24476	-0.2028
OTU1819	-0.48405	0.09877	-0.13052	-0.33158	-0.58305	0.38449	-0.12346
OTU2308	-0.38272	-0.64211	0.68772	-0.61404	0.11072	-0.54386	0.69825
OTU568	-0.40361	-0.38276	0.02912	-0.12897	0.27716	-0.0208	0.5159
OTU887	-0.83081	-0.52751	0.44936	-0.81667	-0.5989	0.1016	0.45718
OTU1639	-0.51122	-0.72285	0.59935	-0.80276	-0.09825	-0.1126	0.60298
OTU343	-0.87125	-0.19298	-0.21755	-0.1614	-0.43058	0.49825	0.21053
OTU2289	-0.52289	-0.46585	0.43783	-0.80561	-0.24912	0.03152	0.3958
OTU2290	-0.33274	0.08451	0.03521	-0.19015	-0.52205	0.48593	-0.30987
OTU1389	0.37633	-0.03515	0.47452	-0.47804	-0.00528	-0.49913	0.04218
OTU3996	0.12457	0.73432	-0.76185	0.76185	-0.08735	0.72514	-0.73432
OTU3238	-0.24243	0.19151	-0.19151	0.25534	-0.15987	0.34046	-0.28372
OTU1440	0.42504	0.0386	0.45614	-0.22807	-0.09666	-0.16842	-0.32983
OTU1618	0.14261	0.08056	0.34326	-0.36778	-0.0614	-0.31874	-0.17863
OTU2416	-0.01081	-0.2419	0.53218	-0.40317	-0.05923	-0.05376	0.17202
OTU3003	-0.16872	-0.59441	0.5035	-0.43357	-0.16112	0.2028	0.36364
OTU495	-0.09171	-0.62457	0.85264	-0.5579	0.21265	-0.54737	0.56842
OTU3381	0.18612	0.60743	-0.61991	0.65735	0.0771	0.69064	-0.60743
OTU1206	-0.56288	-0.53238	0.19276	-0.55074	-0.33562	0.12851	0.33044
OTU2187	0.35122	0.21836	0.3057	0.13101	0.30624	-0.48038	-0.21836
OTU2874	0.07447	-0.53265	0.31395	-0.52559	0.25089	-0.59614	0.55029
OTU1809	0.18728	0.27417	0.13708	0.10545	-0.27289	0.25659	-0.18629
OTU1481	0.40969	0.15305	0.12457	-0.18508	0.08557	-0.42711	-0.09254
OTU2672	-0.13108	-0.01429	-0.05716	0.33579	0.0662	0.26077	-0.10002
OTU1460	0.35993	-0.10582	0.04938	0.02116	0.56185	-0.58203	0.13052
OTU3798	0.14503	-0.41329	0.28853	-0.21834	0.1328	0.17156	0.10917
OTU2023	0.16637	-0.21832	-0.0493	-0.11972	-0.01058	-0.26761	0.19015
OTU2934	-0.56738	-0.73371	0.75841	-0.85365	-0.42934	-0.28925	0.64553
OTU1280	-0.5727	-0.68786	0.48326	-0.82543	-0.12721	-0.16579	0.70197
OTU546	-0.48219	-0.19111	0.24732	-0.54336	-0.13889	-0.42719	0.36723
OTU3143	-0.01081	0.59131	-0.63969	0.63969	-0.12655	0.52143	-0.51068
OTU2071	0.61869	0.12895	0.03517	0.27353	0.16049	-0.48453	-0.03126
OTU1190	0.27128	-0.16932	0.57498	-0.57498	-0.19788	-0.34569	0.03175
OTU1235	-0.56816	-0.69889	0.57765	-0.72741	-0.14645	0.01783	0.56339
OTU1783	-0.13028	-0.54641	0.44483	-0.60596	-0.17018	-0.55692	0.56392
OTU28	0.68078	-0.00702	-0.04912	0.33684	0.49385	-0.34737	-0.07018
OTU2295	-0.09108	-0.57201	0.40858	-0.57911	-0.03915	-0.09593	0.40147
OTU2695	0.11072	0.29133	-0.15988	0.44055	0.33277	0.17054	-0.19541
OTU1887	0.53428	0.26573	0.15385	0.11189	0.29422	-0.4965	-0.06294
OTU2759	-0.13404	0.07368	-0.18597	-0.21755	-0.23374	0.48421	-0.15088
OTU3523	-0.09894	0.24253	-0.35501	0.2109	0.2588	0.20035	-0.05975
OTU2072	0.92908	0.41624	-0.04938	0.58203	0.57599	-0.33511	-0.40213
OTU1357	-0.29735	-0.60565	0.09155	-0.50001	0.16931	-0.45776	0.68312
OTU2192	-0.15098	0.34278	-0.42405	0.28624	-0.20886	0.57954	-0.42052
OTU554	-0.17284	-0.1579	-0.10526	-0.1193	0.13884	0.12632	0.27719
OTU476	-0.24382	-0.4218	-0.12654	-0.08436	0.0493	-0.22496	0.66433
OTU1968	-0.19435	-0.43586	0.45343	-0.52373	-0.05106	-0.4921	0.46749
OTU1986	-0.22085	-0.12654	0.11599	-0.13005	-0.65845	0.52373	-0.02109
OTU3189	-0.04312	0.62384	-0.66283	0.41329	-0.07421	0.70962	-0.63944
OTU3304	0.21454	-0.16226	-0.00353	0.26103	0.27916	-0.27867	0.04586
OTU704	-0.28597	-0.60781	0.37105	-0.54773	0.24072	-0.14135	0.47706
OTU2796	-0.28923	-0.15191	-0.01381	-0.22556	-0.31588	0.4143	-0.1427
OTU533	0.0265	-0.47804	0.87875	-0.60809	-0.20071	-0.19332	0.17575
OTU2333	-0.44449	-0.49207	0.36371	-0.58835	-0.48579	-0.07845	0.33875
OTU4055	-0.10038	0.64487	-0.68232	0.64487	-0.18963	0.70312	-0.54502
OTU2790	-0.09775	-0.3104	0.33658	-0.61333	-0.31844	0.16455	0.12715
OTU494	-0.25669	-0.52143	0.043	-0.12364	0.4658	-0.2634	0.59131
OTU2763	-0.5873	-0.56492	0.55439	-0.92281	-0.2478	-0.23158	0.58246
OTU556	-0.31625	-0.49561	0.54131	-0.43586	-0.20951	-0.06678	0.4218
OTU2030	0.39217	-0.21279	0.63127	-0.31209	0.09947	-0.64546	0.19151
OTU103	-0.49291	-0.19048	0.34216	-0.29631	-0.0159	-0.09524	0.27514
OTU1620	-0.03197	-0.3039	0.68202	-0.71029	-0.27612	0.0318	0.00707
OTU3168	-0.0878	0.48038	-0.39304	0.39304	-0.30624	0.39304	-0.3057
OTU702	0.02155	-0.31793	-0.10717	-0.14646	0.45089	0.02858	0.20362
OTU221	0.30389	0.12302	-0.16872	0.34095	0.43662	-0.27065	0.10896
OTU3212	-0.33775	0.11826	-0.40317	0.28491	-0.12655	0.16664	0.08063
OTU138	0.46137	-0.26619	0.10097	0.02754	0.11034	-0.35798	0.22947
OTU3139	-0.21631	-0.22223	0.30336	-0.06349	-0.13605	0.15521	0.27867
OTU1915	-0.31449	-0.63621	0.61512	-0.41477	-0.23416	-0.18278	0.46046
OTU1424	-0.26264	-0.24633	-0.2538	0.14929	0.00748	0.09331	0.35084
OTU891	-0.07218	-0.34676	0.52189	-0.63748	-0.20175	-0.2627	0.35026
OTU2656	-0.21951	-0.48038	0.39304	-0.3057	-0.39373	0.21836	0.21836
OTU3566	0.12457	0.73432	-0.76185	0.76185	-0.08735	0.72514	-0.73432
OTU2434	0.26768	-0.09985	0.54502	-0.11233	0.08752	-0.46181	0.05825
OTU168	-0.01058	-0.54386	0.27369	-0.31579	0.51845	-0.69474	0.73334
OTU2580	-0.75795	-0.52725	0.18981	-0.60809	-0.37148	0.04921	0.47804
OTU2716	0.00539	-0.20719	0.59657	-0.52155	-0.02505	-0.25006	0.06787
OTU68	0.34505	0.78217	-0.54086	0.76969	0.12712	0.43269	-0.82377
OTU1387	0.00529	0.06667	0.42106	-0.05965	-0.29174	-0.2	-0.02456
OTU952	0.45664	-0.22888	0.61973	-0.2324	0.36508	-0.32395	0.03169
OTU1198	0.03908	-0.30744	0.19789	-0.03534	-0.04602	-0.09895	0.42405
OTU3106	0.01764	0.14035	0.38246	-0.32632	-0.34271	-0.00702	-0.26316
OTU2633	0.15138	-0.07171	0.38722	-0.31193	-0.05387	-0.49836	0.10398
OTU353	-0.58932	-0.30199	0.21317	-0.51872	0.02491	-0.27712	0.49029
OTU2370	0.67296	0.25057	0.10097	0.00374	0.2023	-0.50113	-0.24683
OTU1974	0.33451	-0.52818	0.55283	-0.17958	0.33863	-0.70776	0.49649
OTU2482	0.46137	-0.26619	0.10097	0.02754	0.11034	-0.35798	0.22947
OTU1714	0.09929	-0.1411	-0.00353	0.05644	0.43464	-0.37744	0.26103
OTU457	0.15946	-0.03359	-0.23514	-0.12317	0.24864	-0.30232	0.18288
OTU383	0.04323	0.06732	-0.17577	0.11593	-0.17795	-0.10471	0.10471
OTU3851	0.01081	0.56981	-0.65044	0.65044	-0.06731	0.51068	-0.52143
OTU2288	0.30688	-0.10526	0.01404	-0.04211	-0.04921	-0.34386	0.12983
OTU4015	-0.52682	-0.63596	0.29133	-0.63241	0.09076	-0.47608	0.8065
OTU644	-0.40071	-0.45152	0.11641	-0.29278	0.19965	-0.02822	0.47974
OTU1784	0.1188	-0.21165	0.59262	-0.50796	0.06714	-0.75488	0.34216
OTU2770	0.84797	0.32098	-0.02613	0.41802	0.587	-0.52999	-0.18288
OTU413	-0.01083	-0.33405	0.3556	-0.449	0.23928	-0.19037	0.18319
OTU2948	-0.49558	0.24291	-0.02143	-0.15718	-0.66918	0.71088	-0.26435
OTU3118	-0.4238	0.25856	-0.08619	-0.24357	-0.42982	0.44218	-0.25107
OTU3657	-0.27831	0.41392	-0.34404	-0.01075	-0.3931	0.40317	-0.33329
OTU3329	-0.03652	0.59208	-0.54123	0.33781	-0.35296	0.80276	-0.71195
OTU2961	0.4405	-0.12015	0.31804	0.10955	0.41064	-0.43819	0.18022
OTU1815	0.07121	0.15983	-0.47221	0.45768	0.05094	-0.10534	0.08355
OTU3836	-0.07547	0.72572	-0.68818	0.38788	-0.29456	0.76326	-0.73823
OTU3433	0.01081	0.56981	-0.65044	0.65044	-0.06731	0.51068	-0.52143
OTU3149	-0.01081	0.59131	-0.63969	0.63969	-0.12655	0.52143	-0.51068
OTU1169	0.16814	-0.40846	0.18662	-0.33452	0.53616	-0.62678	0.45424
OTU2925	-0.5318	-0.7979	0.46398	-0.59755	-0.14085	-0.13708	0.66785
OTU1989	-0.6874	-0.64315	0.51946	-0.8057	-0.34515	0.08481	0.44879
OTU3432	-0.01081	0.59131	-0.63969	0.63969	-0.12655	0.52143	-0.51068
OTU444	-0.17175	-0.65491	0.75813	-0.50542	-0.15153	-0.18508	0.48406
OTU3142	-0.0878	0.48038	-0.39304	0.39304	-0.30624	0.39304	-0.3057
OTU2475	-0.53164	-0.68122	0.63102	-0.80671	-0.43279	0.08963	0.46251
OTU3201	-0.01513	0.71486	-0.43644	0.19188	-0.56347	0.63209	-0.68852
OTU3879	0.45731	0.03639	0.37485	0.01456	-0.11666	-0.06551	-0.2038
OTU2861	0.22085	0.31635	-0.11951	0.04921	-0.46303	0.23199	-0.31283
OTU1753	0.68285	0.15619	0.15619	0.34508	0.57129	-0.51217	-0.07991
OTU3961	0.03047	-0.23891	0.43502	-0.58835	-0.1536	-0.50634	0.18542
OTU3613	0.21951	0.39304	-0.3057	0.3057	-0.04375	0.48038	-0.48038
OTU3595	-0.28483	-0.25064	0.00726	0.04722	0.04548	0.29422	0.30875
OTU716	0.0878	-0.3057	0.21836	-0.13101	0.48123	-0.13101	0.3057
OTU2899	-0.32758	0.25701	0.06425	-0.39469	-0.62526	0.33044	-0.28455
OTU3662	0.01081	0.56981	-0.65044	0.65044	-0.06731	0.51068	-0.52143
OTU2346	-0.3617	-0.46563	0.44799	-0.41271	-0.18552	-0.11288	0.36686
OTU701	0.1865	-0.26857	-0.01414	-0.05301	0.2124	-0.33924	0.39225
OTU2227	0.35207	-0.39512	0.34483	-0.07902	0.11514	-0.02874	0.15086
OTU834	0.07668	-0.45042	0.28696	-0.14893	0.32567	-0.41409	0.50127
OTU889	0.05694	0.28321	0.06018	-0.18763	-0.27661	-0.08142	-0.05664
OTU3064	-0.0746	-0.32157	0.49826	-0.62548	0.04956	-0.5336	0.36044
OTU134	-0.30196	0.06007	-0.37105	-0.12015	-0.02124	0.40638	-0.02474
OTU1323	0.58402	-0.32752	0.42109	0.0078	0.39058	-0.56146	0.21834
OTU2880	0.63234	-0.05301	0.24383	0.18729	0.67613	-0.76329	0.18729
OTU2955	-0.28232	0.12481	0.15394	-0.43685	-0.40844	0.27043	-0.14978
OTU526	0.14565	-0.2933	0.17669	-0.2615	0.28143	-0.75623	0.48766
OTU559	-0.10676	-0.06372	-0.28675	0.04248	0.29257	-0.39649	0.47083
OTU3722	-0.59504	-0.53007	0.2615	-0.36398	-0.27435	0.18729	0.44172
OTU2941	-0.50626	-0.75894	0.4965	-0.75894	-0.14921	-0.31209	0.71638
OTU3880	0.33639	0.30062	0.25409	0.01432	0.25454	0.00358	-0.46166
OTU527	-0.48292	-0.21836	0.13101	-0.21836	-0.13124	-0.04367	0.39304
OTU980	0.09112	-0.00725	-0.17403	0.029	-0.27239	0.34805	-0.15953
OTU1003	-0.6464	-0.41795	0.24291	-0.36437	0.04831	-0.15718	0.56442
OTU3055	-0.30533	0.00538	0.29028	-0.65044	-0.5008	0.13439	-0.13439
OTU1146	0.1578	0.11993	0.15521	-0.31747	-0.39224	0.00705	-0.06349
OTU3349	-0.30828	-0.50861	0.39268	-0.7517	-0.40461	-0.0748	0.39642
OTU1515	-0.27113	-0.1929	0.49297	-0.55013	-0.39006	0.08573	-0.06787
OTU4132	-0.17482	-0.39268	0.41138	-0.62828	-0.37463	-0.09723	0.24309
OTU3008	-0.03771	0.05716	-0.30721	0.39295	0.16461	0.43224	-0.09288
OTU1186	0.19894	-0.04947	0.48413	-0.06007	0.15576	-0.06007	-0.03887
OTU1489	-0.6464	-0.3215	0.36437	-0.61443	-0.30775	0.20005	0.28578
OTU3165	-0.0878	0.48038	-0.39304	0.39304	-0.30624	0.39304	-0.3057
OTU4090	-0.43432	-0.69556	0.55215	-0.82105	-0.23166	-0.20078	0.56649
OTU3427	-0.01081	0.59131	-0.63969	0.63969	-0.12655	0.52143	-0.51068
OTU439	-0.43009	0.11972	-0.47184	0.20775	-0.2187	0.30282	0.08099
OTU4000	0.02553	0.31651	-0.47672	0.38684	0.07242	0.25399	-0.31651
OTU2447	-0.0878	-0.04367	0.48038	-0.39304	-0.48123	0.04367	-0.04367
OTU2422	-0.10676	-0.48145	0.56288	-0.54517	-0.30853	-0.12744	0.39649
OTU73	0.08106	-0.05376	-0.00538	-0.23652	0.09154	-0.10214	-0.07526
OTU1509	0.10893	-0.02842	0.05685	-0.08882	0.10677	0.04974	0.11724
OTU342	-0.4046	-0.2618	-0.17584	-0.05471	0.1096	-0.27353	0.65255
OTU1876	0.31237	-0.16683	0.38788	-0.13764	0.17966	-0.35035	-0.06256
OTU1306	-0.4929	-0.39295	0.36109	-0.72218	-0.46457	-0.29029	0.41065
OTU3550	0.12457	0.73432	-0.76185	0.76185	-0.08735	0.72514	-0.73432
OTU2469	0.22134	0.57501	-0.05459	0.03639	-0.17681	-0.10554	-0.53497
OTU3294	-0.33809	0.20179	0.0531	-0.24427	-0.50003	0.50269	-0.42127
OTU1661	-0.51789	-0.67149	0.53293	-0.79584	-0.28651	0.02132	0.53648
OTU2514	0.36832	-0.25144	0.81538	-0.43463	0.16912	-0.58549	0.15086
OTU3835	-0.0878	0.48038	-0.39304	0.39304	-0.30624	0.39304	-0.3057
OTU2127	-0.42429	-0.42744	0.0467	-0.47055	-0.05577	0.26581	0.2694
OTU137	-0.21384	-0.17517	0.15015	-0.16266	-0.37603	0.33783	0
OTU3505	0.04152	0.42223	-0.43141	0.02754	-0.27585	0.02754	-0.16522
OTU3025	-0.10933	-0.10341	0.34588	-0.48138	-0.72333	0.23177	-0.04279
OTU3553	-0.15225	0.09179	-0.22029	0.28455	-0.34022	0.55992	-0.24783
OTU3946	-0.54984	-0.37525	0.0708	-0.03894	-0.17731	0.02478	0.43189
OTU2911	-0.30732	0.04367	-0.04367	-0.48038	-0.21874	0.13101	-0.13101
OTU3624	-0.07169	-0.32092	0.23534	-0.43859	0.2036	-0.5313	0.45285
OTU1459	-0.17206	0.03209	0.10697	-0.32448	-0.47508	0.37797	-0.17472
OTU3579	0.07836	0.65044	-0.52143	0.52143	-0.27463	0.63969	-0.56981
OTU1379	-0.11588	-0.58222	0.39466	-0.43373	0.05872	-0.08206	0.37903
OTU3545	0.0878	0.3057	-0.48038	0.48038	0.17499	0.3057	-0.39304
OTU4101	0.01081	0.56981	-0.65044	0.65044	-0.06731	0.51068	-0.52143
OTU1952	0.02664	-0.56187	0.39578	-0.35691	0.19116	-0.34278	0.5548
OTU1625	-0.3534	0.0374	-0.10097	-0.3665	-0.62189	0.17203	0.03366
OTU1367	-0.13156	-0.38363	0.52346	-0.47685	0.00718	0.05378	0.2689
OTU2233	-0.60361	-0.49029	0.20607	-0.42279	-0.20999	0.0604	0.38371
OTU33	-0.23701	0.31436	-0.16432	-0.20005	-0.30775	0.3215	-0.30721
OTU2540	-0.19501	0.43779	-0.56593	0.10322	-0.29059	0.45559	-0.48406
OTU3917	-0.35603	-0.37051	0.67926	-0.67199	-0.34204	-0.26153	0.26517
OTU2953	-0.76957	-0.59911	0.26627	-0.64903	-0.41052	0.12065	0.48677
OTU101	0.12367	-0.22821	-0.35657	0.29596	0.53937	-0.35657	0.48138
OTU3498	-0.03792	0.09698	0.3125	-0.33046	-0.08456	-0.29454	0.0467
OTU722	0.2956	0.05005	-0.08342	0.01251	0.35096	0.17934	-0.19603
OTU954	0.27604	-0.00832	-0.09985	0.14146	-0.20422	-0.07073	0.08737
OTU1176	-0.07528	0.55626	-0.68819	0.39936	-0.18217	0.27813	-0.4065
OTU337	-0.53227	-0.58613	0.61739	-0.83621	-0.40709	0.16802	0.37903
OTU519	-0.4706	-0.49566	0.66088	-0.58745	-0.66204	0.16522	0.33962
OTU418	-0.32694	-0.38167	0.25265	-0.2634	0.22078	-0.12364	0.52143
OTU3563	0.0878	0.3057	-0.48038	0.48038	0.17499	0.3057	-0.39304
OTU3650	-0.17071	0.56909	-0.61499	0.33962	-0.22988	0.55074	-0.54156
OTU3484	0.06874	-0.00391	-0.1563	0.24617	0.36599	0.19928	0.00391
OTU3509	-0.01081	0.59131	-0.63969	0.63969	-0.12655	0.52143	-0.51068
OTU1953	-0.07749	-0.24739	0.25456	-0.46968	-0.11493	-0.09322	0.21871
OTU1319	-0.16302	-0.18365	-0.38294	0.02345	0.42275	-0.14067	0.2618
OTU2985	-0.30912	-0.48648	0.37634	-0.59663	-0.17471	0.1744	0.23865
OTU2803	-0.05151	-0.00707	0.34278	-0.47352	-0.00885	-0.14135	-0.07774
OTU1773	-0.08176	-0.40874	0.5422	-0.46713	0.05849	-0.09176	0.17934
OTU532	-0.32694	0.03225	-0.2204	0.15052	0.01346	0.17202	0.04838
OTU1375	-0.0878	0.48038	-0.39304	0.39304	-0.30624	0.39304	-0.3057
OTU1593	-0.18029	0.18352	0.05839	0.04588	-0.63925	0.52552	-0.30447
OTU2418	0.12369	0.00417	0.18352	-0.46296	-0.24651	-0.21271	-0.03754
OTU470	-0.1961	-0.4813	0.38285	-0.63444	-0.2429	-0.3318	0.44483
OTU2095	0.69638	0.34948	-0.03744	0.42021	0.35426	-0.56998	-0.19138
OTU2070	-0.37683	-0.38212	0.71694	-0.76425	-0.20963	-0.34573	0.43671
OTU3060	0.01829	0.41488	-0.45127	0.43307	0.26249	0.09098	-0.37848
OTU2895	0.04278	0.00709	0.21279	-0.25534	-0.39435	0.3511	-0.27308
OTU1163	0.19787	-0.31135	0.37219	-0.08947	0.48219	-0.36861	0.21473
OTU3686	0.25729	-0.18365	0.33214	-0.03908	0.53235	-0.68381	0.37903
OTU671	-0.64307	-0.4623	-0.01613	-0.18277	0.05116	-0.20427	0.65044
OTU3616	-0.57437	-0.27044	0.07237	-0.2552	-0.32051	0.43803	0.19045
OTU1841	0.39851	0.20943	-0.04862	0.11219	0.21354	-0.59089	0.0374
OTU1567	-0.51338	-0.23115	-0.12364	-0.41392	-0.05654	-0.043	0.2204
OTU714	-0.52446	-0.65446	0.25805	-0.49739	-0.06556	0.08975	0.44877
OTU598	-0.48841	0.02547	0.13465	-0.53861	-0.60153	0.21836	0.10554
OTU2142	0.60018	0.09153	0.29539	-0.0416	0.07085	-0.61991	-0.00416
OTU600	-0.37596	-0.30778	0.50819	-0.68355	-0.51625	0.25409	0.12168
OTU1271	0.18853	0.62872	-0.33222	-0.01072	-0.25407	0.2965	-0.55013
OTU298	0.0878	-0.3057	0.21836	-0.13101	0.48123	-0.13101	0.3057
OTU3666	-0.29068	-0.31969	-0.10776	-0.26221	0.25728	-0.39152	0.58908
OTU2689	-0.68414	-0.5932	0.39304	-0.85887	-0.21327	-0.13829	0.64415
OTU2096	0.01673	0.337	-0.26627	0.34948	-0.01875	0.41189	-0.32868
OTU3481	0.18964	0.08542	0.1922	0.23491	0.08201	0.05695	-0.12457
OTU607	0.55687	0.06175	-0.14166	0.2797	0.36388	-0.18525	0.05812
OTU2968	-0.20944	-0.43463	0.19756	-0.16164	-0.14213	0.07902	0.28017
OTU4134	0.21893	0.06954	0.06954	-0.13176	0.11733	-0.0366	-0.14641
OTU3675	0.42256	-0.06187	0.14557	-0.13465	0.18593	-0.41488	0.02184
OTU2583	0.30126	-0.03632	0.3923	-0.1453	0.18558	-0.59571	0.24337
OTU2078	0.46137	-0.21112	0.43141	0.08261	0.27585	-0.41305	0.00918
OTU2839	0.17594	-0.12032	0.44119	-0.44483	-0.11506	-0.55787	0.06928
OTU128	-0.56762	-0.55487	0.39075	-0.75806	-0.27009	0.01563	0.39466
OTU2736	-0.3677	-0.67182	0.77259	-0.76886	-0.35519	0.05225	0.44788
OTU72	0.3054	0.25255	-0.0366	0.0915	-0.02017	-0.25987	-0.01098
OTU2812	0.28332	0.10248	0.09882	-0.17203	-0.30066	0.20497	-0.35137
OTU3115	0.15057	-0.10229	0.51144	-0.52605	-0.43915	-0.03653	-0.16074
OTU1975	0.62871	0.24387	-0.20453	0.24387	0.42949	-0.48774	-0.22027
OTU320	0.48292	-0.13101	0.04367	0.21836	0.39373	-0.3057	0.04367
OTU986	0.67626	-0.04983	0.37728	0.01068	0.38686	-0.37017	-0.12457
OTU3538	0.10612	0.75267	-0.75267	0.75267	-0.13793	0.73432	-0.72514
OTU1923	-0.20614	-0.79764	0.39129	-0.41387	0.31848	-0.22198	0.66219
OTU3705	-0.0878	0.48038	-0.39304	0.39304	-0.30624	0.39304	-0.3057
OTU3111	0.27882	0.33283	-0.4044	0.62987	0.16491	0.02147	-0.1861
OTU3814	-0.22194	-0.23836	0.05861	0.01954	-0.25052	0.03908	0.23054
OTU388	-0.39512	-0.39304	-0.13101	-0.04367	0.17499	-0.21836	0.48038
OTU2648	0.05241	0.25442	-0.14181	0.40457	-0.11908	0.31281	-0.39623
OTU334	-0.39512	-0.39304	-0.13101	-0.04367	0.17499	-0.21836	0.48038
OTU1580	-0.46829	-0.46947	0.34209	-0.60412	-0.4393	0.14921	0.26203
OTU879	-0.2311	-0.55675	0.69684	-0.39871	0.17092	-0.38793	0.53161
OTU2748	-0.60377	-0.81331	0.40457	-0.43793	-0.05014	-0.03754	0.77577
OTU2907	-0.58392	-0.6941	0.5845	-0.84022	-0.35498	-0.05845	0.51875
OTU1908	-0.05519	-0.47948	0.5966	-0.70641	-0.09166	-0.21229	0.38065
OTU3678	-0.0878	0.48038	-0.39304	0.39304	-0.30624	0.39304	-0.3057
OTU3910	-0.23507	-0.05913	0.04838	0.0215	-0.52234	0.4408	-0.03225
OTU3172	0.1979	0.37204	0.11197	0.08669	-0.41973	0.40093	-0.53458
OTU1767	0.20762	-0.28455	0.16522	-0.21112	0.48734	-0.22029	0.18358
OTU3829	-0.18266	0.54314	-0.55487	0.2579	-0.43254	0.82839	-0.65255
OTU3645	-0.01081	0.59131	-0.63969	0.63969	-0.12655	0.52143	-0.51068
OTU82	0.04407	-0.08768	0	-0.31417	0.1903	-0.21919	0.15343
OTU1338	-0.59792	-0.61856	0.30379	-0.78693	-0.32999	-0.19399	0.6332
OTU1787	0.27044	0.07925	-0.37954	0.4004	0.19637	-0.26693	0.13347
OTU4014	0.01081	0.56981	-0.65044	0.65044	-0.06731	0.51068	-0.52143
OTU3784	0.32694	-0.13439	0.36016	-0.09138	-0.01077	-0.21502	0.00538
OTU3077	0.53058	-0.03672	0.14686	-0.01836	0.06437	-0.44977	0.09179
OTU1047	0.15678	-0.21055	0	0.03899	0.34762	-0.74081	0.49907
OTU3228	-0.05487	0.29632	0.24174	-0.27293	-0.17186	-0.02339	-0.30412
OTU944	0.00839	-0.3003	0.49632	-0.5005	-0.3426	-0.01251	0.02502
OTU930	-0.48292	-0.21836	0.13101	-0.21836	-0.13124	-0.04367	0.39304
OTU3811	0.01656	0.10614	0.26719	-0.22327	-0.29332	0.1098	-0.21595
OTU2133	-0.45317	0.07184	0.05388	-0.46696	-0.69446	0.06106	0.08621
OTU1063	-0.00418	0.41605	-0.5159	0.25379	-0.03959	0.3578	-0.47845
OTU2697	-0.67361	-0.6976	0.30291	-0.38552	-0.28045	0.01836	0.66088
OTU3827	0.72958	0.76155	-0.62583	0.81057	0.28892	0.05655	-0.67484
OTU3977	0.4517	-0.43685	0.23715	-0.06657	0.44178	-0.39524	0.40773
OTU973	-0.21951	-0.48038	0.39304	-0.3057	-0.39373	0.21836	0.21836
OTU1374	-0.27045	-0.30412	0.46008	-0.67843	-0.11717	-0.07798	0.23394
OTU3920	0.66402	-0.0182	0.25111	0.15285	0.39009	-0.53133	0.03275
OTU3876	0.02702	-0.01075	0.0215	0.03763	-0.30156	0.53218	-0.23652
OTU966	-0.27052	0.08308	-0.13003	-0.21311	0.05789	0.11558	0.05418
OTU2694	0.26809	-0.27033	0.28494	-0.37262	0.25617	-0.51144	0.2338
OTU749	-0.35746	-0.01172	0.20319	-0.33995	-0.2466	0.21101	0.10941
OTU537	-0.21408	-0.33605	0.14458	-0.06252	0.48929	-0.25399	0.44936
OTU2604	0.01891	0.52674	-0.25585	-0.11664	-0.53709	0.35367	-0.5004
OTU3551	0.0878	0.3057	-0.48038	0.48038	0.17499	0.3057	-0.39304
OTU3663	0.0878	-0.3057	0.21836	-0.13101	0.48123	-0.13101	0.3057
OTU2436	0.4581	-0.19033	0.30379	0.02928	0.41982	-0.5966	0.18301
OTU713	0.23594	0.15402	-0.16869	0.39605	0.4243	-0.19436	-0.16136
OTU1863	0.27301	-0.03908	0.13286	-0.19928	0.18789	0.0508	-0.15239
OTU3363	-0.12073	0.25475	-0.29114	0.05095	-0.6307	0.48038	-0.23291
OTU1228	-0.02234	-0.15552	0.33326	-0.51101	0.05564	-0.53322	0.33326
OTU2138	0.15514	0.55889	0.1001	0.171	-0.40945	0.27527	-0.55472
OTU3155	-0.0878	0.48038	-0.39304	0.39304	-0.30624	0.39304	-0.3057
OTU630	-0.35969	-0.3786	0.24131	-0.49509	-0.20005	0	0.26627
OTU1782	0.39416	-0.03393	0.27899	0.1131	0.23038	-0.44487	0.05278
OTU2167	0.35122	0.21836	0.3057	0.13101	0.30624	-0.48038	-0.21836
OTU1836	0.48566	0.37414	0.09444	-0.06175	0.09097	-0.46132	-0.2688
OTU560	-0.013	-0.36587	0.1737	-0.29196	-0.06294	-0.07391	0.30305
OTU4047	0.76025	0.51545	0.0301	0.42515	0.16584	-0.26337	-0.48535
OTU3578	0.6367	0.30291	-0.33962	0.36716	0.20229	-0.05507	-0.24783
OTU3119	-0.0878	0.48038	-0.39304	0.39304	-0.30624	0.39304	-0.3057
OTU1004	0.22849	0.01109	-0.32522	0.33631	0.3369	0.39914	-0.21066
OTU3405	-0.27831	0.41392	-0.34404	-0.01075	-0.3931	0.40317	-0.33329
OTU2472	-0.0878	-0.04367	0.48038	-0.39304	-0.48123	0.04367	-0.04367
OTU2036	0.03469	0.65746	-0.44315	0.13803	-0.44029	0.44315	-0.67199
OTU2811	-0.27831	-0.00538	0.35479	-0.63969	-0.53311	0.12364	-0.12364
OTU2562	-0.1939	-0.30206	0.14193	-0.37848	-0.00182	0.11282	0.14193
OTU2547	-0.19589	-0.22484	-0.02623	-0.18736	-0.06757	0.13116	0.11991
OTU726	-0.174	0.06256	-0.09593	0.10427	0.0961	0.29613	0.08759
OTU2086	0.18659	0.13676	-0.24617	0.39075	0.274	-0.44936	0.1055
OTU1053	-0.23515	-0.21232	0.47142	-0.64415	-0.2217	-0.50381	0.2699
OTU2876	0.1673	0.01122	0.18699	-0.44129	-0.37838	0.01496	-0.15333
OTU3191	0.19589	0.42719	-0.1424	0.24357	-0.38289	0.25482	-0.29604
OTU1018	-0.47531	-0.51188	0.49235	-0.80104	-0.2877	0.0508	0.32432
OTU932	-0.40492	0.03222	-0.03222	-0.30382	-0.56721	0.45113	-0.14731
OTU3607	0.04321	0.676	-0.17193	0.1016	-0.41101	0.48453	-0.71117
