# Supplementary material for: Characteristics of the Fungal Communities and Co-occurrence Networks in Hazelnut Tree Root Endospheres and Rhizosphere Soil
Source: Front Plant Sci. 2021 Dec 8;12:749871. doi: 10.3389/fpls.2021.749871 (PMC8692873; doi:10.3389/fpls.2021.749871)
Supplement: Supplementary Table 8 — The P value of correlation matrix between fungi in the rhizosphere soil and soil properties. [file Table_8.XLSX]

## Sheet: 相关性矩阵
	pH	SWC	TOC	TN	TP	AP	AK
OTU3336	0.04168	0.71288	0.4568	0.74561	0.04107	0.00654	0.55674
OTU2894	0.10414	0.58682	0.11818	0.26524	0.48367	0.01845	0.4568
OTU573	0.23775	0.69668	0.93123	0.6806	0.85415	0.13766	0.61752
OTU1785	0.48913	0.79541	0.2969	0.61752	0.39658	0.72919	0.91409
OTU3889	0.00203	0.15911	0.98279	0.31914	0.53387	0.69668	0.05859
OTU1155	0.20546	0.02832	0.00114	0.00033	0.28523	0.47053	0.14459
OTU1633	0.3822	0.71288	0.58682	0.76212	0.90537	0.34226	0.91409
OTU2730	0.08053	0.07536	0.19084	0.13766	0.54121	0.72919	0.05484
OTU3422	0.57721	0.74561	0.93123	0.49856	0.30148	0.23562	0.42992
OTU3786	0.78684	0.71669	0.14093	0.52052	0.79182	0.20018	0.878
OTU2153	0.83208	0.5635	0.51209	0.23	0.96978	0.07705	0.32394
OTU678	0.3195	0.40931	0.69842	0.43277	0.42012	0.87724	0.45685
OTU3903	0.26255	0.3911	0.19084	0.41677	0.2072	0.00136	0.15911
OTU3159	0.42134	0.02775	0.23534	0.48988	0.30257	0.10129	0.03135
OTU1033	0.55461	0.49856	0.22621	0.08487	0.50491	0.69668	0.81218
OTU1473	0.42079	0.77873	0.15174	0.22621	0.29059	0.6806	0.6488
OTU85	0.70327	0.17452	0.01532	0.22621	0.73694	0.03859	0.11211
OTU985	0.09581	0.72919	0.03068	0.51284	0.40298	0.26524	0.91409
OTU2464	0.35968	0.69617	0.19848	0.15459	0.07644	0.50491	0.82028
OTU3647	0.44754	0.04152	0.00512	0.06661	0.72874	0.03859	0.03317
OTU2647	0.61112	0.42248	0.14734	0.01507	0.69566	0.67205	0.43574
OTU483	0.40772	0.79541	0.41677	0.22621	0.99138	0.21702	0.89699
OTU1824	0.45435	0.79541	0.44326	0.69668	0.93111	0.51284	0.5717
OTU548	0.00197	0.01373	0.47972	0.03586	0.93278	0.80964	0.00761
OTU304	0.79105	0.60521	0.69913	0.97952	0.73746	0.25945	0.55128
OTU587	0.27812	0.03581	0.00161	8e-05	0.14031	0.4568	0.08487
OTU996	0.05151	0.01683	0.03581	2e-05	0.50491	0.44326	0.024
OTU2194	0.38447	0.81186	0.14734	0.59379	0.95253	0.57857	0.90537
OTU1203	0.87929	0.31914	0.09516	0.37857	0.5193	0.47053	0.48445
OTU1802	0.3108	0.30791	0.61752	0.05859	0.17768	0.9484	0.2969
OTU3501	0.66295	0.63309	0.69668	0.5717	0.82028	0.35415	0.42992
OTU1474	0.9827	0.34226	0.13095	0.10625	0.77002	0.04461	0.25514
OTU1014	0.8184	0.58414	0.2933	0.23207	0.44589	0.64646	0.94804
OTU1807	0.09854	0.01391	0.024	1e-05	0.40298	0.47053	0.03859
OTU2949	0.09377	0.79364	0.76843	0.2763	0.1878	0.28161	0.87886
OTU1084	0.0448	0.61752	0.09516	0.4568	0.15459	0.00451	0.6021
OTU2526	0.10702	0.00395	0.01137	0.04461	0.95692	0.17452	0.0092
OTU1344	0.17599	0.44326	0.51284	0.9484	0.98276	0.20806	0.51284
OTU3161	0.74274	0.00473	0.00473	0.00473	0.66904	0.00654	0.00762
OTU936	0.78612	0.11394	0.20626	0.20626	0.333	0.20626	0.33389
OTU3421	0.15409	0.04459	0.64877	0.45507	0.20332	0.42001	0.00654
OTU1208	0.62344	0.72919	0.6021	0.41677	0.73694	0.6806	0.77873
OTU524	0.35664	0.00216	0.0396	0.0396	0.61239	0.07251	9e-05
OTU3123	0.61564	0.58682	0.14459	0.19934	0.1942	0.08487	0.69668
OTU515	0.96102	0.66408	0.77835	0.7124	0.95684	0.24438	0.93971
OTU3221	0.57653	0.82873	0.20281	0.26948	0.57789	0.24438	0.55603
OTU979	0.86218	0.82902	0.11211	0.08002	0.02911	0.96559	0.8629
OTU2324	0.26165	0.49778	0.29059	0.09185	0.50415	0.57102	0.48367
OTU3590	0.00094	0.11439	0.43574	0.05805	0.04527	0.48367	0.07476
OTU285	0.51056	0.024	0.0092	0.01137	0.88825	0.1667	0.05484
OTU2670	0.63666	0.77663	0.49145	0.37004	0.27923	0.05833	0.43737
OTU2645	0.94371	0.51209	0.60916	0.55603	0.83691	0.65613	0.5486
OTU2343	0.23775	0.76212	0.8629	0.31914	0.02911	0.13766	0.49856
OTU2179	0.16809	0.89699	0.11818	0.66463	0.97414	0.06661	0.82902
OTU3001	0.07092	0.0893	0.2423	0.01293	0.25188	0.53771	0.44023
OTU2765	0.82359	0.25425	0.02575	0.0064	0.80311	0.45599	0.58616
OTU3176	0.20111	0.0007	0.00259	0.02545	0.89158	0.14415	0.00787
OTU3027	0.4004	0.10271	0.00763	0.00055	0.19762	0.37151	0.27467
OTU3881	0.24749	0.98279	0.37857	0.82902	0.49778	0.89699	0.6806
OTU1800	0.26331	0.02875	0.03238	3e-05	0.47858	0.39572	0.07191
OTU3007	0.41338	0.41593	0.34137	0.82873	0.77797	0.6881	0.87118
OTU461	0.33959	0.6806	0.35415	0.37857	0.41593	0.024	0.35415
OTU315	0.79435	0.5273	0.69668	0.77873	0.4907	0.74561	0.34226
OTU3513	0.74274	0.00473	0.00473	0.00473	0.66904	0.00654	0.00762
OTU1770	0.13036	0.24181	0.72816	0.98976	0.62299	0.51648	0.38029
OTU3636	0.10414	0.05127	0.35415	0.01259	0.43574	0.76212	0.05484
OTU2535	0.09314	0.79541	0.18256	0.35415	0.26948	0.01845	0.5717
OTU2938	0.33121	0.8928	0.8928	0.11394	0.49459	0.68485	0.68485
OTU531	0.13797	0.99138	0.30148	0.5635	0.32881	0.01657	0.79506
OTU1805	0.14674	0.74518	0.75343	0.54121	0.41508	0.16975	0.93971
OTU540	0.12305	0.89681	0.3297	0.84566	0.57033	0.21615	0.87118
OTU2429	0.11678	0.72055	0.23953	0.54121	0.9741	0.11439	0.85415
OTU3234	0.36618	0.00951	0.07287	0.0053	0.56707	0.1104	0.01344
OTU490	0.09873	0.66279	0.44054	0.10394	0.04127	0.13511	0.98077
OTU3136	0.93991	0.12202	0.06854	0.15884	0.71491	0.00148	0.05379
OTU694	0.54645	0.07031	0.05252	0.00068	0.45177	0.23	0.07251
OTU2555	0.24081	0.21077	0.06547	0.00244	0.33373	0.7365	0.21983
OTU2841	0.01845	0.96559	0.4568	0.82902	0.34729	0.35415	0.81218
OTU1477	0.70277	0.30701	0.05998	0.23953	0.28167	0.08179	0.26948
OTU477	0.24403	0.06637	0.47972	0.12505	0.91363	0.49539	0.31104
OTU2640	0.17717	0.24928	0.03539	0.35327	0.07996	0.00019	0.24928
OTU2683	0.87486	0.68598	0.78801	0.8228	0.45302	0.23674	0.77075
OTU2381	0.49435	0.08977	0.04287	0.04287	0.7327	0.05309	0.02508
OTU486	0.63529	0.17281	0.66349	0.32364	0.54302	0.11129	0.01096
OTU2432	0.37558	0.66865	0.77302	0.32104	0.03613	0.02909	0.20302
OTU1031	0.81966	0.4568	0.66463	0.51284	0.46973	0.10625	0.42992
OTU2286	0.03701	0.0603	0.82783	0.31554	0.89608	0.87908	0.01902
OTU96	0.96535	0.1438	0.16975	0.06398	0.74888	0.93971	0.43574
OTU3641	0.15136	0.75301	0.29511	0.80311	0.57721	0.18498	0.76131
OTU2371	0.76519	0.65088	0.14726	0.35121	0.05647	0.73283	0.27171
OTU3129	0.31555	0.74518	0.57857	0.20281	0.3645	0.48367	0.68006
OTU2157	0.0829	0.50415	0.66352	0.35238	0.41097	0.34048	0.56281
OTU3013	0.1056	0.21983	0.34048	0.03238	0.0589	0.77796	0.29511
OTU3398	0.64985	0.09649	0.48288	0.28969	0.63521	0.10773	0.01041
OTU2734	0.71146	0.87724	0.58607	0.40931	0.87703	0.04431	0.32219
OTU391	0.0774	0.48755	0.14063	0.55318	0.93051	0.24079	0.42571
OTU877	0.07092	0.59366	0.30902	0.47667	0.84442	0.39158	0.39158
OTU1437	0.45126	0.91729	0.69373	0.9632	0.50899	0.21627	0.93564
OTU123	0.0811	0.17768	0.99138	0.82028	0.9052	0.72874	0.10844
OTU1470	0.75217	0.95692	0.67205	0.81186	0.9741	0.69617	0.89681
OTU2771	0.05317	0.6008	0.71191	0.55533	0.93087	0.75301	0.42824
OTU1777	0.80277	0.6021	0.11818	0.1667	0.80345	0.00299	0.26524
OTU3052	0.0092	0.07072	0.49545	0.01656	0.41909	0.794	0.04758
OTU2631	0.77113	0.73791	0.8271	0.57799	0.87226	0.147	0.85731
OTU1330	0.01931	0.48445	0.42992	0.03317	0.03278	0.40383	0.49856
OTU3620	0.9522	0.21895	0.01682	0.01021	0.17919	0.43407	0.50338
OTU1491	0.17948	0.49537	0.49537	0.9106	0.01654	0.00013	0.21553
OTU2311	0.13626	0.01902	0.00121	0.00075	0.16698	0.87118	0.15093
OTU4002	0.0402	0.17034	0.47347	0.02766	0.05728	0.87886	0.15877
OTU63	0.1882	0.34372	0.95661	0.47347	0.70585	0.84458	0.09445
OTU98	0.46121	0.07536	0.08487	0.1006	0.93111	0.26524	0.18256
OTU1776	0.52944	0.81088	0.2933	0.23207	0.35575	0.0316	0.56894
OTU1101	0.4437	0.79854	0.95484	0.97741	0.44535	0.4731	0.73327
OTU3517	0.74274	0.00473	0.00473	0.00473	0.66904	0.00654	0.00762
OTU1801	0.6425	0.1942	0.37151	0.88825	0.04527	0.05805	0.05998
OTU2544	0.05487	0.02474	0.04593	3e-05	0.45959	0.74386	0.05645
OTU806	0.53891	0.08977	0.79041	0.67711	0.09516	0.42821	0.05309
OTU3426	0.69255	0.00044	0.02474	0.03687	0.76222	0.04343	0.00029
OTU717	0.35664	0.31824	0.04905	0.11744	0.84115	0.27467	0.44919
OTU2588	0.44333	0.13688	0.00533	0.00251	0.45518	0.64033	0.27992
OTU902	0.71038	0.38634	0.71185	0.88737	0.18657	0.97741	0.35411
OTU3582	0.63735	0.16423	0.4274	0.28879	0.63855	0.63127	0.24259
OTU1361	0.38732	0.03376	0.00022	0.00017	0.59433	0.36183	0.12713
OTU1663	0.35061	0.91394	0.22533	0.07705	0.02649	0.90537	0.91394
OTU3805	0.57463	0.01813	0.00247	0.02868	0.90339	0.04473	0.01137
OTU2231	0.26937	0.77835	0.3777	0.51209	0.95684	0.95692	0.33551
OTU2897	0.3382	0.1701	0.30703	0.0361	0.73204	0.64777	0.51828
OTU1043	0.74915	0.70894	0.72546	0.93025	0.80069	0.9651	0.74208
OTU427	0.58731	0.00244	0.13611	0.04368	0.4241	0.33462	0.02142
OTU2823	0.4813	0.64033	0.5486	0.10271	0.11981	0.87118	0.58616
OTU883	0.58981	0.31554	0.84485	0.13455	0.93928	0.3506	0.09784
OTU3532	0.19932	0.64163	0.64968	0.95606	0.01945	0.00105	0.1975
OTU590	0.72229	0.09581	0.00011	0.04641	0.87479	0.06085	0.18828
OTU338	0.21579	0.81186	0.49778	0.30148	0.21077	0.41593	0.72055
OTU362	0.43072	0.32701	0.11523	0.24169	0.87886	0.63066	0.49545
OTU1791	0.95677	0.13766	0.69668	0.76212	0.98276	0.28612	0.19084
OTU1789	0.95654	0.31645	0.5324	0.21439	0.69058	0.36361	0.15667
OTU1566	0.005	0.01456	0.08249	0.0001	0.14168	0.78998	0.09055
OTU3178	0.65931	0.25945	0.30342	0.39526	0.28637	0.10509	0.34419
OTU2031	0.05512	0.79541	0.51284	0.74561	0.47668	0.44326	0.5273
OTU1819	0.11081	0.76007	0.68599	0.29239	0.04661	0.21718	0.70226
OTU2308	0.21949	0.02437	0.01344	0.03367	0.73193	0.06757	0.01155
OTU568	0.19323	0.21943	0.92841	0.68954	0.38314	0.94884	0.086
OTU887	0.00082	0.07797	0.14277	0.00119	0.03962	0.75339	0.13511
OTU1639	0.08937	0.00791	0.03943	0.00167	0.76131	0.72752	0.03795
OTU343	0.00022	0.54789	0.49701	0.61627	0.16232	0.09922	0.51133
OTU2289	0.0811	0.12692	0.15459	0.00156	0.43491	0.92252	0.20281
OTU2290	0.2906	0.794	0.91349	0.5539	0.08168	0.10923	0.32701
OTU1389	0.22794	0.91364	0.11906	0.11597	0.987	0.09854	0.89644
OTU3996	0.69969	0.00654	0.00398	0.00398	0.7872	0.00762	0.00654
OTU3238	0.44773	0.55101	0.55101	0.42313	0.61967	0.27886	0.3715
OTU1440	0.16839	0.9052	0.13611	0.47588	0.76506	0.6008	0.29511
OTU1618	0.6584	0.80345	0.27467	0.23953	0.84965	0.3126	0.57857
OTU2416	0.97341	0.44877	0.0749	0.19376	0.85491	0.86822	0.59294
OTU3003	0.60015	0.04152	0.09516	0.15911	0.6169	0.5273	0.24527
OTU495	0.77682	0.02992	0.00043	0.05944	0.50697	0.06547	0.05381
OTU3381	0.56248	0.03618	0.03154	0.02018	0.81175	0.0129	0.03618
OTU1206	0.05673	0.07477	0.54836	0.0635	0.28619	0.69062	0.29415
OTU2187	0.26296	0.49537	0.33389	0.68485	0.333	0.11394	0.49537
OTU2874	0.81809	0.0746	0.32034	0.07926	0.43155	0.04078	0.06376
OTU1809	0.56	0.3885	0.67095	0.7443	0.3908	0.42079	0.5621
OTU1481	0.18596	0.63487	0.69968	0.5647	0.79145	0.16611	0.77484
OTU2672	0.68471	0.96485	0.85995	0.28593	0.83803	0.41299	0.7571
OTU1460	0.25047	0.74342	0.87886	0.94795	0.05728	0.04709	0.68599
OTU3798	0.65292	0.18174	0.36309	0.49539	0.68076	0.59395	0.73556
OTU2023	0.60531	0.49545	0.87908	0.71093	0.97396	0.40039	0.5539
OTU2934	0.05435	0.0066	0.00425	0.00041	0.16367	0.36183	0.02338
OTU1280	0.05163	0.01342	0.11147	0.00094	0.6936	0.60659	0.01093
OTU546	0.11239	0.55185	0.43834	0.06788	0.66683	0.16602	0.24027
OTU3143	0.97341	0.04287	0.02508	0.02508	0.69513	0.08211	0.08977
OTU2071	0.03198	0.6896	0.9136	0.38966	0.6183	0.1104	0.92317
OTU1190	0.39372	0.59884	0.05049	0.05049	0.53756	0.27106	0.92198
OTU1235	0.05394	0.01144	0.04919	0.00734	0.6497	0.95614	0.05645
OTU1783	0.68653	0.06604	0.14734	0.03676	0.59696	0.05998	0.05617
OTU28	0.01481	0.98273	0.8795	0.28433	0.10272	0.26858	0.82843
OTU2295	0.77833	0.05198	0.18728	0.04848	0.90385	0.7668	0.19582
OTU2695	0.73193	0.35823	0.61965	0.15174	0.29055	0.59617	0.54277
OTU1887	0.07354	0.40383	0.63309	0.72919	0.35327	0.1006	0.84593
OTU2759	0.67791	0.81997	0.56281	0.49701	0.46467	0.11067	0.63974
OTU3523	0.75967	0.44754	0.25747	0.51056	0.41666	0.5324	0.85365
OTU2072	1e-05	0.17833	0.87886	0.04709	0.05	0.28697	0.19502
OTU1357	0.34793	0.03688	0.7772	0.09784	0.59885	0.13455	0.01434
OTU2192	0.63951	0.27539	0.16949	0.36709	0.51476	0.04828	0.17346
OTU554	0.59115	0.62406	0.74474	0.71191	0.66695	0.69566	0.38307
OTU476	0.44507	0.17201	0.69515	0.79435	0.87908	0.48208	0.01845
OTU1968	0.54501	0.15667	0.13875	0.08053	0.87479	0.10414	0.12541
OTU1986	0.49034	0.69515	0.7196	0.68705	0.0199	0.08053	0.94813
OTU3189	0.89416	0.03017	0.01882	0.18174	0.81871	0.00974	0.02516
OTU3304	0.50312	0.61437	0.99132	0.41251	0.37957	0.38044	0.88746
OTU704	0.36755	0.03603	0.23505	0.06526	0.45106	0.66125	0.11683
OTU2796	0.36187	0.63742	0.96602	0.48087	0.3172	0.18057	0.65818
OTU533	0.93484	0.11597	0.00017	0.03592	0.53166	0.54717	0.58482
OTU2333	0.14769	0.10416	0.24517	0.04419	0.10934	0.80852	0.28144
OTU4055	0.75626	0.02357	0.0145	0.02357	0.55499	0.01075	0.06687
OTU2790	0.76249	0.32613	0.28473	0.03393	0.31308	0.60932	0.69373
OTU494	0.42061	0.08211	0.89443	0.70185	0.12696	0.40813	0.04287
OTU2763	0.04466	0.05564	0.0614	2e-05	0.43742	0.46893	0.04689
OTU556	0.3166	0.10131	0.06913	0.15667	0.51342	0.83662	0.17201
OTU2030	0.20735	0.5067	0.0277	0.32337	0.7584	0.0234	0.55101
OTU103	0.10348	0.55318	0.2763	0.3497	0.96088	0.76843	0.38675
OTU1620	0.92143	0.33688	0.01456	0.00964	0.385	0.92184	0.98261
OTU3168	0.78612	0.11394	0.20626	0.20626	0.333	0.20626	0.33389
OTU702	0.94701	0.3139	0.74026	0.64968	0.14125	0.92975	0.5256
OTU221	0.33691	0.70327	0.60015	0.27812	0.15586	0.39485	0.73604
OTU3212	0.28295	0.71432	0.19376	0.36942	0.69513	0.60471	0.80328
OTU138	0.1311	0.403	0.75487	0.9323	0.73282	0.25323	0.4731
OTU3139	0.49951	0.48755	0.33779	0.84458	0.67333	0.63005	0.38044
OTU1915	0.31946	0.02614	0.03327	0.18003	0.46386	0.56963	0.13197
OTU1424	0.40953	0.44023	0.42604	0.6433	0.9816	0.77302	0.26351
OTU891	0.82359	0.26948	0.08179	0.02575	0.52947	0.40943	0.26434
OTU2656	0.49303	0.11394	0.20626	0.33389	0.20539	0.49537	0.49537
OTU3566	0.69969	0.00654	0.00398	0.00398	0.7872	0.00762	0.00654
OTU2434	0.40027	0.75751	0.06687	0.72816	0.7868	0.13069	0.85731
OTU168	0.97396	0.06757	0.38937	0.31735	0.08418	0.01216	0.00665
OTU2580	0.00429	0.07815	0.55461	0.03592	0.23446	0.87929	0.11597
OTU2716	0.98674	0.5182	0.0406	0.08203	0.93841	0.43313	0.83399
OTU68	0.272	0.00264	0.0694	0.00342	0.69382	0.16005	0.00099
OTU1387	0.98698	0.8369	0.17285	0.8539	0.35753	0.53313	0.9396
OTU952	0.13563	0.47428	0.0316	0.46731	0.24325	0.30431	0.92211
OTU1198	0.90403	0.33101	0.53755	0.91318	0.88707	0.75965	0.16949
OTU3106	0.95662	0.66352	0.21983	0.30058	0.27549	0.98273	0.40857
OTU2633	0.63861	0.82474	0.21366	0.32363	0.86793	0.09913	0.74778
OTU353	0.04375	0.34009	0.50591	0.084	0.93874	0.3832	0.10561
OTU2370	0.01647	0.43216	0.75486	0.9908	0.52833	0.09698	0.43929
OTU1974	0.28788	0.07753	0.06229	0.57652	0.28162	0.01002	0.10061
OTU2482	0.1311	0.403	0.75487	0.9323	0.73282	0.25323	0.4731
OTU1714	0.75883	0.66182	0.99132	0.86169	0.15796	0.22645	0.41251
OTU457	0.62058	0.91746	0.46193	0.70294	0.43583	0.33954	0.56941
OTU383	0.89387	0.83534	0.58477	0.71975	0.58004	0.74604	0.74604
OTU3851	0.97341	0.05309	0.02201	0.02201	0.83535	0.08977	0.08211
OTU2288	0.33194	0.74474	0.96547	0.89663	0.87929	0.27377	0.68758
OTU4015	0.07844	0.02622	0.35823	0.02734	0.77909	0.11768	0.00153
OTU644	0.19675	0.14063	0.71864	0.35574	0.53386	0.93063	0.1145
OTU1784	0.71308	0.50903	0.0423	0.09179	0.83576	0.00454	0.2763
OTU2770	0.00049	0.30902	0.93576	0.17629	0.0448	0.07633	0.56941
OTU413	0.97335	0.28859	0.25662	0.14314	0.45384	0.55341	0.56875
OTU2948	0.10134	0.44681	0.94729	0.62565	0.01732	0.00955	0.40639
OTU3118	0.16978	0.41711	0.78998	0.44554	0.16315	0.15006	0.43121
OTU3657	0.38109	0.18101	0.27351	0.97355	0.20618	0.19376	0.28977
OTU3329	0.9103	0.04253	0.06918	0.28285	0.26043	0.00167	0.00939
OTU2961	0.15179	0.70994	0.31373	0.73468	0.18485	0.15421	0.57514
OTU1815	0.82595	0.61977	0.12112	0.13462	0.87507	0.74456	0.7963
OTU3836	0.81567	0.00755	0.01336	0.21281	0.35269	0.00387	0.00611
OTU3433	0.97341	0.05309	0.02201	0.02201	0.83535	0.08977	0.08211
OTU3149	0.97341	0.04287	0.02508	0.02508	0.69513	0.08211	0.08977
OTU1169	0.60142	0.18742	0.5614	0.28788	0.07234	0.02918	0.13796
OTU2925	0.07514	0.00187	0.12866	0.04018	0.66239	0.67095	0.01762
OTU1989	0.0135	0.02406	0.08348	0.00156	0.27187	0.79328	0.14335
OTU3432	0.97341	0.04287	0.02508	0.02508	0.69513	0.08211	0.08977
OTU444	0.59353	0.02082	0.00427	0.0937	0.63827	0.5647	0.1108
OTU3142	0.78612	0.11394	0.20626	0.20626	0.333	0.20626	0.33389
OTU2475	0.07525	0.01472	0.02778	0.00152	0.15993	0.78176	0.13003
OTU3201	0.96278	0.00898	0.15605	0.55021	0.05641	0.02744	0.01329
OTU3879	0.13498	0.9106	0.22992	0.96419	0.71805	0.83971	0.52522
OTU2861	0.49034	0.31645	0.71142	0.87929	0.12954	0.46812	0.32215
OTU1753	0.01439	0.62785	0.62785	0.27197	0.05234	0.08868	0.805
OTU3961	0.92511	0.45457	0.15755	0.04419	0.63365	0.093	0.56398
OTU3613	0.49303	0.20626	0.33389	0.33389	0.89261	0.11394	0.11394
OTU3595	0.36956	0.43203	0.98212	0.88414	0.88837	0.35326	0.32884
OTU716	0.78612	0.33389	0.49537	0.68485	0.11321	0.68485	0.33389
OTU2899	0.29861	0.42001	0.84275	0.20418	0.02969	0.29415	0.37004
OTU3662	0.97341	0.05309	0.02201	0.02201	0.83535	0.08977	0.08211
OTU2346	0.24797	0.12713	0.14415	0.18242	0.56377	0.72688	0.24079
OTU701	0.56166	0.39865	0.96522	0.87004	0.50749	0.28069	0.20726
OTU2227	0.26172	0.20366	0.27234	0.80714	0.72159	0.92936	0.63977
OTU834	0.81276	0.14172	0.36582	0.64412	0.3016	0.18081	0.09687
OTU889	0.86048	0.3724	0.85261	0.55926	0.38411	0.80139	0.8612
OTU3064	0.81777	0.30808	0.09921	0.02961	0.87844	0.07398	0.24974
OTU134	0.34014	0.85287	0.23505	0.70994	0.94776	0.18989	0.93917
OTU1323	0.04616	0.29871	0.17281	0.98081	0.20936	0.05749	0.49539
OTU2880	0.02736	0.87004	0.44504	0.55998	0.01578	0.00387	0.55998
OTU2955	0.37397	0.69913	0.63289	0.15562	0.18744	0.39526	0.64221
OTU526	0.65151	0.35484	0.58278	0.41165	0.37554	0.00443	0.10778
OTU559	0.74121	0.84403	0.36619	0.89571	0.3561	0.20195	0.12237
OTU3722	0.04125	0.07628	0.41165	0.24479	0.38818	0.55998	0.15053
OTU2941	0.09306	0.00421	0.1006	0.00421	0.64348	0.32337	0.00877
OTU3880	0.28502	0.3424	0.42549	0.96478	0.42465	0.99119	0.13083
OTU527	0.11176	0.49537	0.68485	0.49537	0.68432	0.8928	0.20626
OTU980	0.77823	0.98216	0.58856	0.9287	0.3917	0.26758	0.62044
OTU1003	0.02313	0.17637	0.44681	0.24424	0.88148	0.62565	0.05591
OTU3055	0.33452	0.98677	0.36005	0.02201	0.09723	0.67711	0.67711
OTU1146	0.62427	0.71044	0.63005	0.31464	0.20727	0.98264	0.84458
OTU3349	0.32961	0.0913	0.20671	0.00481	0.19202	0.8173	0.20204
OTU1515	0.39399	0.54806	0.10343	0.06385	0.21003	0.79107	0.83399
OTU4132	0.58684	0.20671	0.18398	0.02868	0.2302	0.7637	0.44648
OTU3008	0.90738	0.85995	0.33138	0.20637	0.60918	0.16053	0.77404
OTU1186	0.53536	0.87865	0.11074	0.85287	0.62882	0.85287	0.90453
OTU1489	0.02313	0.30819	0.24424	0.03352	0.33049	0.53304	0.36788
OTU3165	0.78612	0.11394	0.20626	0.20626	0.333	0.20626	0.33389
OTU4090	0.1583	0.01201	0.06269	0.00106	0.46877	0.53151	0.05481
OTU3427	0.97341	0.04287	0.02508	0.02508	0.69513	0.08211	0.08977
OTU439	0.16285	0.71093	0.12146	0.51704	0.49468	0.33869	0.80243
OTU4000	0.93722	0.31619	0.11713	0.21414	0.82303	0.42569	0.31619
OTU2447	0.78612	0.8928	0.11394	0.20626	0.11321	0.8928	0.8928
OTU2422	0.74121	0.11302	0.05673	0.06678	0.32921	0.69306	0.20195
OTU73	0.80225	0.86822	0.98677	0.45922	0.77721	0.75211	0.81619
OTU1509	0.73611	0.93013	0.86071	0.7837	0.74119	0.878	0.71669
OTU342	0.19203	0.41108	0.58462	0.86591	0.73455	0.38966	0.02144
OTU1876	0.32291	0.6043	0.21281	0.6697	0.57635	0.26422	0.84684
OTU1306	0.10349	0.20637	0.24883	0.00799	0.12811	0.36004	0.18483
OTU3550	0.69969	0.00654	0.00398	0.00398	0.7872	0.00762	0.00654
OTU2469	0.48934	0.05048	0.86619	0.9106	0.58251	0.74409	0.0731
OTU3294	0.28244	0.52941	0.86981	0.4442	0.09783	0.09577	0.17261
OTU1661	0.08458	0.0168	0.07441	0.00196	0.36661	0.94757	0.07214
OTU2514	0.23878	0.43051	0.00123	0.15797	0.59928	0.04549	0.63977
OTU3835	0.78612	0.11394	0.20626	0.20626	0.333	0.20626	0.33389
OTU2127	0.16923	0.16574	0.88542	0.12262	0.86331	0.4037	0.39714
OTU137	0.50456	0.58607	0.64138	0.61349	0.22833	0.28282	1
OTU3505	0.89805	0.17153	0.16142	0.9323	0.38547	0.9323	0.60784
OTU3025	0.73519	0.74912	0.27078	0.11309	0.00784	0.46855	0.89496
OTU3553	0.63666	0.77663	0.49145	0.37004	0.27923	0.05833	0.43737
OTU3946	0.06402	0.22937	0.82692	0.90436	0.58142	0.93907	0.1609
OTU2911	0.33121	0.8928	0.8928	0.11394	0.49459	0.68485	0.68485
OTU3624	0.82477	0.30912	0.46154	0.15379	0.52563	0.07547	0.13932
OTU1459	0.59284	0.92113	0.74072	0.30347	0.11857	0.22574	0.58705
OTU3579	0.80874	0.02201	0.08211	0.08211	0.38766	0.02508	0.05309
OTU1379	0.71987	0.04701	0.20423	0.15893	0.85617	0.79986	0.22434
OTU3545	0.78612	0.33389	0.11394	0.11394	0.58646	0.33389	0.20626
OTU4101	0.97341	0.05309	0.02201	0.02201	0.83535	0.08977	0.08211
OTU1952	0.93449	0.05727	0.20283	0.25476	0.55175	0.27539	0.06117
OTU1625	0.2598	0.90814	0.75486	0.24129	0.03084	0.59291	0.91729
OTU1367	0.6836	0.2183	0.08071	0.11701	0.98232	0.86816	0.39804
OTU2233	0.03769	0.10561	0.52052	0.1709	0.51244	0.85208	0.2182
OTU33	0.45826	0.31967	0.60982	0.53304	0.33049	0.30819	0.33138
OTU2540	0.54362	0.15463	0.05511	0.74956	0.35951	0.13664	0.1108
OTU3917	0.25601	0.23579	0.01512	0.01668	0.27648	0.41158	0.40488
OTU2953	0.00342	0.03953	0.40285	0.0224	0.18498	0.70877	0.10852
OTU101	0.70178	0.47561	0.25524	0.3503	0.07033	0.25524	0.11309
OTU3498	0.90687	0.7643	0.32269	0.29412	0.79388	0.35272	0.88542
OTU722	0.35091	0.87724	0.79661	0.96921	0.26333	0.57703	0.54147
OTU954	0.38513	0.97952	0.75751	0.66101	0.52435	0.8271	0.78716
OTU1176	0.81614	0.06035	0.01335	0.1984	0.57094	0.3814	0.18976
OTU337	0.07484	0.04519	0.03244	0.0007	0.18904	0.60168	0.22434
OTU519	0.12257	0.10127	0.01929	0.04459	0.01901	0.60784	0.28012
OTU418	0.29961	0.22087	0.42821	0.40813	0.49046	0.70185	0.08211
OTU3563	0.78612	0.33389	0.11394	0.11394	0.58646	0.33389	0.20626
OTU3650	0.5958	0.05346	0.03331	0.28012	0.4723	0.0635	0.06898
OTU3484	0.83189	0.99038	0.62761	0.44054	0.24199	0.53464	0.99038
OTU3509	0.97341	0.04287	0.02508	0.02508	0.69513	0.08211	0.08977
OTU1953	0.81081	0.43821	0.42461	0.12341	0.72208	0.77323	0.49466
OTU1319	0.6127	0.56776	0.21921	0.94235	0.17095	0.66279	0.41108
OTU2985	0.32823	0.10876	0.22792	0.04057	0.58708	0.58775	0.45507
OTU2803	0.87368	0.98261	0.27539	0.11995	0.97822	0.66125	0.81021
OTU1773	0.80058	0.18709	0.06858	0.12574	0.85671	0.77671	0.57703
OTU532	0.29961	0.92074	0.49124	0.64055	0.96688	0.59294	0.88131
OTU1375	0.78612	0.11394	0.20626	0.20626	0.333	0.20626	0.33389
OTU1593	0.57499	0.56806	0.85695	0.88741	0.02522	0.07931	0.33594
OTU2418	0.70173	0.98974	0.56806	0.12961	0.4399	0.50685	0.9078
OTU470	0.54131	0.11315	0.21932	0.0267	0.44684	0.29205	0.14734
OTU2095	0.01187	0.26549	0.90802	0.17381	0.25856	0.05301	0.55128
OTU2070	0.22727	0.22027	0.00869	0.0038	0.51318	0.271	0.15576
OTU3060	0.955	0.1799	0.14088	0.15963	0.40982	0.77855	0.22506
OTU2895	0.89497	0.98255	0.5067	0.42313	0.20462	0.26313	0.39047
OTU1163	0.53759	0.32457	0.2335	0.78215	0.11239	0.23838	0.50274
OTU3686	0.41948	0.56776	0.29153	0.90403	0.07479	0.0142	0.22434
OTU671	0.02409	0.13023	0.96033	0.56966	0.87454	0.52424	0.02201
OTU3616	0.0508	0.39524	0.82314	0.4234	0.30976	0.15437	0.55326
OTU1841	0.19944	0.51359	0.88073	0.72848	0.50516	0.04306	0.90814
OTU1567	0.08781	0.46978	0.70185	0.18101	0.86144	0.89443	0.49124
OTU714	0.08003	0.02093	0.41807	0.0999	0.83958	0.78147	0.14336
OTU598	0.10716	0.93736	0.67651	0.0708	0.03853	0.49537	0.74409
OTU2142	0.03909	0.77725	0.35126	0.89785	0.8268	0.03154	0.98976
OTU600	0.22842	0.33045	0.09162	0.01425	0.08574	0.42549	0.70639
OTU1271	0.55733	0.02853	0.29141	0.97363	0.42552	0.34938	0.06385
OTU298	0.78612	0.33389	0.49537	0.68485	0.11321	0.68485	0.33389
OTU3666	0.35936	0.31109	0.73887	0.41032	0.41951	0.20817	0.04386
OTU2689	0.01414	0.04204	0.20626	0.00035	0.50571	0.6682	0.02377
OTU2096	0.95884	0.28409	0.40285	0.26549	0.95387	0.18338	0.2969
OTU3481	0.55498	0.79181	0.54954	0.46237	0.79998	0.86046	0.69968
OTU607	0.06001	0.8488	0.66054	0.37861	0.24493	0.56433	0.85762
OTU2968	0.51357	0.15797	0.53825	0.61575	0.65948	0.80714	0.37776
OTU4134	0.49421	0.82996	0.82996	0.68313	0.71649	0.91009	0.64981
OTU3675	0.17116	0.84852	0.65169	0.67651	0.56289	0.1799	0.9463
OTU2583	0.34132	0.91077	0.20719	0.65231	0.56364	0.04096	0.44593
OTU2078	0.1311	0.51012	0.16142	0.79854	0.38547	0.18202	0.97741
OTU2839	0.5844	0.70953	0.15108	0.14734	0.72179	0.05946	0.8306
OTU128	0.05422	0.06114	0.20915	0.00428	0.39588	0.96155	0.20423
OTU2736	0.23963	0.01672	0.00322	0.00347	0.25721	0.87188	0.14426
OTU72	0.3344	0.4284	0.91009	0.77731	0.9504	0.41467	0.97298
OTU2812	0.3722	0.75129	0.75994	0.59292	0.34233	0.5228	0.26273
OTU3115	0.64043	0.75175	0.08922	0.07895	0.15321	0.91026	0.61775
OTU1975	0.02854	0.44497	0.52369	0.44497	0.16351	0.10772	0.49151
OTU320	0.11176	0.68485	0.8928	0.49537	0.20539	0.33389	0.8928
OTU986	0.01575	0.87778	0.22666	0.97373	0.21412	0.23625	0.69968
OTU3538	0.74274	0.00473	0.00473	0.00473	0.66904	0.00654	0.00762
OTU1923	0.52038	0.00188	0.20846	0.18107	0.31301	0.48805	0.01897
OTU3705	0.78612	0.11394	0.20626	0.20626	0.333	0.20626	0.33389
OTU3111	0.38017	0.29047	0.19227	0.02816	0.60852	0.94719	0.56253
OTU3814	0.48814	0.45564	0.85642	0.95194	0.43225	0.90403	0.47098
OTU388	0.20365	0.20626	0.68485	0.8928	0.58646	0.49537	0.11394
OTU2648	0.87149	0.42488	0.66021	0.19207	0.71243	0.32219	0.20228
OTU334	0.20365	0.20626	0.68485	0.8928	0.58646	0.49537	0.11394
OTU1580	0.12468	0.1236	0.27641	0.03749	0.15304	0.64349	0.41067
OTU879	0.46988	0.06007	0.01179	0.1992	0.59534	0.21274	0.07527
OTU2748	0.03763	0.00129	0.19207	0.15448	0.87703	0.9078	0.00302
OTU2907	0.04621	0.01227	0.04594	0.00062	0.25753	0.85681	0.08398
OTU1908	0.86473	0.11472	0.04058	0.01023	0.77693	0.50772	0.2222
OTU3678	0.78612	0.11394	0.20626	0.20626	0.333	0.20626	0.33389
OTU3910	0.46206	0.85516	0.88131	0.94712	0.08148	0.15149	0.92074
OTU3172	0.53754	0.23371	0.729	0.78879	0.17435	0.19648	0.07335
OTU1767	0.51731	0.37004	0.60784	0.51012	0.10805	0.49145	0.56792
OTU3829	0.56989	0.06801	0.06114	0.41835	0.16021	0.00087	0.02144
OTU3645	0.97341	0.04287	0.02508	0.02508	0.69513	0.08211	0.08977
OTU82	0.89183	0.78643	1	0.31997	0.55358	0.49368	0.63402
OTU1338	0.04003	0.03202	0.33707	0.00239	0.29486	0.54577	0.02709
OTU1787	0.39524	0.80661	0.22366	0.19713	0.54074	0.40164	0.67923
OTU4014	0.97341	0.05309	0.02201	0.02201	0.83535	0.08977	0.08211
OTU3784	0.29961	0.67711	0.25014	0.77759	0.9735	0.50214	0.98677
OTU3077	0.07594	0.90981	0.64877	0.95484	0.84247	0.14237	0.77663
OTU1047	0.62653	0.51129	1	0.90424	0.26822	0.00585	0.09858
OTU3228	0.8655	0.34967	0.44908	0.39073	0.59329	0.94247	0.33652
OTU944	0.97937	0.34294	0.10074	0.09747	0.27565	0.96921	0.93847
OTU930	0.11176	0.49537	0.68485	0.49537	0.68432	0.8928	0.20626
OTU3811	0.95927	0.74267	0.40117	0.48547	0.3548	0.73408	0.50025
OTU2133	0.139	0.82442	0.86792	0.1259	0.01221	0.85047	0.78994
OTU1063	0.98971	0.17856	0.086	0.42606	0.90277	0.25349	0.11561
OTU2697	0.01633	0.01166	0.33855	0.21585	0.37728	0.95484	0.01929
OTU3827	0.00708	0.004	0.0295	0.00138	0.36242	0.86142	0.01606
OTU3977	0.14045	0.15562	0.458	0.83715	0.15047	0.2035	0.18829
OTU973	0.49303	0.11394	0.20626	0.33389	0.20539	0.49537	0.49537
OTU1374	0.39522	0.33652	0.13233	0.0153	0.71685	0.80964	0.46428
OTU3920	0.01853	0.95524	0.43113	0.63532	0.20999	0.07545	0.91951
OTU3876	0.93357	0.97355	0.94712	0.90757	0.34081	0.0749	0.45922
OTU966	0.3951	0.79742	0.6871	0.50604	0.85816	0.72056	0.86719
OTU2694	0.39952	0.39544	0.36935	0.23292	0.42159	0.08922	0.46456
OTU749	0.25397	0.97116	0.52649	0.27962	0.43971	0.51035	0.735
OTU537	0.50405	0.28554	0.65394	0.84694	0.10643	0.42569	0.14277
OTU2604	0.95348	0.07849	0.42219	0.71811	0.07176	0.25941	0.09754
OTU3551	0.78612	0.33389	0.11394	0.11394	0.58646	0.33389	0.20626
OTU3663	0.78612	0.33389	0.49537	0.68485	0.11321	0.68485	0.33389
OTU2436	0.13422	0.55352	0.33707	0.92802	0.17425	0.04058	0.56915
OTU713	0.46036	0.6327	0.60022	0.20249	0.16922	0.54498	0.61638
OTU1863	0.39059	0.90403	0.68063	0.53464	0.5587	0.87542	0.63634
OTU3363	0.70859	0.42425	0.35856	0.87505	0.02789	0.11394	0.4663
OTU1228	0.94507	0.62934	0.2898	0.08953	0.86363	0.07422	0.2898
OTU2138	0.63021	0.05889	0.75692	0.59516	0.18624	0.38651	0.06122
OTU3155	0.78612	0.11394	0.20626	0.20626	0.333	0.20626	0.33389
OTU630	0.25081	0.22491	0.44991	0.10172	0.53303	1	0.40285
OTU1782	0.20485	0.91663	0.37988	0.72636	0.47131	0.1473	0.87059
OTU2167	0.26296	0.49537	0.33389	0.68485	0.333	0.11394	0.49537
OTU1836	0.10945	0.23087	0.77032	0.8488	0.77858	0.13116	0.39823
OTU560	0.96801	0.24215	0.58928	0.35715	0.84593	0.81942	0.33832
OTU4047	0.0041	0.08631	0.92602	0.16827	0.60648	0.40819	0.10971
OTU3578	0.02599	0.33855	0.28012	0.24038	0.52836	0.86501	0.43737
OTU3119	0.78612	0.11394	0.20626	0.20626	0.333	0.20626	0.33389
OTU1004	0.47505	0.97272	0.30231	0.28514	0.28424	0.19868	0.51106
OTU3405	0.38109	0.18101	0.27351	0.97355	0.20618	0.19376	0.28977
OTU2472	0.78612	0.8928	0.11394	0.20626	0.11321	0.8928	0.8928
OTU2036	0.91477	0.02015	0.14906	0.6688	0.15201	0.14906	0.01668
OTU2811	0.38109	0.98677	0.2578	0.02508	0.07429	0.70185	0.70185
OTU2562	0.54595	0.33997	0.65993	0.22506	0.99551	0.72702	0.65993
OTU2547	0.54176	0.48233	0.93551	0.55982	0.83472	0.68452	0.71049
OTU726	0.58861	0.84684	0.7668	0.74708	0.7664	0.35001	0.78664
OTU2086	0.56148	0.67169	0.44054	0.20915	0.38879	0.14277	0.74418
OTU1053	0.46191	0.50766	0.12184	0.02377	0.48861	0.09492	0.39623
OTU2876	0.60327	0.97239	0.56062	0.15097	0.2252	0.9632	0.63424
OTU3191	0.54176	0.16602	0.65887	0.44554	0.21926	0.42413	0.35016
OTU1018	0.11837	0.08889	0.10394	0.00174	0.36452	0.87542	0.30372
OTU932	0.19164	0.92081	0.92081	0.33702	0.05444	0.14102	0.64777
OTU3607	0.89393	0.01581	0.59313	0.75339	0.18441	0.1104	0.00951
