# Supplementary material for: Characteristics of the Fungal Communities and Co-occurrence Networks in Hazelnut Tree Root Endospheres and Rhizosphere Soil
Source: Front Plant Sci. 2021 Dec 8;12:749871. doi: 10.3389/fpls.2021.749871 (PMC8692873; doi:10.3389/fpls.2021.749871)
Supplement: Supplementary Table 10 — The P value of correlation matrix between fungi in the root endospheres and soil properties. [file Table_10.XLSX]

## Sheet: 相关性矩阵
	pH	SWC	TOC	TN	TP	AP	AK
OTU936	0.71038	0.00398	0.00654	0.00654	0.61736	0.00473	0.00654
OTU3421	0.26892	0.10172	0.83715	0.44991	0.31917	0.2035	0.00288
OTU1753	0.00264	0.02918	0.48129	0.17118	0.50904	0.3506	0.0603
OTU979	0.47508	0.15174	0.66463	0.77873	0.15459	0.2969	0.21702
OTU315	0.04452	0.01057	0.10343	0.00167	0.26075	0.98267	0.08231
OTU3986	0.04249	0.00941	0.19493	0.06092	0.4239	0.89515	0.0019
OTU2383	0.22527	0.25323	0.05346	0.00762	0.00998	0.42001	0.84275
OTU304	0.10663	0.04057	0.73327	0.4731	0.24587	0.403	0.00473
OTU1714	0.38763	0.87971	0.79506	0.35929	0.18088	0.01301	0.3777
OTU1770	0.00034	0.03581	0.21726	0.01436	0.19526	0.33954	0.10673
OTU1715	0.00546	0.94247	0.2634	0.92334	0.16334	0.00509	0.79096
OTU330	0.78612	0.33389	0.49537	0.68485	0.11321	0.68485	0.33389
OTU1767	0.0854	0.86501	0.09413	0.9323	0.49067	0.08089	0.62819
OTU3093	0.52019	0.04701	0.01581	0.02474	0.51764	0.01942	0.03687
OTU2393	0.36298	0.2969	0.01624	0.56903	0.79676	0.40285	0.87754
OTU3001	0.08227	0.46803	0.45383	0.0592	0.13468	0.22696	0.78801
OTU2153	0.96941	0.44504	0.36094	0.14691	0.30718	0.80173	1
OTU678	0.14461	0.05346	0.58775	0.42001	0.24587	0.45507	0.00762
OTU477	0.01851	0.03581	0.03581	1e-05	0.1343	0.75533	0.15579
OTU3101	0.09316	0.30655	0.64291	0.60789	0.25803	0.41517	0.54012
OTU2765	0.04168	0.11211	0.08487	0.15174	0.40298	0.55674	0.15911
OTU1234	0.72503	0.56027	0.66349	0.56027	0.80932	0.94247	0.21023
OTU1768	0.00331	0.63402	0.65044	0.30823	0.12793	0.07414	0.63402
OTU2290	0.52518	0.54374	0.90424	0.77238	0.59329	0.46428	0.16416
OTU2397	0.33452	0.98677	0.36005	0.02201	0.09723	0.67711	0.67711
OTU1155	0.58482	0.49856	0.76212	0.77873	0.5193	0.09516	0.18256
OTU334	0.42061	0.20704	0.40813	0.42821	0.34993	0.67711	0.08977
OTU985	0.60015	0.28612	0.19934	0.72919	0.08672	0.3911	0.54194
OTU2078	0.06766	0.49103	0.27781	0.86742	0.49868	0.09522	0.73791
OTU2381	0.4089	0.69062	0.21585	0.403	0.00461	0.20418	0.9323
OTU2371	0.3705	0.32384	0.73651	0.55734	0.65235	0.73651	0.1734
OTU3786	0.44661	0.36309	0.92334	0.8662	0.06815	0.47972	0.21023
OTU1807	0.32791	0.04786	0.03859	0.00161	0.53387	0.44326	0.11211
OTU967	0.28775	0.49945	0.26549	0.09207	0.03189	0.21943	0.73791
OTU3398	0.75174	0.23385	0.01482	0.02142	0.13875	0.35238	0.51855
OTU3881	0.0181	0.21414	0.68063	0.43308	0.32805	0.51035	0.15893
OTU2343	0.46305	0.50415	0.66352	0.27377	0.23297	0.75301	0.86242
OTU887	0.0255	0.1946	0.17178	0.00341	0.36452	0.87542	0.18069
OTU2342	0.46161	0.62819	0.21585	0.01712	0.50936	0.86501	0.90981
OTU515	0.62823	0.33853	0.22114	0.07811	0.18314	0.66802	0.97239
OTU573	0.67095	0.42992	0.14459	0.05484	0.04737	0.82902	0.91409
OTU3106	0.34883	0.11906	0.87929	0.11906	0.59181	0.88786	0.20546
OTU3008	0.95838	0.41112	0.32613	0.93564	0.81698	0.20204	0.1154
OTU877	0.10709	0.53903	0.84485	0.36272	0.0179	0.00167	0.30431
OTU2336	0.64702	0.13341	0.95484	0.95484	0.29326	0.21585	0.06898
OTU391	0.14139	0.68129	0.36309	0.54374	0.44826	0.68129	0.33652
OTU306	0.02409	0.13023	0.96033	0.56966	0.87454	0.52424	0.02201
OTU683	0.29961	0.22087	0.42821	0.40813	0.49046	0.70185	0.08211
OTU1773	0.14003	0.11757	0.03247	0.0066	0.68547	0.4665	0.14063
OTU3095	0.21142	0.03953	0.03154	0.00264	0.81175	0.11927	0.03458
OTU1146	0.71916	0.02508	0.08977	0.08977	0.44795	0.02201	0.04287
OTU1481	0.98067	0.46328	0.00208	0.04519	0.66223	0.53464	0.92317
OTU337	0.64575	0.1984	0.00729	0.00431	0.32015	0.09488	0.18936
OTU1723	0.08006	0.51035	0.88494	0.30372	0.34769	0.04701	0.92317
OTU1775	0.98239	0.32735	0.00045	0.01501	0.47564	0.23143	0.69147
OTU2938	0.33452	0.98677	0.36005	0.02201	0.09723	0.67711	0.67711
OTU298	0.42061	0.08211	0.89443	0.70185	0.12696	0.40813	0.04287
OTU2385	0.47891	0.37507	0.82783	0.84485	0.11451	0.45353	0.43994
OTU2346	0.50783	0.62819	0.82058	0.28012	0.19764	0.38634	0.30857
OTU303	0.03132	0.09427	0.35001	0.01874	0.16485	0.87724	0.27034
OTU3111	0.38889	0.00123	0.03304	0.00166	0.89258	0.09207	0.00123
OTU3007	0.43393	0.30491	0.00704	0.00846	0.10281	0.79815	0.78018
OTU476	0.57966	0.18913	0.00429	0.38937	0.5324	0.21983	0.25837
OTU1755	0.15507	0.18172	0.21742	0.08166	0.66884	0.54199	0.20812
OTU1203	0.3822	0.84593	0.3911	0.2969	0.11139	0.15174	0.30791
OTU1751	0.09922	0.29787	0.35641	0.10708	0.97803	0.90367	0.29234
OTU1330	0.97387	0.91349	0.36272	0.28252	0.32035	0.67845	0.40039
OTU3422	0.6607	0.26554	0.56398	0.50433	0.47481	0.66644	0.26554
OTU1031	0.42652	0.99132	0.88746	0.48049	0.41166	0.06173	0.44588
OTU4133	0.11176	0.49537	0.68485	0.49537	0.68432	0.8928	0.20626
OTU2464	0.84716	0.82147	0.35665	0.31997	0.04062	0.63402	0.5699
OTU2370	0.4437	0.62819	0.32337	0.69062	0.75445	0.28012	0.69062
OTU983	0.69412	0.14301	0.57789	0.59313	0.52144	0.3117	0.19761
OTU3336	0.31332	0.22506	0.00408	0.00728	0.36718	0.51768	0.35856
OTU3103	0.78612	0.33389	0.11394	0.11394	0.58646	0.33389	0.20626
OTU3115	0.43659	0.3297	0.93971	0.95692	0.19762	0.44244	0.43574
OTU1805	0.72112	0.17153	0.42001	0.82058	0.07417	0.32337	0.13341
OTU2907	0.59868	0.80708	0.49945	0.40285	0.46536	0.71844	0.38029
OTU1800	0.22527	0.25323	0.05346	0.00762	0.00998	0.42001	0.84275
OTU2526	0.87887	0.88806	0.61627	0.89663	0.49624	0.91379	0.94822
OTU3107	0.62635	0.00762	0.00473	0.00473	0.85361	0.00654	0.00473
OTU548	0.05924	0.05346	0.69062	0.42001	0.40214	0.45507	0.00473
OTU1785	0.85717	0.5324	0.63127	0.52507	0.79821	0.65498	0.5324
OTU2894	0.56956	0.65028	0.24517	0.14285	0.04534	0.69094	0.83429
OTU1033	0.43489	0.97368	0.38779	0.5488	0.94729	0.26036	0.93863
OTU1344	0.5708	0.52681	0.25705	0.1734	0.11166	0.75358	0.9465
OTU1661	0.06272	0.41825	0.69913	0.33029	0.08388	0.11927	0.71844
OTU3108	0.49435	0.08977	0.04287	0.04287	0.7327	0.05309	0.02508
OTU977	0.72112	0.77663	0.42001	0.26648	0.75445	0.71185	0.82058
OTU285	0.87457	0.78633	0.52582	0.72827	0.62736	0.35841	0.49701
OTU3100	0.78612	0.33389	0.11394	0.11394	0.58646	0.33389	0.20626
OTU1437	0.4542	0.17281	0.01373	0.04948	0.88499	0.04228	0.28666
OTU973	0.78612	0.8928	0.11394	0.20626	0.11321	0.8928	0.8928
OTU2333	0.37158	0.78915	0.93525	0.40819	0.18685	0.54227	0.96297
OTU1473	0.60813	0.74653	0.97245	0.3586	0.19754	0.44741	0.41208
OTU2358	0.24644	0.23108	0.07322	0.00515	0.0426	0.85345	0.32613
OTU3491	0.98865	0.82058	0.26648	0.11661	0.36917	0.88737	0.77663
OTU3666	0.58574	0.38634	0.97741	0.38634	0.45425	0.88737	0.64877
OTU362	0.96743	0.27039	0.22305	0.48805	0.60648	0.63217	0.22305
OTU2828	0.49435	0.25014	0.02201	0.08211	0.0217	0.56966	0.72686
OTU1112	0.1228	0.03586	0.16416	0.34967	0.58479	0.23065	0.01699
OTU3798	0.84785	0.45922	0.08211	0.62852	0.73901	0.64055	0.93392
OTU2730	0.4206	0.77564	0.69254	0.89552	0.00767	0.02549	0.5067
OTU4055	0.74274	0.00473	0.00473	0.00473	0.66904	0.00654	0.00762
OTU3027	0.93814	0.34294	0.14169	0.11822	0.3635	0.93847	0.93847
OTU2288	0.11176	0.49537	0.68485	0.49537	0.68432	0.8928	0.20626
OTU2375	0.84785	0.35081	0.60471	0.50214	0.36854	0.77759	0.40813
OTU1659	0.81296	0.89448	0.9136	0.83748	0.37482	0.98077	0.6896
OTU1064	0.00402	0.73327	0.73327	0.403	0.09346	0.00654	0.90981
OTU970	0.48176	0.48412	0.74653	0.57745	0.73292	0.14426	0.08659
OTU1470	0.9427	0.63425	0.46154	0.48988	0.79535	0.76598	0.33825
OTU883	0.50564	0.19835	0.55128	0.11927	0.31917	0.80708	0.32345
OTU2324	0.23144	0.42001	0.07477	0.00473	0.01145	0.4731	1
OTU2289	0.42938	0.9629	0.85227	0.5024	0.70393	0.45728	0.94437
OTU806	0.06449	0.04459	0.75487	0.45507	0.3454	0.42001	0.00398
OTU333	0.53891	0.08977	0.79041	0.67711	0.09516	0.42821	0.05309
OTU255	0.33452	0.98677	0.36005	0.02201	0.09723	0.67711	0.67711
OTU494	0.47613	0.02734	0.61438	0.66101	0.06264	0.21943	0.00587
OTU902	0.29961	0.22087	0.42821	0.40813	0.49046	0.70185	0.08211
OTU2796	0.26296	0.49537	0.33389	0.68485	0.333	0.11394	0.49537
OTU3620	0.57922	0.81619	0.98677	0.64055	0.60407	0.62852	0.86822
OTU3506	0.78612	0.8928	0.11394	0.20626	0.11321	0.8928	0.8928
OTU2351	0.38109	0.98677	0.2578	0.02508	0.07429	0.70185	0.70185
OTU3221	0.42965	0.05575	0.71975	0.93564	0.2456	0.88073	0.08322
OTU1769	0.00565	0.61691	0.70034	0.43594	0.11462	0.00416	0.85343
OTU3025	0.6512	0.63661	0.62851	0.66939	0.91522	0.67767	0.50441
OTU952	0.35155	0.18172	0.67767	0.7027	0.61982	0.83154	0.23674
OTU2771	0.98865	0.82058	0.26648	0.11661	0.36917	0.88737	0.77663
OTU716	0.42061	0.08211	0.89443	0.70185	0.12696	0.40813	0.04287
OTU3811	0.92063	0.30857	0.32337	0.58775	0.96607	0.38634	0.43737
OTU932	0.78612	0.33389	0.11394	0.11394	0.58646	0.33389	0.20626
OTU2749	0.96134	0.41835	0.18989	0.22955	0.22346	0.64512	0.80924
OTU466	0.06317	0.03385	0.13028	0.03878	0.36338	0.96898	0.04612
OTU301	0.09212	0.05833	0.60784	0.403	0.3454	0.4731	0.00654
OTU1325	0.5958	0.00654	0.00654	0.00654	0.79819	0.00473	0.00398
OTU2384	0.21142	0.59608	0.69913	0.23046	0.11488	0.09522	0.89785
OTU1774	0.08395	0.40813	0.76483	0.67711	0.38766	0.02201	0.79041
OTU2386	0.49303	0.11394	0.20626	0.33389	0.20539	0.49537	0.49537
OTU2580	0.17056	0.50749	0.66068	0.25893	0.15925	0.37241	0.94196
OTU3123	0.98071	0.8662	0.92334	0.94247	0.9232	0.77238	0.54374
OTU3921	0.0032	0.00823	0.18059	0.00322	0.32933	0.99082	0.0159
OTU2311	0.66128	0.26647	0.95622	0.76639	0.54883	0.52713	0.12007
OTU3880	0.64932	0.07085	0.33229	0.14336	0.35029	0.05189	0.06407
OTU3052	0.02091	0.24181	0.072	0.00264	0.01599	0.62361	0.38029
OTU889	0.11048	0.26648	0.10876	0.02167	0.25892	0.37004	0.08734
OTU1802	0.89387	0.27348	0.60932	0.87162	0.59634	0.24129	0.08855
OTU2876	0.39646	0.52509	0.19328	0.71844	0.4491	0.68954	0.78716
OTU1771	0.26296	0.49537	0.33389	0.68485	0.333	0.11394	0.49537
OTU3977	0.11176	0.49537	0.68485	0.49537	0.68432	0.8928	0.20626
OTU1076	0.49303	0.11394	0.20626	0.33389	0.20539	0.49537	0.49537
OTU223	0.03213	0.20418	0.29415	0.16142	0.33003	0.71185	0.08734
OTU2353	0.78612	0.8928	0.11394	0.20626	0.11321	0.8928	0.8928
OTU3814	0.80874	0.46978	0.58125	0.73946	0.18017	0.25014	0.25014
OTU1633	0.90374	0.59395	0.24128	0.49539	0.66293	0.4194	0.44908
OTU1952	0.02109	0.15149	0.96033	0.52424	0.96688	0.56966	0.02508
OTU1721	0.03338	0.68954	0.78716	0.86742	0.19749	0.01813	0.77725
OTU3961	0.60278	0.72686	0.04287	0.48046	0.58058	0.36005	0.56966
OTU2146	0.78612	0.8928	0.11394	0.20626	0.11321	0.8928	0.8928
OTU3590	0.94453	0.7904	0.87162	0.89899	0.576	0.71104	0.48323
OTU2953	0.04151	0.65266	0.81619	0.09791	0.42737	0.86822	0.48046
OTU3862	0.78612	0.8928	0.11394	0.20626	0.11321	0.8928	0.8928
OTU2036	0.23144	0.42001	0.07477	0.00473	0.01145	0.4731	1
OTU1625	0.36042	0.3438	0.99078	0.97234	0.94922	0.69315	0.16602
OTU63	0.14887	0.15562	0.35841	0.08306	0.402	0.91821	0.29046
OTU1351	0.05919	0.17856	0.17856	0.00371	0.04545	0.66101	0.53376
OTU2588	0.83699	0.29871	0.12505	0.51129	0.83755	0.09858	0.28666
OTU2391	0.49303	0.11394	0.20626	0.33389	0.20539	0.49537	0.49537
OTU3928	0.78612	0.8928	0.11394	0.20626	0.11321	0.8928	0.8928
OTU3073	0.78612	0.8928	0.11394	0.20626	0.11321	0.8928	0.8928
OTU3946	0.23045	0.22305	0.10351	0.08104	0.06711	0.53437	0.65757
OTU966	0.62635	0.00762	0.00473	0.00473	0.85361	0.00654	0.00473
OTU2948	0.49303	0.11394	0.20626	0.33389	0.20539	0.49537	0.49537
OTU2555	0.11062	0.9078	0.83675	0.18219	0.068	0.54147	0.92823
OTU2401	0.14887	0.15562	0.35841	0.08306	0.402	0.91821	0.29046
OTU1360	0.33452	0.98677	0.36005	0.02201	0.09723	0.67711	0.67711
OTU2350	0.78612	0.8928	0.11394	0.20626	0.11321	0.8928	0.8928
OTU2389	0.49435	0.25014	0.02201	0.08211	0.0217	0.56966	0.72686
OTU2604	0.53489	0.10074	0.01679	0.12194	0.12885	1	0.32219
OTU996	0.06312	0.08998	0.97188	0.58598	0.9203	0.63642	0.0037
OTU3232	0.78612	0.33389	0.11394	0.11394	0.58646	0.33389	0.20626
OTU1447	0.78612	0.8928	0.11394	0.20626	0.11321	0.8928	0.8928
OTU3675	0.66793	0.75487	0.32337	0.28012	0.6901	0.69062	0.84275
OTU2861	0.78612	0.8928	0.11394	0.20626	0.11321	0.8928	0.8928
OTU2127	0.38109	0.98677	0.2578	0.02508	0.07429	0.70185	0.70185
